# Supplementary material for: LmTraceMap: A Listeria monocytogenes fast-tracing platform for global surveillance
Source: PLoS One. 2022 May 9;17(5):e0267972. doi: 10.1371/journal.pone.0267972 (PMC9084517; doi:10.1371/journal.pone.0267972)
Supplement: S1 Table — (XLSX) [file pone.0267972.s001.xlsx]

## Sheet: 工作表3
Table S1. Number of genomes for each ST type
ST type	Counts
1	1722
2	854
3	340
4	275
5	2369
6	1113
7	922
8	403
9	1147
10	4
11	188
12	5
13	11
14	161
16	39
18	69
19	8
20	85
21	49
22	3
26	33
29	181
31	107
32	10
35	13
36	31
37	212
38	20
45	1
54	42
59	116
67	5
70	7
71	3
73	3
77	13
85	7
87	237
88	142
91	65
101	143
107	3
120	92
121	580
122	6
124	35
145	14
155	1052
173	8
177	12
184	3
191	21
193	27
194	21
195	4
197	29
199	357
200	13
201	3
202	3
203	4
204	211
206	14
207	15
213	8
217	142
218	13
219	118
220	56
222	16
224	188
226	36
230	10
236	4
257	4
258	3
264	3
279	3
288	100
290	4
291	3
292	6
296	121
299	14
307	5
308	11
320	3
321	1046
323	27
324	20
325	56
328	7
330	24
360	18
361	6
363	39
364	22
365	133
368	15
369	33
370	5
371	29
372	69
373	7
374	7
375	26
376	13
378	99
379	33
380	3
382	296
386	3
388	89
389	60
390	6
391	76
392	104
394	28
397	50
398	32
399	75
403	78
404	3
412	88
424	8
425	16
426	18
427	8
429	33
431	9
451	114
454	4
455	6
480	3
489	93
504	13
506	3
515	4
517	21
551	32
554	277
557	13
558	23
561	10
562	8
563	4
569	3
570	23
573	70
576	3
581	8
585	6
595	7
631	23
635	37
637	5
639	60
647	6
648	53
651	10
654	6
659	13
663	98
666	15
669	5
688	24
689	8
723	6
735	4
736	24
745	3
775	3
781	3
782	22
784	4
788	5
789	5
791	4
792	5
795	3
796	49
797	4
801	10
802	5
808	8
816	9
818	4
819	23
820	10
824	21
826	7
838	5
841	3
845	4
846	3
847	5
848	3
867	8
869	3
876	4
881	3
910	4
912	4
918	20
920	5
941	3
946	14
999	25
1000	3
1038	125
1039	18
1041	6
1042	11
1043	5
1046	6
1047	8
1052	6
1056	5
1059	3
1063	3
1072	4
1073	3
1075	3
1078	5
1081	5
1082	35
1084	6
1087	3
1093	14
1097	5
1106	3
1107	4
1108	13
1113	24
1118	4
1123	5
1126	7
1129	4
1132	7
1137	3
1139	8
1140	5
1144	3
1185	3
1206	3
1214	3
1216	7
1217	3
1245	3
1292	3
1321	4
1368	3
1372	7
1378	3
1458	6
1503	3
1562	3
1573	6
1584	3
1648	3
1649	5
1662	3
1670	20
1671	25
1674	17
1675	3
1681	11
1696	3
1699	4
1726	11
1733	6
1734	3
1812	3
1815	4
1841	3
1855	7
1858	10
1861	12
1871	6
1930	3
1959	2
1965	9
2041	7
