# Supplementary material for: LmTraceMap: A Listeria monocytogenes fast-tracing platform for global surveillance
Source: PLoS One. 2022 May 9;17(5):e0267972. doi: 10.1371/journal.pone.0267972 (PMC9084517; doi:10.1371/journal.pone.0267972)
Supplement: S1 File — (CSV) [file pone.0267972.s004.csv]

ERR1100909
ERR1100910
ERR1100911
ERR1100912
ERR1100913
ERR1100914
ERR1100915
ERR1100916
ERR1100917
ERR1100918
ERR1100919
ERR1100920
ERR1100921
ERR1100922
ERR1100923
ERR1100924
ERR1100925
ERR1100926
ERR1100927
ERR1100928
ERR1100929
ERR1100930
ERR1100931
ERR1100932
ERR1100933
ERR1100934
ERR1100935
ERR1100936
ERR1100937
ERR1100938
ERR1100939
ERR1100940
ERR1100941
ERR1100942
ERR1100943
ERR1100944
ERR1100945
ERR1100946
ERR1100947
ERR1100948
ERR1100949
ERR1100950
ERR1100951
ERR1100952
ERR1100953
ERR1100954
ERR1100955
ERR1100956
ERR1100957
ERR1100958
ERR1100959
ERR1100960
ERR1100961
ERR1100962
ERR1100963
ERR1100964
ERR1100965
ERR1100966
ERR1100967
ERR1100968
ERR1100969
ERR1100970
ERR1100971
ERR1100972
ERR1100973
ERR1100974
ERR1100975
ERR1100976
ERR1100977
ERR1102276
ERR1102277
ERR1102278
ERR1102279
ERR1102280
ERR1102281
ERR1102282
ERR1102283
ERR1102284
ERR1102285
ERR1102286
ERR1102287
ERR1102288
ERR1102289
ERR1102290
ERR1102291
ERR1102292
ERR1102293
ERR1102294
ERR1102295
ERR1102296
ERR1102297
ERR1102298
ERR1102299
ERR1102300
ERR1102301
ERR1102302
ERR1102303
ERR1102304
ERR1102305
ERR1102306
ERR1102307
ERR1102308
ERR1102309
ERR1102310
ERR1102311
ERR1102312
ERR1102313
ERR1102314
ERR1102315
ERR1102316
ERR1102317
ERR1102318
ERR1102319
ERR1102320
ERR1102321
ERR1102322
ERR1102323
ERR1102324
ERR1102325
ERR1102326
ERR1102327
ERR1102328
ERR1102329
ERR1102330
ERR1102331
ERR1102332
ERR1102333
ERR1102334
ERR1102335
ERR1102336
ERR1102337
ERR1102338
ERR1102339
ERR1102340
ERR1102341
ERR1102342
ERR1102343
ERR1102344
ERR1102345
ERR1102346
ERR1102347
ERR1102348
ERR1102349
ERR1102350
ERR1102351
ERR1102352
ERR1102353
ERR1102354
ERR1102355
ERR1102356
ERR1102357
ERR1102358
ERR1102359
ERR1102360
ERR1102361
ERR1102362
ERR1102363
ERR1102364
ERR1102365
ERR1102366
ERR1102367
ERR1102368
ERR1102369
ERR1102370
ERR1102371
ERR1102372
ERR1102373
ERR1102374
ERR1102375
ERR1102376
ERR1102377
ERR1102378
ERR1102379
ERR1102380
ERR1102381
ERR1102382
ERR1102383
ERR1102384
ERR1102385
ERR1102386
ERR1102387
ERR1102388
ERR1102389
ERR1102390
ERR1102391
ERR1102392
ERR1102393
ERR1102394
ERR1102395
ERR1102396
ERR1102397
ERR1102398
ERR1102399
ERR1102400
ERR1102401
ERR1102402
ERR1102403
ERR1102404
ERR1102405
ERR1102406
ERR1102407
ERR1102408
ERR1102409
ERR1102410
ERR1102411
ERR1102412
ERR1102413
ERR1102414
ERR1102415
ERR1102416
ERR1102417
ERR1102418
ERR1102419
ERR1102420
ERR1102421
ERR1102422
ERR1102423
ERR1102424
ERR1102425
ERR1102426
ERR1102427
ERR1102428
ERR1102429
ERR1102430
ERR1102431
ERR1102432
ERR1102433
ERR1102434
ERR1102435
ERR1102436
ERR1102437
ERR1102438
ERR1102439
ERR1102440
ERR1102441
ERR1102442
ERR1102443
ERR1102444
ERR1102445
ERR1102446
ERR1102447
ERR1102448
ERR1102449
ERR1102450
ERR1102451
ERR1102452
ERR1102453
ERR1102454
ERR1102455
ERR1102456
ERR1102457
ERR1102458
ERR1102459
ERR1102460
ERR1102461
ERR1102462
ERR1102463
ERR1102464
ERR1102465
ERR1102466
ERR1102467
ERR1102468
ERR1102469
ERR1102470
ERR1102471
ERR1102472
ERR1102473
ERR1102474
ERR1102475
ERR1102476
ERR1102477
ERR1102478
ERR1102479
ERR1102480
ERR1102481
ERR1102482
ERR1102483
ERR1102484
ERR1102485
ERR1102486
ERR1102487
ERR1102488
ERR1102489
ERR1102490
ERR1102491
ERR1102492
ERR1102493
ERR1102494
ERR1102495
ERR1102496
ERR1102497
ERR1102498
ERR1102499
ERR1102500
ERR1102501
ERR1102502
ERR1102503
ERR1102504
ERR1102505
ERR1102506
ERR1102507
ERR1102508
ERR1102509
ERR1102510
ERR1102511
ERR1102512
ERR1102513
ERR1102514
ERR1102515
ERR1102516
ERR1102517
ERR1102518
ERR1102519
ERR1102520
ERR1102521
ERR1102522
ERR1102523
ERR1102524
ERR1102525
ERR1102526
ERR1102527
ERR1102528
ERR1102529
ERR1102530
ERR1102531
ERR1102532
ERR1102533
ERR1102534
ERR1102535
ERR1102536
ERR1102537
ERR1102538
ERR1102539
ERR1102540
ERR1102541
ERR1102542
ERR1102543
ERR1102544
ERR1102545
ERR1102546
ERR1102547
ERR1102548
ERR1102549
ERR1102550
ERR1102551
ERR1102552
ERR1102553
ERR1102554
ERR1102555
ERR1102556
ERR1102557
ERR1102558
ERR1102559
ERR1102560
ERR1102561
ERR1102562
ERR1102563
ERR1102564
ERR1102565
ERR1102566
ERR1102567
ERR1102568
ERR1102569
ERR1102570
ERR1102571
ERR1102572
ERR1102573
ERR1102574
ERR1102575
ERR1102576
ERR1102577
ERR1102578
ERR1102579
ERR1102580
ERR1102581
ERR1102582
ERR1102583
ERR1102584
ERR1102585
ERR1102586
ERR1102587
ERR1102588
ERR1102589
ERR1102590
ERR1102591
ERR1102592
ERR1102593
ERR1102594
ERR1102595
ERR1102596
ERR1102597
ERR1102598
ERR1102599
ERR1102600
ERR1102601
ERR1102602
ERR1102603
ERR1102604
ERR1102605
ERR1102606
ERR1102607
ERR1102608
ERR1102609
ERR1102610
ERR1102611
ERR1102612
ERR1102613
ERR1102614
ERR1102615
ERR1102616
ERR1102617
ERR1102618
ERR1102619
ERR1102620
ERR1102621
ERR1102622
ERR1102623
ERR1102624
ERR1102625
ERR1102626
ERR1102627
ERR1102628
ERR1102629
ERR1102630
ERR1102631
ERR1102632
ERR1102633
ERR1102634
ERR1102635
ERR1102636
ERR1102637
ERR1102638
ERR1102639
ERR1102640
ERR1109921
ERR1202024
ERR1230359
ERR1230360
ERR1230361
ERR1230362
ERR1230363
ERR1230364
ERR1230365
ERR1230366
ERR1230367
ERR1230368
ERR1230369
ERR1230370
ERR1230371
ERR1230372
ERR1230373
ERR1230374
ERR1230375
ERR1230376
ERR1230377
ERR1230378
ERR1230379
ERR1230380
ERR1230381
ERR1230382
ERR1230383
ERR1230384
ERR1230385
ERR1230386
ERR1230387
ERR1230388
ERR1230389
ERR1230390
ERR1230391
ERR1230392
ERR1230393
ERR1230394
ERR1230395
ERR1230396
ERR1230397
ERR1230398
ERR1230399
ERR1230400
ERR1230401
ERR1230402
ERR1230403
ERR1230404
ERR1230405
ERR1230406
ERR1230407
ERR1230408
ERR1230409
ERR1230410
ERR1230411
ERR1230412
ERR1230413
ERR1230414
ERR1230415
ERR1230416
ERR1230417
ERR1230418
ERR1230419
ERR1230420
ERR1230421
ERR1230422
ERR1230423
ERR1230424
ERR1230425
ERR1230426
ERR1230427
ERR1230428
ERR1230429
ERR1230430
ERR1230431
ERR1230432
ERR1230433
ERR1230434
ERR1230435
ERR1230436
ERR1230437
ERR1230438
ERR1230439
ERR1230440
ERR1230441
ERR1230442
ERR1230443
ERR1230444
ERR1230445
ERR1230446
ERR1230447
ERR1230448
ERR1230449
ERR1230450
ERR1230451
ERR1230452
ERR1230453
ERR1230454
ERR1230455
ERR1230456
ERR1230457
ERR1230458
ERR1230459
ERR1230460
ERR1230461
ERR1230462
ERR1230463
ERR1230464
ERR1230465
ERR1230466
ERR1230468
ERR1230469
ERR1230470
ERR1230471
ERR1230472
ERR1230473
ERR1276144
ERR1276145
ERR1276146
ERR1276147
ERR1276148
ERR1276149
ERR1276150
ERR1276151
ERR1276152
ERR1276153
ERR1276154
ERR1276155
ERR1276156
ERR1276157
ERR1276158
ERR1276159
ERR1276160
ERR1276161
ERR1276162
ERR1276163
ERR1276164
ERR1276165
ERR1276166
ERR1276167
ERR1276168
ERR1276169
ERR1276170
ERR1276171
ERR1276172
ERR1276173
ERR1276174
ERR1276175
ERR1276176
ERR1276177
ERR1276178
ERR1276179
ERR1276180
ERR1276181
ERR1276182
ERR1276183
ERR1276184
ERR1276185
ERR1276186
ERR1276187
ERR1276188
ERR1276189
ERR1276190
ERR1276191
ERR1276192
ERR1276193
ERR1276194
ERR1276195
ERR1276196
ERR1276197
ERR1276198
ERR1276199
ERR1276200
ERR1276201
ERR1276202
ERR1276203
ERR1276204
ERR1276205
ERR1276206
ERR1276207
ERR1276208
ERR1276209
ERR1276210
ERR1276211
ERR1276212
ERR1276213
ERR1276214
ERR1276215
ERR1276216
ERR1276217
ERR1276218
ERR1276219
ERR1276220
ERR1276221
ERR1276222
ERR1276223
ERR1276224
ERR1276225
ERR1276226
ERR1276227
ERR1276228
ERR1276229
ERR1276230
ERR1276231
ERR1276232
ERR1276233
ERR1276234
ERR1276235
ERR1276236
ERR1276237
ERR1276238
ERR1276239
ERR1276240
ERR1276241
ERR1276242
ERR1276243
ERR1276244
ERR1276245
ERR1276246
ERR1276247
ERR1276248
ERR1276249
ERR1276250
ERR1276251
ERR1276252
ERR1276253
ERR1276254
ERR1276255
ERR1278119
ERR1304201
ERR1304202
ERR1304203
ERR1304204
ERR1304205
ERR1304206
ERR1304207
ERR1304208
ERR1304209
ERR1304210
ERR1304211
ERR1304212
ERR1304213
ERR1304214
ERR1304215
ERR1304216
ERR1304217
ERR1304218
ERR1304219
ERR1304220
ERR1304221
ERR1304222
ERR1304223
ERR1304224
ERR1304225
ERR1304226
ERR1304227
ERR1304228
ERR1304229
ERR1304230
ERR1304231
ERR1304232
ERR1304233
ERR1304234
ERR1304235
ERR1304236
ERR1304237
ERR1304238
ERR1304239
ERR1304240
ERR1304241
ERR1304242
ERR1304243
ERR1304244
ERR1304245
ERR1304246
ERR1304247
ERR1304248
ERR1304249
ERR1304250
ERR1304251
ERR1304252
ERR1304253
ERR1304254
ERR1304255
ERR1304256
ERR1304257
ERR1304258
ERR1304259
ERR1304260
ERR1304261
ERR1304262
ERR1304263
ERR1304264
ERR1304265
ERR1304266
ERR1304267
ERR1304268
ERR1304269
ERR1304270
ERR1304271
ERR1304272
ERR1431094
ERR1431095
ERR1431096
ERR1431097
ERR1431098
ERR1431099
ERR1431100
ERR1431101
ERR1431102
ERR1431103
ERR1431104
ERR1431105
ERR1431106
ERR1431107
ERR1431108
ERR1431109
ERR1431110
ERR1431111
ERR1431112
ERR1431113
ERR1431115
ERR1431116
ERR1431117
ERR1431118
ERR1431119
ERR1431120
ERR1431121
ERR1431122
ERR1431123
ERR1431124
ERR1431125
ERR1432959
ERR1432960
ERR1432961
ERR1432962
ERR1432963
ERR1432964
ERR1432965
ERR1432966
ERR1432967
ERR1432968
ERR1432969
ERR1432970
ERR1432971
ERR1432972
ERR1432973
ERR1432974
ERR1432975
ERR1432976
ERR1432977
ERR1432978
ERR1432979
ERR1432980
ERR1432981
ERR1432982
ERR1432983
ERR1432985
ERR1432986
ERR1432987
ERR1432988
ERR1432989
ERR1432990
ERR1432991
ERR1432992
ERR1432993
ERR1432994
ERR1432995
ERR1432996
ERR1432997
ERR1432999
ERR1433001
ERR1433002
ERR1433003
ERR1433004
ERR1433005
ERR1433006
ERR1433007
ERR1433008
ERR1433009
ERR1433010
ERR1433011
ERR1433012
ERR1433013
ERR1433014
ERR1433015
ERR1433016
ERR1433017
ERR1433018
ERR1433019
ERR1433020
ERR1433021
ERR1433022
ERR1433023
ERR1433024
ERR1433025
ERR1433026
ERR1433027
ERR1433028
ERR1433029
ERR1433030
ERR1433031
ERR1433032
ERR1433033
ERR1433034
ERR1433035
ERR1433036
ERR1433037
ERR1433038
ERR1590238
ERR1590239
ERR1590240
ERR1590241
ERR1590242
ERR1590243
ERR1590244
ERR1590245
ERR1590246
ERR1590247
ERR1590248
ERR1590249
ERR1590250
ERR1590251
ERR1590252
ERR1590254
ERR1590256
ERR1590257
ERR1590258
ERR1590259
ERR1590260
ERR1590262
ERR1590263
ERR1590264
ERR1590266
ERR1590267
ERR1590268
ERR1590269
ERR1590270
ERR1590271
ERR1590272
ERR1590273
ERR1590274
ERR1590275
ERR1590276
ERR1590277
ERR1590278
ERR1590279
ERR1590280
ERR1590281
ERR1590282
ERR1590283
ERR1590284
ERR1590285
ERR1599670
ERR1599671
ERR1599672
ERR1599673
ERR1599674
ERR1599675
ERR1599676
ERR1599677
ERR1599678
ERR1599679
ERR1599680
ERR1599681
ERR1599682
ERR1599683
ERR1599684
ERR1599685
ERR1599686
ERR1599687
ERR1599688
ERR1599689
ERR1599690
ERR1599691
ERR1599692
ERR1599693
ERR1599694
ERR1599695
ERR1599696
ERR1599697
ERR1599698
ERR1599699
ERR1599700
ERR1599701
ERR1599702
ERR1599703
ERR1599704
ERR1599705
ERR1599706
ERR1599707
ERR1599708
ERR1599709
ERR1599710
ERR1599711
ERR1599712
ERR1599713
ERR1599714
ERR1599715
ERR1599716
ERR1599717
ERR1599718
ERR1599719
ERR1599720
ERR1599721
ERR1599722
ERR1599723
ERR1599724
ERR1599725
ERR1599726
ERR1599727
ERR1599728
ERR1599729
ERR1599730
ERR1599731
ERR1599732
ERR1599733
ERR1599734
ERR1599735
ERR1599736
ERR1599737
ERR1599738
ERR1599739
ERR1599740
ERR1599741
ERR1599742
ERR1599743
ERR1599744
ERR1599745
ERR1599746
ERR1599747
ERR1599748
ERR1599749
ERR1599750
ERR1599751
ERR1599752
ERR1599753
ERR1599754
ERR1599755
ERR1599756
ERR1599757
ERR1599758
ERR1599759
ERR1599760
ERR1599761
ERR1599762
ERR1599763
ERR1599764
ERR1599765
ERR1599766
ERR1599767
ERR1599768
ERR1599769
ERR1599770
ERR1599771
ERR1599772
ERR1599773
ERR1599774
ERR1599775
ERR1599776
ERR1599777
ERR1599778
ERR1599779
ERR1599780
ERR1599781
ERR1599782
ERR1599783
ERR1599784
ERR1599785
ERR1599786
ERR1599787
ERR1599788
ERR1599789
ERR1599790
ERR1599791
ERR1599792
ERR1599793
ERR1599794
ERR1599795
ERR1599796
ERR1599797
ERR1599798
ERR1599799
ERR1599800
ERR1599801
ERR1599802
ERR1599803
ERR1599804
ERR1599805
ERR1599806
ERR1599807
ERR1599808
ERR1599809
ERR1599810
ERR1599811
ERR1599812
ERR1599813
ERR1599814
ERR1599815
ERR1599816
ERR1599817
ERR1599818
ERR1599819
ERR1599820
ERR1599821
ERR1599822
ERR1599823
ERR1599824
ERR1599825
ERR1599826
ERR1599827
ERR1599828
ERR1599829
ERR1599830
ERR1599831
ERR1599832
ERR1599833
ERR1599834
ERR1599835
ERR1599836
ERR1599837
ERR1599838
ERR1599839
ERR1599840
ERR1599841
ERR1599842
ERR1599843
ERR1599844
ERR1599845
ERR1599846
ERR1599847
ERR1599848
ERR1599849
ERR1599850
ERR1599851
ERR1599852
ERR1599853
ERR1599854
ERR1599855
ERR1599856
ERR1599857
ERR1599858
ERR1599859
ERR1599860
ERR1599861
ERR1599862
ERR1599863
ERR1599864
ERR1599865
ERR1599866
ERR1599867
ERR1599868
ERR1599869
ERR1599870
ERR1599871
ERR1599872
ERR1599873
ERR1599874
ERR1599875
ERR1599876
ERR1599877
ERR1599878
ERR1599879
ERR1599880
ERR1599881
ERR1599882
ERR1599883
ERR1599884
ERR1599885
ERR1599886
ERR1599887
ERR1599888
ERR1599889
ERR1599890
ERR1599891
ERR1599892
ERR1599893
ERR1600107
ERR1600108
ERR1600109
ERR1600110
ERR1600111
ERR1600112
ERR1600113
ERR1600114
ERR1600115
ERR1600116
ERR1600117
ERR1600118
ERR1600119
ERR1600120
ERR1600121
ERR1600122
ERR1600123
ERR1600124
ERR1600125
ERR1600126
ERR1600127
ERR1600128
ERR1600129
ERR1600130
ERR1600131
ERR1600132
ERR1600133
ERR1600134
ERR1600135
ERR1600137
ERR1600138
ERR1600139
ERR1600140
ERR1600142
ERR1600143
ERR1600144
ERR1600145
ERR1600146
ERR1600147
ERR1600148
ERR1600149
ERR1600150
ERR1600151
ERR1600152
ERR1738637
ERR1738639
ERR1738641
ERR1738642
ERR1738644
ERR1738645
ERR1738646
ERR1738647
ERR1738648
ERR1738649
ERR1738650
ERR1738651
ERR1738652
ERR1738653
ERR1738654
ERR1738655
ERR1738656
ERR1738657
ERR1738658
ERR1738659
ERR1738660
ERR1738661
ERR1738662
ERR1738663
ERR1738664
ERR1738665
ERR1738666
ERR1738667
ERR1738668
ERR1738669
ERR1738670
ERR1738671
ERR1738672
ERR1738673
ERR1738674
ERR1738675
ERR1738676
ERR1738677
ERR1738678
ERR1738679
ERR1738680
ERR1738681
ERR1738682
ERR1738683
ERR1738684
ERR1738685
ERR1738686
ERR1738687
ERR1738688
ERR1738689
ERR1738690
ERR1738691
ERR1738692
ERR1738693
ERR1738694
ERR1738695
ERR1738696
ERR1738697
ERR1738698
ERR1738699
ERR1738700
ERR1738701
ERR1738702
ERR1738703
ERR1738704
ERR1738705
ERR1738706
ERR1738707
ERR1738708
ERR1738709
ERR1738710
ERR1738711
ERR1738712
ERR1738713
ERR1738714
ERR1738715
ERR1738716
ERR1738717
ERR1738718
ERR1738719
ERR1738720
ERR1738721
ERR1738722
ERR1738723
ERR1738724
ERR1738725
ERR1738726
ERR1738727
ERR1738728
ERR1738729
ERR1738730
ERR1738731
ERR1738732
ERR1738733
ERR1738734
ERR1738735
ERR1738736
ERR1738737
ERR1738738
ERR1738739
ERR1738740
ERR1738741
ERR1738742
ERR1738743
ERR1738744
ERR1738745
ERR1738746
ERR1738747
ERR1738748
ERR1738749
ERR1738750
ERR1738751
ERR1738752
ERR1738753
ERR1738754
ERR1738755
ERR1738756
ERR1738757
ERR1738758
ERR1738759
ERR1738760
ERR1738761
ERR1738762
ERR1738763
ERR1738764
ERR1738765
ERR1738766
ERR1738767
ERR1738768
ERR1738769
ERR1738770
ERR1738771
ERR1738772
ERR1738773
ERR1738774
ERR1738775
ERR1738776
ERR1738777
ERR1738778
ERR1738779
ERR1738780
ERR1738781
ERR1738782
ERR1738783
ERR1738784
ERR1738785
ERR1738786
ERR1738787
ERR1738788
ERR1738789
ERR1738790
ERR1738791
ERR1738792
ERR1738793
ERR1738794
ERR1738795
ERR1738796
ERR1738797
ERR1738798
ERR1738799
ERR1738800
ERR1738801
ERR1738802
ERR1738803
ERR1738804
ERR1738805
ERR1738806
ERR1738807
ERR1738808
ERR1738809
ERR1738810
ERR1738811
ERR1738812
ERR1738813
ERR1738814
ERR1738815
ERR1738816
ERR1738817
ERR1738818
ERR1738819
ERR1738820
ERR1738821
ERR1738822
ERR1738823
ERR1738824
ERR1738825
ERR1738826
ERR1738827
ERR1738828
ERR1738829
ERR1738830
ERR1738831
ERR1738832
ERR1738833
ERR1738834
ERR1738835
ERR1738836
ERR1738837
ERR1738838
ERR1738839
ERR1738840
ERR1738841
ERR1738842
ERR1738843
ERR1816981
ERR1816982
ERR1816983
ERR1816984
ERR1816985
ERR1816986
ERR1816987
ERR1816988
ERR1816989
ERR1816990
ERR1816991
ERR1816992
ERR1816993
ERR1816994
ERR1816995
ERR1816996
ERR1816997
ERR1816998
ERR1816999
ERR1817000
ERR1817001
ERR1817002
ERR1817003
ERR1817004
ERR1817005
ERR1817006
ERR1817007
ERR1817008
ERR1817009
ERR1817010
ERR1817011
ERR1817012
ERR1817013
ERR1817014
ERR1817015
ERR1817084
ERR1817085
ERR1817086
ERR1817087
ERR1817088
ERR1817089
ERR1817090
ERR1817091
ERR1817092
ERR1817093
ERR1817094
ERR1817095
ERR1897924
ERR1897925
ERR1897926
ERR1940707
ERR1940708
ERR1940709
ERR1940710
ERR1940711
ERR1940712
ERR1940713
ERR1940714
ERR1940715
ERR1940716
ERR1940717
ERR1940718
ERR1940719
ERR1940720
ERR1940721
ERR1940722
ERR1940723
ERR1940724
ERR1940725
ERR1940726
ERR1940727
ERR1940728
ERR1940729
ERR1940730
ERR1940731
ERR1940732
ERR1940733
ERR1940734
ERR1940735
ERR1940736
ERR1940737
ERR1940738
ERR1940739
ERR1940740
ERR1940741
ERR1940742
ERR1940743
ERR1940744
ERR1940745
ERR1940746
ERR1940747
ERR1940748
ERR1940749
ERR1940750
ERR1940751
ERR1940752
ERR1940753
ERR1940754
ERR1940755
ERR1940756
ERR1940757
ERR1940758
ERR1940759
ERR1940760
ERR1940761
ERR1940762
ERR1940763
ERR1940764
ERR1940765
ERR1940766
ERR1940767
ERR1940768
ERR1940769
ERR1940770
ERR1940771
ERR1940772
ERR1940773
ERR1940774
ERR1940775
ERR1940776
ERR1940777
ERR1940778
ERR1940779
ERR1940780
ERR1940781
ERR1940782
ERR1940783
ERR1940784
ERR1940785
ERR1940786
ERR1940787
ERR1940788
ERR1940789
ERR1940790
ERR1940791
ERR1940792
ERR1940793
ERR1940794
ERR1943455
ERR1947061
ERR1947062
ERR1947063
ERR1947064
ERR1947065
ERR1947066
ERR1947067
ERR1947068
ERR1947069
ERR1947070
ERR1947071
ERR1947072
ERR1947073
ERR1947074
ERR1947075
ERR1947076
ERR1947077
ERR1947078
ERR1947079
ERR1947080
ERR1947081
ERR1947082
ERR1947083
ERR1947084
ERR1947085
ERR1947086
ERR1947087
ERR1947088
ERR1947089
ERR1947090
ERR1947091
ERR1947092
ERR1947093
ERR1947094
ERR1947095
ERR1947096
ERR1947097
ERR1947098
ERR1947099
ERR1947100
ERR1947101
ERR1947102
ERR1947103
ERR1947104
ERR1947105
ERR1947106
ERR1947107
ERR1947108
ERR1947109
ERR1947110
ERR1947111
ERR1947112
ERR1947113
ERR1947114
ERR1947115
ERR1947116
ERR1947117
ERR1947118
ERR1947119
ERR1947120
ERR1947121
ERR1947122
ERR1947123
ERR1947124
ERR1947125
ERR1947126
ERR1947127
ERR1947128
ERR1947129
ERR1947130
ERR1947131
ERR1947132
ERR1947133
ERR2135529
ERR2135530
ERR2135531
ERR2135532
ERR2135533
ERR2135534
ERR2135535
ERR2135536
ERR2135537
ERR2135538
ERR2135539
ERR2135540
ERR2135541
ERR2135542
ERR2135543
ERR2135544
ERR2135545
ERR2135546
ERR2135547
ERR2135548
ERR2135549
ERR2135550
ERR2135551
ERR2135552
ERR2135554
ERR2135555
ERR2135556
ERR2135557
ERR2135558
ERR2135559
ERR2135560
ERR2135561
ERR2135562
ERR2135563
ERR2135564
ERR2135565
ERR2135566
ERR2135567
ERR2135568
ERR2135569
ERR2135570
ERR2135571
ERR2135572
ERR2135573
ERR2135574
ERR2135575
ERR2135576
ERR2135577
ERR2135578
ERR2135580
ERR2135581
ERR2135582
ERR2135583
ERR2135584
ERR2135585
ERR2135586
ERR2135587
ERR2135588
ERR2135589
ERR2135590
ERR2135591
ERR2135592
ERR2135593
ERR2135594
ERR2135595
ERR2135596
ERR2135597
ERR2135598
ERR2135599
ERR2135600
ERR2135601
ERR2135602
ERR2135603
ERR2135604
ERR2135605
ERR2135606
ERR2135607
ERR2135608
ERR2135609
ERR2135610
ERR2135611
ERR2135612
ERR2135613
ERR2135614
ERR2135615
ERR2135616
ERR2135617
ERR2135618
ERR2135619
ERR2135620
ERR2135621
ERR2135622
ERR2135623
ERR2135624
ERR2135625
ERR2135626
ERR2135627
ERR2135628
ERR2135629
ERR2135630
ERR2135631
ERR2135632
ERR2135633
ERR2135634
ERR2135635
ERR2135636
ERR2135637
ERR2135638
ERR2135639
ERR2135640
ERR2135641
ERR2135642
ERR2135643
ERR2135644
ERR2135645
ERR2135646
ERR2135647
ERR2135648
ERR2135649
ERR2135650
ERR2135651
ERR2135652
ERR2135653
ERR2135654
ERR2135655
ERR2135656
ERR2135657
ERR2135658
ERR2135659
ERR2135660
ERR2135661
ERR2135662
ERR2135663
ERR2135664
ERR2135665
ERR2135666
ERR2135667
ERR2135668
ERR2135669
ERR2135670
ERR2135671
ERR2135672
ERR2135673
ERR2135674
ERR2135675
ERR2135676
ERR2135677
ERR2135678
ERR2135679
ERR2135680
ERR2135681
ERR2135682
ERR2135683
ERR2135684
ERR2135685
ERR2135686
ERR2135687
ERR2135688
ERR2135689
ERR2135690
ERR2135691
ERR2135692
ERR2135693
ERR2135694
ERR2135695
ERR2135696
ERR2135697
ERR2135698
ERR2135699
ERR2135700
ERR2135701
ERR2135702
ERR2135703
ERR2135704
ERR2135705
ERR2135706
ERR2135707
ERR2135708
ERR2135709
ERR2135710
ERR2135711
ERR2135712
ERR2135713
ERR2135714
ERR2135715
ERR2135716
ERR2135717
ERR2135718
ERR2135719
ERR2135720
ERR2135721
ERR2135722
ERR2135723
ERR2135724
ERR2135725
ERR2135726
ERR2135727
ERR2135728
ERR2135729
ERR2135730
ERR2135731
ERR2135732
ERR2135733
ERR2135734
ERR2135735
ERR2135736
ERR2135737
ERR2135738
ERR2135739
ERR2135740
ERR2135741
ERR2135742
ERR2135743
ERR2135744
ERR2135745
ERR2135746
ERR2135747
ERR2135748
ERR2135749
ERR2135750
ERR2135751
ERR2135753
ERR2135754
ERR2189823
ERR2189824
ERR2189825
ERR2189826
ERR2189833
ERR2189834
ERR2189835
ERR2189836
ERR2189841
ERR2189842
ERR2189843
ERR2189844
ERR2189853
ERR2189854
ERR2189855
ERR2189856
ERR2189869
ERR2189870
ERR2189871
ERR2189872
ERR2189881
ERR2189882
ERR2189883
ERR2189884
ERR2189889
ERR2189890
ERR2189891
ERR2189892
ERR2189896
ERR2189897
ERR2189898
ERR2189899
ERR2189908
ERR2189909
ERR2189910
ERR2189911
ERR2189920
ERR2189921
ERR2189922
ERR2189923
ERR2189932
ERR2189933
ERR2189934
ERR2189944
ERR2189945
ERR2189946
ERR2189947
ERR2189956
ERR2189957
ERR2189958
ERR2189959
ERR2189968
ERR2189969
ERR2189970
ERR2189971
ERR2189980
ERR2189981
ERR2189982
ERR2189983
ERR2189992
ERR2189993
ERR2189994
ERR2189995
ERR2189998
ERR2189999
ERR2190000
ERR2190001
ERR2190010
ERR2190011
ERR2190012
ERR2190013
ERR2190020
ERR2190021
ERR2190022
ERR2190023
ERR2190032
ERR2190033
ERR2190034
ERR2190035
ERR2190040
ERR2190041
ERR2190042
ERR2190043
ERR2190052
ERR2190053
ERR2190054
ERR2190055
ERR2190064
ERR2190065
ERR2190066
ERR2190067
ERR2190076
ERR2190077
ERR2190078
ERR2190079
ERR2190088
ERR2190089
ERR2190090
ERR2190091
ERR2190100
ERR2190101
ERR2190102
ERR2190103
ERR2190108
ERR2190109
ERR2190110
ERR2190111
ERR2190120
ERR2190121
ERR2190122
ERR2190123
ERR2190132
ERR2190133
ERR2190134
ERR2190135
ERR2190145
ERR2190147
ERR2190152
ERR2190153
ERR2190154
ERR2190155
ERR2190172
ERR2190173
ERR2190174
ERR2190175
ERR2190188
ERR2190189
ERR2190190
ERR2190191
ERR2190198
ERR2190199
ERR2190200
ERR2190201
ERR2190206
ERR2190207
ERR2190208
ERR2190209
ERR2190217
ERR2190219
ERR2190220
ERR2217021
ERR2217022
ERR2217023
ERR2217024
ERR2223569
ERR2261314
ERR2261315
ERR2261316
ERR2261317
ERR2261318
ERR2261319
ERR2261320
ERR2261321
ERR2261322
ERR2261323
ERR2261324
ERR2261325
ERR2261326
ERR2261327
ERR2261328
ERR2261329
ERR2261330
ERR2261331
ERR2261332
ERR2261333
ERR2261334
ERR2261335
ERR2261336
ERR2261337
ERR2261338
ERR2261339
ERR2261340
ERR2261341
ERR2261342
ERR2261343
ERR2261344
ERR2261345
ERR2261346
ERR2261347
ERR2261348
ERR2261349
ERR2261350
ERR2261351
ERR2261352
ERR2261353
ERR2261354
ERR2261355
ERR2261356
ERR2261357
ERR2261358
ERR2261359
ERR2261361
ERR2261362
ERR2261363
ERR2261364
ERR2261365
ERR2261366
ERR2261367
ERR2261368
ERR2261369
ERR2261370
ERR2261371
ERR2261372
ERR2261373
ERR2261374
ERR2261375
[truncated: 18,683 more rows]
