# Supplementary material for: LmTraceMap: A Listeria monocytogenes fast-tracing platform for global surveillance
Source: PLoS One. 2022 May 9;17(5):e0267972. doi: 10.1371/journal.pone.0267972 (PMC9084517; doi:10.1371/journal.pone.0267972)
Supplement: S2 File — (ZIP) [file pone.0267972.s005.zip]

Archive with 2 entries (2 files):
- allele_profile.txt
- __MACOSX/._allele_profile.txt
