# Supplementary material for: LmTraceMap: A Listeria monocytogenes fast-tracing platform for global surveillance
Source: PLoS One. 2022 May 9;17(5):e0267972. doi: 10.1371/journal.pone.0267972 (PMC9084517; doi:10.1371/journal.pone.0267972)
Supplement: S2 File — (ZIP) [file pone.0267972.s005.zip › allele_profile.txt]

#	 ERR1100909	 ERR1100910	 ERR1100911	 ERR1100912	 ERR1100913	 ERR1100914	 ERR1100915	 ERR1100916	 ERR1100917	 ERR1100918	 ERR1100919	 ERR1100920	 ERR1100921	 ERR1100922	 ERR1100923	 ERR1100924	 ERR1100925	 ERR1100926	 ERR1100927	 ERR1100928	 ERR1100929	 ERR1100930	 ERR1100931	 ERR1100932	 ERR1100933	 ERR1100934	 ERR1100935	 ERR1100936	 ERR1100937	 ERR1100938	 ERR1100939	 ERR1100940	 ERR1100941	 ERR1100942	 ERR1100943	 ERR1100944	 ERR1100945	 ERR1100946	 ERR1100947	 ERR1100948	 ERR1100949	 ERR1100950	 ERR1100951	 ERR1100952	 ERR1100953	 ERR1100954	 ERR1100955	 ERR1100956	 ERR1100957	 ERR1100958	 ERR1100959	 ERR1100960	 ERR1100961	 ERR1100962	 ERR1100963	 ERR1100964	 ERR1100965	 ERR1100966	 ERR1100967	 ERR1100968	 ERR1100969	 ERR1100970	 ERR1100971	 ERR1100972	 ERR1100973	 ERR1100974	 ERR1100975	 ERR1100976	 ERR1100977	 ERR1102276	 ERR1102277	 ERR1102278	 ERR1102279	 ERR1102280	 ERR1102281	 ERR1102282	 ERR1102283	 ERR1102284	 ERR1102285	 ERR1102286	 ERR1102287	 ERR1102288	 ERR1102289	 ERR1102290	 ERR1102291	 ERR1102292	 ERR1102293	 ERR1102294	 ERR1102295	 ERR1102296	 ERR1102297	 ERR1102298	 ERR1102299	 ERR1102300	 ERR1102301	 ERR1102302	 ERR1102303	 ERR1102304	 ERR1102305	 ERR1102306	 ERR1102307	 ERR1102308	 ERR1102309	 ERR1102310	 ERR1102311	 ERR1102312	 ERR1102313	 ERR1102314	 ERR1102315	 ERR1102316	 ERR1102317	 ERR1102318	 ERR1102319	 ERR1102320	 ERR1102321	 ERR1102322	 ERR1102323	 ERR1102324	 ERR1102325	 ERR1102326	 ERR1102327	 ERR1102328	 ERR1102329	 ERR1102330	 ERR1102331	 ERR1102332	 ERR1102333	 ERR1102334	 ERR1102335	 ERR1102336	 ERR1102337	 ERR1102338	 ERR1102339	 ERR1102340	 ERR1102341	 ERR1102342	 ERR1102343	 ERR1102344	 ERR1102345	 ERR1102346	 ERR1102347	 ERR1102348	 ERR1102349	 ERR1102350	 ERR1102351	 ERR1102352	 ERR1102353	 ERR1102354	 ERR1102355	 ERR1102356	 ERR1102357	 ERR1102358	 ERR1102359	 ERR1102360	 ERR1102361	 ERR1102362	 ERR1102363	 ERR1102364	 ERR1102365	 ERR1102366	 ERR1102367	 ERR1102368	 ERR1102369	 ERR1102370	 ERR1102371	 ERR1102372	 ERR1102373	 ERR1102374	 ERR1102375	 ERR1102376	 ERR1102377	 ERR1102378	 ERR1102379	 ERR1102380	 ERR1102381	 ERR1102382	 ERR1102383	 ERR1102384	 ERR1102385	 ERR1102386	 ERR1102387	 ERR1102388	 ERR1102389	 ERR1102390	 ERR1102391	 ERR1102392	 ERR1102393	 ERR1102394	 ERR1102395	 ERR1102396	 ERR1102397	 ERR1102398	 ERR1102399	 ERR1102400	 ERR1102401	 ERR1102402	 ERR1102403	 ERR1102404	 ERR1102405	 ERR1102406	 ERR1102407	 ERR1102408	 ERR1102409	 ERR1102410	 ERR1102411	 ERR1102412	 ERR1102413	 ERR1102414	 ERR1102415	 ERR1102416	 ERR1102417	 ERR1102418	 ERR1102419	 ERR1102420	 ERR1102421	 ERR1102422	 ERR1102423	 ERR1102424	 ERR1102425	 ERR1102426	 ERR1102427	 ERR1102428	 ERR1102429	 ERR1102430	 ERR1102431	 ERR1102432	 ERR1102433	 ERR1102434	 ERR1102435	 ERR1102436	 ERR1102437	 ERR1102438	 ERR1102439	 ERR1102440	 ERR1102441	 ERR1102442	 ERR1102443	 ERR1102444	 ERR1102445	 ERR1102446	 ERR1102447	 ERR1102448	 ERR1102449	 ERR1102450	 ERR1102451	 ERR1102452	 ERR1102453	 ERR1102454	 ERR1102455	 ERR1102456	 ERR1102457	 ERR1102458	 ERR1102459	 ERR1102460	 ERR1102461	 ERR1102462	 ERR1102463	 ERR1102464	 ERR1102465	 ERR1102466	 ERR1102467	 ERR1102468	 ERR1102469	 ERR1102470	 ERR1102471	 ERR1102472	 ERR1102473	 ERR1102474	 ERR1102475	 ERR1102476	 ERR1102477	 ERR1102478	 ERR1102479	 ERR1102480	 ERR1102481	 ERR1102482	 ERR1102483	 ERR1102484	 ERR1102485	 ERR1102486	 ERR1102487	 ERR1102488	 ERR1102489	 ERR1102490	 ERR1102491	 ERR1102492	 ERR1102493	 ERR1102494	 ERR1102495	 ERR1102496	 ERR1102497	 ERR1102498	 ERR1102499	 ERR1102500	 ERR1102501	 ERR1102502	 ERR1102503	 ERR1102504	 ERR1102505	 ERR1102506	 ERR1102507	 ERR1102508	 ERR1102509	 ERR1102510	 ERR1102511	 ERR1102512	 ERR1102513	 ERR1102514	 ERR1102515	 ERR1102516	 ERR1102517	 ERR1102518	 ERR1102519	 ERR1102520	 ERR1102521	 ERR1102522	 ERR1102523	 ERR1102524	 ERR1102525	 ERR1102526	 ERR1102527	 ERR1102528	 ERR1102529	 ERR1102530	 ERR1102531	 ERR1102532	 ERR1102533	 ERR1102534	 ERR1102535	 ERR1102536	 ERR1102537	 ERR1102538	 ERR1102539	 ERR1102540	 ERR1102541	 ERR1102542	 ERR1102543	 ERR1102544	 ERR1102545	 ERR1102546	 ERR1102547	 ERR1102548	 ERR1102549	 ERR1102550	 ERR1102551	 ERR1102552	 ERR1102553	 ERR1102554	 ERR1102555	 ERR1102556	 ERR1102557	 ERR1102558	 ERR1102559	 ERR1102560	 ERR1102561	 ERR1102562	 ERR1102563	 ERR1102564	 ERR1102565	 ERR1102566	 ERR1102567	 ERR1102568	 ERR1102569	 ERR1102570	 ERR1102571	 ERR1102572	 ERR1102573	 ERR1102574	 ERR1102575	 ERR1102576	 ERR1102577	 ERR1102578	 ERR1102579	 ERR1102580	 ERR1102581	 ERR1102582	 ERR1102583	 ERR1102584	 ERR1102585	 ERR1102586	 ERR1102587	 ERR1102588	 ERR1102589	 ERR1102590	 ERR1102591	 ERR1102592	 ERR1102593	 ERR1102594	 ERR1102595	 ERR1102596	 ERR1102597	 ERR1102598	 ERR1102599	 ERR1102600	 ERR1102601	 ERR1102602	 ERR1102603	 ERR1102604	 ERR1102605	 ERR1102606	 ERR1102607	 ERR1102608	 ERR1102609	 ERR1102610	 ERR1102611	 ERR1102612	 ERR1102613	 ERR1102614	 ERR1102615	 ERR1102616	 ERR1102617	 ERR1102618	 ERR1102619	 ERR1102620	 ERR1102621	 ERR1102622	 ERR1102623	 ERR1102624	 ERR1102625	 ERR1102626	 ERR1102627	 ERR1102628	 ERR1102629	 ERR1102630	 ERR1102631	 ERR1102632	 ERR1102633	 ERR1102634	 ERR1102635	 ERR1102636	 ERR1102637	 ERR1102638	 ERR1102639	 ERR1102640	 ERR1109921	 ERR1202024	 ERR1230359	 ERR1230360	 ERR1230361	 ERR1230362	 ERR1230363	 ERR1230364	 ERR1230365	 ERR1230366	 ERR1230367	 ERR1230368	 ERR1230369	 ERR1230370	 ERR1230371	 ERR1230372	 ERR1230373	 ERR1230374	 ERR1230375	 ERR1230376	 ERR1230377	 ERR1230378	 ERR1230379	 ERR1230380	 ERR1230381	 ERR1230382	 ERR1230383	 ERR1230384	 ERR1230385	 ERR1230386	 ERR1230387	 ERR1230388	 ERR1230389	 ERR1230390	 ERR1230391	 ERR1230392	 ERR1230393	 ERR1230394	 ERR1230395	 ERR1230396	 ERR1230397	 ERR1230398	 ERR1230399	 ERR1230400	 ERR1230401	 ERR1230402	 ERR1230403	 ERR1230404	 ERR1230405	 ERR1230406	 ERR1230407	 ERR1230408	 ERR1230409	 ERR1230410	 ERR1230411	 ERR1230412	 ERR1230413	 ERR1230414	 ERR1230415	 ERR1230416	 ERR1230417	 ERR1230418	 ERR1230419	 ERR1230420	 ERR1230421	 ERR1230422	 ERR1230423	 ERR1230424	 ERR1230425	 ERR1230426	 ERR1230427	 ERR1230428	 ERR1230429	 ERR1230430	 ERR1230431	 ERR1230432	 ERR1230433	 ERR1230434	 ERR1230435	 ERR1230436	 ERR1230437	 ERR1230438	 ERR1230439	 ERR1230440	 ERR1230441	 ERR1230442	 ERR1230443	 ERR1230444	 ERR1230445	 ERR1230446	 ERR1230447	 ERR1230448	 ERR1230449	 ERR1230450	 ERR1230451	 ERR1230452	 ERR1230453	 ERR1230454	 ERR1230455	 ERR1230456	 ERR1230457	 ERR1230458	 ERR1230459	 ERR1230460	 ERR1230461	 ERR1230462	 ERR1230463	 ERR1230464	 ERR1230465	 ERR1230466	 ERR1230468	 ERR1230469	 ERR1230470	 ERR1230471	 ERR1230472	 ERR1230473	 ERR1276144	 ERR1276145	 ERR1276146	 ERR1276147	 ERR1276148	 ERR1276149	 ERR1276150	 ERR1276151	 ERR1276152	 ERR1276153	 ERR1276154	 ERR1276155	 ERR1276156	 ERR1276157	 ERR1276158	 ERR1276159	 ERR1276160	 ERR1276161	 ERR1276162	 ERR1276163	 ERR1276164	 ERR1276165	 ERR1276166	 ERR1276167	 ERR1276168	 ERR1276169	 ERR1276170	 ERR1276171	 ERR1276172	 ERR1276173	 ERR1276174	 ERR1276175	 ERR1276176	 ERR1276177	 ERR1276178	 ERR1276179	 ERR1276180	 ERR1276181	 ERR1276182	 ERR1276183	 ERR1276184	 ERR1276185	 ERR1276186	 ERR1276187	 ERR1276188	 ERR1276189	 ERR1276190	 ERR1276191	 ERR1276192	 ERR1276193	 ERR1276194	 ERR1276195	 ERR1276196	 ERR1276197	 ERR1276198	 ERR1276199	 ERR1276200	 ERR1276201	 ERR1276202	 ERR1276203	 ERR1276204	 ERR1276205	 ERR1276206	 ERR1276207	 ERR1276208	 ERR1276209	 ERR1276210	 ERR1276211	 ERR1276212	 ERR1276213	 ERR1276214	 ERR1276215	 ERR1276216	 ERR1276217	 ERR1276218	 ERR1276219	 ERR1276220	 ERR1276221	 ERR1276222	 ERR1276223	 ERR1276224	 ERR1276225	 ERR1276226	 ERR1276227	 ERR1276228	 ERR1276229	 ERR1276230	 ERR1276231	 ERR1276232	 ERR1276233	 ERR1276234	 ERR1276235	 ERR1276236	 ERR1276237	 ERR1276238	 ERR1276239	 ERR1276240	 ERR1276241	 ERR1276242	 ERR1276243	 ERR1276244	 ERR1276245	 ERR1276246	 ERR1276247	 ERR1276248	 ERR1276249	 ERR1276250	 ERR1276251	 ERR1276252	 ERR1276253	 ERR1276254	 ERR1276255	 ERR1278119	 ERR1304201	 ERR1304202	 ERR1304203	 ERR1304204	 ERR1304205	 ERR1304206	 ERR1304207	 ERR1304208	 ERR1304209	 ERR1304210	 ERR1304211	 ERR1304212	 ERR1304213	 ERR1304214	 ERR1304215	 ERR1304216	 ERR1304217	 ERR1304218	 ERR1304219	 ERR1304220	 ERR1304221	 ERR1304222	 ERR1304223	 ERR1304224	 ERR1304225	 ERR1304226	 ERR1304227	 ERR1304228	 ERR1304229	 ERR1304230	 ERR1304231	 ERR1304232	 ERR1304233	 ERR1304234	 ERR1304235	 ERR1304236	 ERR1304237	 ERR1304238	 ERR1304239	 ERR1304240	 ERR1304241	 ERR1304242	 ERR1304243	 ERR1304244	 ERR1304245	 ERR1304246	 ERR1304247	 ERR1304248	 ERR1304249	 ERR1304250	 ERR1304251	 ERR1304252	 ERR1304253	 ERR1304254	 ERR1304255	 ERR1304256	 ERR1304257	 ERR1304258	 ERR1304259	 ERR1304260	 ERR1304261	 ERR1304262	 ERR1304263	 ERR1304264	 ERR1304265	 ERR1304266	 ERR1304267	 ERR1304268	 ERR1304269	 ERR1304270	 ERR1304271	 ERR1304272	 ERR1431094	 ERR1431095	 ERR1431096	 ERR1431097	 ERR1431098	 ERR1431099	 ERR1431100	 ERR1431101	 ERR1431102	 ERR1431103	 ERR1431104	 ERR1431105	 ERR1431106	 ERR1431107	 ERR1431108	 ERR1431109	 ERR1431110	 ERR1431111	 ERR1431112	 ERR1431113	 ERR1431115	 ERR1431116	 ERR1431117	 ERR1431118	 ERR1431119	 ERR1431120	 ERR1431121	 ERR1431122	 ERR1431123	 ERR1431124	 ERR1431125	 ERR1432959	 ERR1432960	 ERR1432961	 ERR1432962	 ERR1432963	 ERR1432964	 ERR1432965	 ERR1432966	 ERR1432967	 ERR1432968	 ERR1432969	 ERR1432970	 ERR1432971	 ERR1432972	 ERR1432973	 ERR1432974	 ERR1432975	 ERR1432976	 ERR1432977	 ERR1432978	 ERR1432979	 ERR1432980	 ERR1432981	 ERR1432982	 ERR1432983	 ERR1432985	 ERR1432986	 ERR1432987	 ERR1432988	 ERR1432989	 ERR1432990	 ERR1432991	 ERR1432992	 ERR1432993	 ERR1432994	 ERR1432995	 ERR1432996	 ERR1432997	 ERR1432999	 ERR1433001	 ERR1433002	 ERR1433003	 ERR1433004	 ERR1433005	 ERR1433006	 ERR1433007	 ERR1433008	 ERR1433009	 ERR1433010	 ERR1433011	 ERR1433012	 ERR1433013	 ERR1433014	 ERR1433015	 ERR1433016	 ERR1433017	 ERR1433018	 ERR1433019	 ERR1433020	 ERR1433021	 ERR1433022	 ERR1433023	 ERR1433024	 ERR1433025	 ERR1433026	 ERR1433027	 ERR1433028	 ERR1433029	 ERR1433030	 ERR1433031	 ERR1433032	 ERR1433033	 ERR1433034	 ERR1433035	 ERR1433036	 ERR1433037	 ERR1433038	 ERR1590238	 ERR1590239	 ERR1590240	 ERR1590241	 ERR1590242	 ERR1590243	 ERR1590244	 ERR1590245	 ERR1590246	 ERR1590247	 ERR1590248	 ERR1590249	 ERR1590250	 ERR1590251	 ERR1590252	 ERR1590254	 ERR1590256	 ERR1590257	 ERR1590258	 ERR1590259	 ERR1590260	 ERR1590262	 ERR1590263	 ERR1590264	 ERR1590266	 ERR1590267	 ERR1590268	 ERR1590269	 ERR1590270	 ERR1590271	 ERR1590272	 ERR1590273	 ERR1590274	 ERR1590275	 ERR1590276	 ERR1590277	 ERR1590278	 ERR1590279	 ERR1590280	 ERR1590281	 ERR1590282	 ERR1590283	 ERR1590284	 ERR1590285	 ERR1599670	 ERR1599671	 ERR1599672	 ERR1599673	 ERR1599674	 ERR1599675	 ERR1599676	 ERR1599677	 ERR1599678	 ERR1599679	 ERR1599680	 ERR1599681	 ERR1599682	 ERR1599683	 ERR1599684	 ERR1599685	 ERR1599686	 ERR1599687	 ERR1599688	 ERR1599689	 ERR1599690	 ERR1599691	 ERR1599692	 ERR1599693	 ERR1599694	 ERR1599695	 ERR1599696	 ERR1599697	 ERR1599698	 ERR1599699	 ERR1599700	 ERR1599701	 ERR1599702	 ERR1599703	 ERR1599704	 ERR1599705	 ERR1599706	 ERR1599707	 ERR1599708	 ERR1599709	 ERR1599710	 ERR1599711	 ERR1599712	 ERR1599713	 ERR1599714	 ERR1599715	 ERR1599716	 ERR1599717	 ERR1599718	 ERR1599719	 ERR1599720	 ERR1599721	 ERR1599722	 ERR1599723	 ERR1599724	 ERR1599725	 ERR1599726	 ERR1599727	 ERR1599728	 ERR1599729	 ERR1599730	 ERR1599731	 ERR1599732	 ERR1599733	 ERR1599734	 ERR1599735	 ERR1599736	 ERR1599737	 ERR1599738	 ERR1599739	 ERR1599740	 ERR1599741	 ERR1599742	 ERR1599743	 ERR1599744	 ERR1599745	 ERR1599746	 ERR1599747	 ERR1599748	 ERR1599749	 ERR1599750	 ERR1599751	 ERR1599752	 ERR1599753	 ERR1599754	 ERR1599755	 ERR1599756	 ERR1599757	 ERR1599758	 ERR1599759	 ERR1599760	 ERR1599761	 ERR1599762	 ERR1599763	 ERR1599764	 ERR1599765	 ERR1599766	 ERR1599767	 ERR1599768	 ERR1599769	 ERR1599770	 ERR1599771	 ERR1599772	 ERR1599773	 ERR1599774	 ERR1599775	 ERR1599776	 ERR1599777	 ERR1599778	 ERR1599779	 ERR1599780	 ERR1599781	 ERR1599782	 ERR1599783	 ERR1599784	 ERR1599785	 ERR1599786	 ERR1599787	 ERR1599788	 ERR1599789	 ERR1599790	 ERR1599791	 ERR1599792	 ERR1599793	 ERR1599794	 ERR1599795	 ERR1599796	 ERR1599797	 ERR1599798	 ERR1599799	 ERR1599800	 ERR1599801	 ERR1599802	 ERR1599803	 ERR1599804	 ERR1599805	 ERR1599806	 ERR1599807	 ERR1599808	 ERR1599809	 ERR1599810	 ERR1599811	 ERR1599812	 ERR1599813	 ERR1599814	 ERR1599815	 ERR1599816	 ERR1599817	 ERR1599818	 ERR1599819	 ERR1599820	 ERR1599821	 ERR1599822	 ERR1599823	 ERR1599824	 ERR1599825	 ERR1599826	 ERR1599827	 ERR1599828	 ERR1599829	 ERR1599830	 ERR1599831	 ERR1599832	 ERR1599833	 ERR1599834	 ERR1599835	 ERR1599836	 ERR1599837	 ERR1599838	 ERR1599839	 ERR1599840	 ERR1599841	 ERR1599842	 ERR1599843	 ERR1599844	 ERR1599845	 ERR1599846	 ERR1599847	 ERR1599848	 ERR1599849	 ERR1599850	 ERR1599851	 ERR1599852	 ERR1599853	 ERR1599854	 ERR1599855	 ERR1599856	 ERR1599857	 ERR1599858	 ERR1599859	 ERR1599860	 ERR1599861	 ERR1599862	 ERR1599863	 ERR1599864	 ERR1599865	 ERR1599866	 ERR1599867	 ERR1599868	 ERR1599869	 ERR1599870	 ERR1599871	 ERR1599872	 ERR1599873	 ERR1599874	 ERR1599875	 ERR1599876	 ERR1599877	 ERR1599878	 ERR1599879	 ERR1599880	 ERR1599881	 ERR1599882	 ERR1599883	 ERR1599884	 ERR1599885	 ERR1599886	 ERR1599887	 ERR1599888	 ERR1599889	 ERR1599890	 ERR1599891	 ERR1599892	 ERR1599893	 ERR1600107	 ERR1600108	 ERR1600109	 ERR1600110	 ERR1600111	 ERR1600112	 ERR1600113	 ERR1600114	 ERR1600115	 ERR1600116	 ERR1600117	 ERR1600118	 ERR1600119	 ERR1600120	 ERR1600121	 ERR1600122	 ERR1600123	 ERR1600124	 ERR1600125	 ERR1600126	 ERR1600127	 ERR1600128	 ERR1600129	 ERR1600130	 ERR1600131	 ERR1600132	 ERR1600133	 ERR1600134	 ERR1600135	 ERR1600137	 ERR1600138	 ERR1600139	 ERR1600140	 ERR1600142	 ERR1600143	 ERR1600144	 ERR1600145	 ERR1600146	 ERR1600147	 ERR1600148	 ERR1600149	 ERR1600150	 ERR1600151	 ERR1600152	 ERR1738637	 ERR1738639	 ERR1738641	 ERR1738642	 ERR1738644	 ERR1738645	 ERR1738646	 ERR1738647	 ERR1738648	 ERR1738649	 ERR1738650	 ERR1738651	 ERR1738652	 ERR1738653	 ERR1738654	 ERR1738655	 ERR1738656	 ERR1738657	 ERR1738658	 ERR1738659	 ERR1738660	 ERR1738661	 ERR1738662	 ERR1738663	 ERR1738664	 ERR1738665	 ERR1738666	 ERR1738667	 ERR1738668	 ERR1738669	 ERR1738670	 ERR1738671	 ERR1738672	 ERR1738673	 ERR1738674	 ERR1738675	 ERR1738676	 ERR1738677	 ERR1738678	 ERR1738679	 ERR1738680	 ERR1738681	 ERR1738682	 ERR1738683	 ERR1738684	 ERR1738685	 ERR1738686	 ERR1738687	 ERR1738688	 ERR1738689	 ERR1738690	 ERR1738691	 ERR1738692	 ERR1738693	 ERR1738694	 ERR1738695	 ERR1738696	 ERR1738697	 ERR1738698	 ERR1738699	 ERR1738700	 ERR1738701	 ERR1738702	 ERR1738703	 ERR1738704	 ERR1738705	 ERR1738706	 ERR1738707	 ERR1738708	 ERR1738709	 ERR1738710	 ERR1738711	 ERR1738712	 ERR1738713	 ERR1738714	 ERR1738715	 ERR1738716	 ERR1738717	 ERR1738718	 ERR1738719	 ERR1738720	 ERR1738721	 ERR1738722	 ERR1738723	 ERR1738724	 ERR1738725	 ERR1738726	 ERR1738727	 ERR1738728	 ERR1738729	 ERR1738730	 ERR1738731	 ERR1738732	 ERR1738733	 ERR1738734	 ERR1738735	 ERR1738736	 ERR1738737	 ERR1738738	 ERR1738739	 ERR1738740	 ERR1738741	 ERR1738742	 ERR1738743	 ERR1738744	 ERR1738745	 ERR1738746	 ERR1738747	 ERR1738748	 ERR1738749	 ERR1738750	 ERR1738751	 ERR1738752	 ERR1738753	 ERR1738754	 ERR1738755	 ERR1738756	 ERR1738757	 ERR1738758	 ERR1738759	 ERR1738760	 ERR1738761	 ERR1738762	 ERR1738763	 ERR1738764	 ERR1738765	 ERR1738766	 ERR1738767	 ERR1738768	 ERR1738769	 ERR1738770	 ERR1738771	 ERR1738772	 ERR1738773	 ERR1738774	 ERR1738775	 ERR1738776	 ERR1738777	 ERR1738778	 ERR1738779	 ERR1738780	 ERR1738781	 ERR1738782	 ERR1738783	 ERR1738784	 ERR1738785	 ERR1738786	 ERR1738787	 ERR1738788	 ERR1738789	 ERR1738790	 ERR1738791	 ERR1738792	 ERR1738793	 ERR1738794	 ERR1738795	 ERR1738796	 ERR1738797	 ERR1738798	 ERR1738799	 ERR1738800	 ERR1738801	 ERR1738802	 ERR1738803	 ERR1738804	 ERR1738805	 ERR1738806	 ERR1738807	 ERR1738808	 ERR1738809	 ERR1738810	 ERR1738811	 ERR1738812	 ERR1738813	 ERR1738814	 ERR1738815	 ERR1738816	 ERR1738817	 ERR1738818	 ERR1738819	 ERR1738820	 ERR1738821	 ERR1738822	 ERR1738823	 ERR1738824	 ERR1738825	 ERR1738826	 ERR1738827	 ERR1738828	 ERR1738829	 ERR1738830	 ERR1738831	 ERR1738832	 ERR1738833	 ERR1738834	 ERR1738835	 ERR1738836	 ERR1738837	 ERR1738838	 ERR1738839	 ERR1738840	 ERR1738841	 ERR1738842	 ERR1738843	 ERR1816981	 ERR1816982	 ERR1816983	 ERR1816984	 ERR1816985	 ERR1816986	 ERR1816987	 ERR1816988	 ERR1816989	 ERR1816990	 ERR1816991	 ERR1816992	 ERR1816993	 ERR1816994	 ERR1816995	 ERR1816996	 ERR1816997	 ERR1816998	 ERR1816999	 ERR1817000	 ERR1817001	 ERR1817002	 ERR1817003	 ERR1817004	 ERR1817005	 ERR1817006	 ERR1817007	 ERR1817008	 ERR1817009	 ERR1817010	 ERR1817011	 ERR1817012	 ERR1817013	 ERR1817014	 ERR1817015	 ERR1817084	 ERR1817085	 ERR1817086	 ERR1817087	 ERR1817088	 ERR1817089	 ERR1817090	 ERR1817091	 ERR1817092	 ERR1817093	 ERR1817094	 ERR1817095	 ERR1897924	 ERR1897925	 ERR1897926	 ERR1940707	 ERR1940708	 ERR1940709	 ERR1940710	 ERR1940711	 ERR1940712	 ERR1940713	 ERR1940714	 ERR1940715	 ERR1940716	 ERR1940717	 ERR1940718	 ERR1940719	 ERR1940720	 ERR1940721	 ERR1940722	 ERR1940723	 ERR1940724	 ERR1940725	 ERR1940726	 ERR1940727	 ERR1940728	 ERR1940729	 ERR1940730	 ERR1940731	 ERR1940732	 ERR1940733	 ERR1940734	 ERR1940735	 ERR1940736	 ERR1940737	 ERR1940738	 ERR1940739	 ERR1940740	 ERR1940741	 ERR1940742	 ERR1940743	 ERR1940744	 ERR1940745	 ERR1940746	 ERR1940747	 ERR1940748	 ERR1940749	 ERR1940750	 ERR1940751	 ERR1940752	 ERR1940753	 ERR1940754	 ERR1940755	 ERR1940756	 ERR1940757	 ERR1940758	 ERR1940759	 ERR1940760	 ERR1940761	 ERR1940762	 ERR1940763	 ERR1940764	 ERR1940765	 ERR1940766	 ERR1940767	 ERR1940768	 ERR1940769	 ERR1940770	 ERR1940771	 ERR1940772	 ERR1940773	 ERR1940774	 ERR1940775	 ERR1940776	 ERR1940777	 ERR1940778	 ERR1940779	 ERR1940780	 ERR1940781	 ERR1940782	 ERR1940783	 ERR1940784	 ERR1940785	 ERR1940786	 ERR1940787	 ERR1940788	 ERR1940789	 ERR1940790	 ERR1940791	 ERR1940792	 ERR1940793	 ERR1940794	 ERR1943455	 ERR1947061	 ERR1947062	 ERR1947063	 ERR1947064	 ERR1947065	 ERR1947066	 ERR1947067	 ERR1947068	 ERR1947069	 ERR1947070	 ERR1947071	 ERR1947072	 ERR1947073	 ERR1947074	 ERR1947075	 ERR1947076	 ERR1947077	 ERR1947078	 ERR1947079	 ERR1947080	 ERR1947081	 ERR1947082	 ERR1947083	 ERR1947084	 ERR1947085	 ERR1947086	 ERR1947087	 ERR1947088	 ERR1947089	 ERR1947090	 ERR1947091	 ERR1947092	 ERR1947093	 ERR1947094	 ERR1947095	 ERR1947096	 ERR1947097	 ERR1947098	 ERR1947099	 ERR1947100	 ERR1947101	 ERR1947102	 ERR1947103	 ERR1947104	 ERR1947105	 ERR1947106	 ERR1947107	 ERR1947108	 ERR1947109	 ERR1947110	 ERR1947111	 ERR1947112	 ERR1947113	 ERR1947114	 ERR1947115	 ERR1947116	 ERR1947117	 ERR1947118	 ERR1947119	 ERR1947120	 ERR1947121	 ERR1947122	 ERR1947123	 ERR1947124	 ERR1947125	 ERR1947126	 ERR1947127	 ERR1947128	 ERR1947129	 ERR1947130	 ERR1947131	 ERR1947132	 ERR1947133	 ERR2135529	 ERR2135530	 ERR2135531	 ERR2135532	 ERR2135533	 ERR2135534	 ERR2135535	 ERR2135536	 ERR2135537	 ERR2135538	 ERR2135539	 ERR2135540	 ERR2135541	 ERR2135542	 ERR2135543	 ERR2135544	 ERR2135545	 ERR2135546	 ERR2135547	 ERR2135548	 ERR2135549	 ERR2135550	 ERR2135551	 ERR2135552	 ERR2135554	 ERR2135555	 ERR2135556	 ERR2135557	 ERR2135558	 ERR2135559	 ERR2135560	 ERR2135561	 ERR2135562	 ERR2135563	 ERR2135564	 ERR2135565	 ERR2135566	 ERR2135567	 ERR2135568	 ERR2135569	 ERR2135570	 ERR2135571	 ERR2135572	 ERR2135573	 ERR2135574	 ERR2135575	 ERR2135576	 ERR2135577	 ERR2135578	 ERR2135580	 ERR2135581	 ERR2135582	 ERR2135583	 ERR2135584	 ERR2135585	 ERR2135586	 ERR2135587	 ERR2135588	 ERR2135589	 ERR2135590	 ERR2135591	 ERR2135592	 ERR2135593	 ERR2135594	 ERR2135595	 ERR2135596	 ERR2135597	 ERR2135598	 ERR2135599	 ERR2135600	 ERR2135601	 ERR2135602	 ERR2135603	 ERR2135604	 ERR2135605	 ERR2135606	 ERR2135607	 ERR2135608	 ERR2135609	 ERR2135610	 ERR2135611	 ERR2135612	 ERR2135613	 ERR2135614	 ERR2135615	 ERR2135616	 ERR2135617	 ERR2135618	 ERR2135619	 ERR2135620	 ERR2135621	 ERR2135622	 ERR2135623	 ERR2135624	 ERR2135625	 ERR2135626	 ERR2135627	 ERR2135628	 ERR2135629	 ERR2135630	 ERR2135631	 ERR2135632	 ERR2135633	 ERR2135634	 ERR2135635	 ERR2135636	 ERR2135637	 ERR2135638	 ERR2135639	 ERR2135640	 ERR2135641	 ERR2135642	 ERR2135643	 ERR2135644	 ERR2135645	 ERR2135646	 ERR2135647	 ERR2135648	 ERR2135649	 ERR2135650	 ERR2135651	 ERR2135652	 ERR2135653	 ERR2135654	 ERR2135655	 ERR2135656	 ERR2135657	 ERR2135658	 ERR2135659	 ERR2135660	 ERR2135661	 ERR2135662	 ERR2135663	 ERR2135664	 ERR2135665	 ERR2135666	 ERR2135667	 ERR2135668	 ERR2135669	 ERR2135670	 ERR2135671	 ERR2135672	 ERR2135673	 ERR2135674	 ERR2135675	 ERR2135676	 ERR2135677	 ERR2135678	 ERR2135679	 ERR2135680	 ERR2135681	 ERR2135682	 ERR2135683	 ERR2135684	 ERR2135685	 ERR2135686	 ERR2135687	 ERR2135688	 ERR2135689	 ERR2135690	 ERR2135691	 ERR2135692	 ERR2135693	 ERR2135694	 ERR2135695	 ERR2135696	 ERR2135697	 ERR2135698	 ERR2135699	 ERR2135700	 ERR2135701	 ERR2135702	 ERR2135703	 ERR2135704	 ERR2135705	 ERR2135706	 ERR2135707	 ERR2135708	 ERR2135709	 ERR2135710	 ERR2135711	 ERR2135712	 ERR2135713	 ERR2135714	 ERR2135715	 ERR2135716	 ERR2135717	 ERR2135718	 ERR2135719	 ERR2135720	 ERR2135721	 ERR2135722	 ERR2135723	 ERR2135724	 ERR2135725	 ERR2135726	 ERR2135727	 ERR2135728	 ERR2135729	 ERR2135730	 ERR2135731	 ERR2135732	 ERR2135733	 ERR2135734	 ERR2135735	 ERR2135736	 ERR2135737	 ERR2135738	 ERR2135739	 ERR2135740	 ERR2135741	 ERR2135742	 ERR2135743	 ERR2135744	 ERR2135745	 ERR2135746	 ERR2135747	 ERR2135748	 ERR2135749	 ERR2135750	 ERR2135751	 ERR2135753	 ERR2135754	 ERR2189823	 ERR2189824	 ERR2189825	 ERR2189826	 ERR2189833	 ERR2189834	 ERR2189835	 ERR2189836	 ERR2189841	 ERR2189842	 ERR2189843	 ERR2189844	 ERR2189853	 ERR2189854	 ERR2189855	 ERR2189856	 ERR2189869	 ERR2189870	 ERR2189871	 ERR2189872	 ERR2189881	 ERR2189882	 ERR2189883	 ERR2189884	 ERR2189889	 ERR2189890	 ERR2189891	 ERR2189892	 ERR2189896	 ERR2189897	 ERR2189898	 ERR2189899	 ERR2189908	 ERR2189909	 ERR2189910	 ERR2189911	 ERR2189920	 ERR2189921	 ERR2189922	 ERR2189923	 ERR2189932	 ERR2189933	 ERR2189934	 ERR2189944	 ERR2189945	 ERR2189946	 ERR2189947	 ERR2189956	 ERR2189957	 ERR2189958	 ERR2189959	 ERR2189968	 ERR2189969	 ERR2189970	 ERR2189971	 ERR2189980	 ERR2189981	 ERR2189982	 ERR2189983	 ERR2189992	 ERR2189993	 ERR2189994	 ERR2189995	 ERR2189998	 ERR2189999	 ERR2190000	 ERR2190001	 ERR2190010	 ERR2190011	 ERR2190012	 ERR2190013	 ERR2190020	 ERR2190021	 ERR2190022	 ERR2190023	 ERR2190032	 ERR2190033	 ERR2190034	 ERR2190035	 ERR2190040	 ERR2190041	 ERR2190042	 ERR2190043	 ERR2190052	 ERR2190053	 ERR2190054	 ERR2190055	 ERR2190064	 ERR2190065	 ERR2190066	 ERR2190067	 ERR2190076	 ERR2190077	 ERR2190078	 ERR2190079	 ERR2190088	 ERR2190089	 ERR2190090	 ERR2190091	 ERR2190100	 ERR2190101	 ERR2190102	 ERR2190103	 ERR2190108	 ERR2190109	 ERR2190110	 ERR2190111	 ERR2190120	 ERR2190121	 ERR2190122	 ERR2190123	 ERR2190132	 ERR2190133	 ERR2190134	 ERR2190135	 ERR2190145	 ERR2190147	 ERR2190152	 ERR2190153	 ERR2190154	 ERR2190155	 ERR2190172	 ERR2190173	 ERR2190174	 ERR2190175	 ERR2190188	 ERR2190189	 ERR2190190	 ERR2190191	 ERR2190198	 ERR2190199	 ERR2190200	 ERR2190201	 ERR2190206	 ERR2190207	 ERR2190208	 ERR2190209	 ERR2190217	 ERR2190219	 ERR2190220	 ERR2217021	 ERR2217022	 ERR2217023	 ERR2217024	 ERR2223569	 ERR2261314	 ERR2261315	 ERR2261316	 ERR2261317	 ERR2261318	 ERR2261319	 ERR2261320	 ERR2261321	 ERR2261322	 ERR2261323	 ERR2261324	 ERR2261325	 ERR2261326	 ERR2261327	 ERR2261328	 ERR2261329	 ERR2261330	 ERR2261331	 ERR2261332	 ERR2261333	 ERR2261334	 ERR2261335	 ERR2261336	 ERR2261337	 ERR2261338	 ERR2261339	 ERR2261340	 ERR2261341	 ERR2261342	 ERR2261343	 ERR2261344	 ERR2261345	 ERR2261346	 ERR2261347	 ERR2261348	 ERR2261349	 ERR2261350	 ERR2261351	 ERR2261352	 ERR2261353	 ERR2261354	 ERR2261355	 ERR2261356	 ERR2261357	 ERR2261358	 ERR2261359	 ERR2261361	 ERR2261362	 ERR2261363	 ERR2261364	 ERR2261365	 ERR2261366	 ERR2261367	 ERR2261368	 ERR2261369	 ERR2261370	 ERR2261371	 ERR2261372	 ERR2261373	 ERR2261374	 ERR2261375	 ERR2261376	 ERR2261377	 ERR2261378	 ERR2261379	 ERR2261380	 ERR2261381	 ERR2261382	 ERR2261383	 ERR2261384	 ERR2261385	 ERR2261386	 ERR2261387	 ERR2261388	 ERR2261389	 ERR2261390	 ERR2261391	 ERR2261392	 ERR2261393	 ERR2261394	 ERR2261395	 ERR2261396	 ERR2261397	 ERR2261398	 ERR2261399	 ERR2261400	 ERR2261401	 ERR2261402	 ERR2261403	 ERR2261404	 ERR2261405	 ERR2261406	 ERR2261407	 ERR2261409	 ERR2261410	 ERR2261412	 ERR2261413	 ERR2261414	 ERR2261415	 ERR2261416	 ERR2261417	 ERR2261418	 ERR2261419	 ERR2261420	 ERR2261421	 ERR2261422	 ERR2261423	 ERR2261424	 ERR2261425	 ERR2261426	 ERR2261427	 ERR2261428	 ERR2261429	 ERR2261430	 ERR2261431	 ERR2261432	 ERR2261433	 ERR2261434	 ERR2261435	 ERR2261436	 ERR2261437	 ERR2261438	 ERR2261439	 ERR2261440	 ERR2261441	 ERR2261442	 ERR2261443	 ERR2261444	 ERR2261445	 ERR2261446	 ERR2261447	 ERR2261448	 ERR2261449	 ERR2261450	 ERR2261451	 ERR2261452	 ERR2261453	 ERR2261454	 ERR2261455	 ERR2261456	 ERR2261457	 ERR2261458	 ERR2261459	 ERR2261460	 ERR2261461	 ERR2261462	 ERR2261463	 ERR2261464	 ERR2261465	 ERR2261466	 ERR2261467	 ERR2261468	 ERR2261469	 ERR2261470	 ERR2261471	 ERR2261472	 ERR2261473	 ERR2261474	 ERR2261476	 ERR2261477	 ERR2261478	 ERR2261479	 ERR2261480	 ERR2261481	 ERR2261482	 ERR2261483	 ERR2261484	 ERR2261485	 ERR2261486	 ERR2261487	 ERR2261488	 ERR2261489	 ERR2261490	 ERR2261491	 ERR2261492	 ERR2261493	 ERR2261494	 ERR2261495	 ERR2261496	 ERR2261497	 ERR2261498	 ERR2261499	 ERR2261500	 ERR2261501	 ERR2261502	 ERR2261503	 ERR2261504	 ERR2261505	 ERR2261506	 ERR2261507	 ERR2261508	 ERR2261509	 ERR2261510	 ERR2261511	 ERR2261512	 ERR2261514	 ERR2261515	 ERR2261516	 ERR2261517	 ERR2261518	 ERR2261519	 ERR2261520	 ERR2261521	 ERR2261522	 ERR2261524	 ERR2261525	 ERR2261527	 ERR2261529	 ERR2261531	 ERR2261534	 ERR2261535	 ERR2261536	 ERR2261537	 ERR2261541	 ERR2261542	 ERR2261544	 ERR2261545	 ERR2261546	 ERR2261547	 ERR2261548	 ERR2261549	 ERR2261550	 ERR2261551	 ERR2261553	 ERR2261554	 ERR2261555	 ERR2261556	 ERR2261557	 ERR2261558	 ERR2261559	 ERR2261560	 ERR2261561	 ERR2261562	 ERR2261563	 ERR2261564	 ERR2261565	 ERR2261566	 ERR2261567	 ERR2261568	 ERR2261569	 ERR2261570	 ERR2261571	 ERR2261572	 ERR2261573	 ERR2261574	 ERR2261575	 ERR2261576	 ERR2261577	 ERR2261578	 ERR2261579	 ERR2261580	 ERR2261581	 ERR2261582	 ERR2261583	 ERR2261584	 ERR2261585	 ERR2261586	 ERR2261587	 ERR2261588	 ERR2261589	 ERR2261590	 ERR2261591	 ERR2261592	 ERR2261593	 ERR2261594	 ERR2261595	 ERR2261596	 ERR2261597	 ERR2261598	 ERR2261599	 ERR2261600	 ERR2261601	 ERR2261602	 ERR2261603	 ERR2261604	 ERR2261605	 ERR2261606	 ERR2261607	 ERR2261608	 ERR2261609	 ERR2261610	 ERR2261611	 ERR2261612	 ERR2261613	 ERR2261614	 ERR2261615	 ERR2261616	 ERR2261617	 ERR2261618	 ERR2261619	 ERR2261620	 ERR2261621	 ERR2261622	 ERR2261623	 ERR2261624	 ERR2261625	 ERR2261626	 ERR2261627	 ERR2261628	 ERR2261629	 ERR2261630	 ERR2261631	 ERR2261632	 ERR2261633	 ERR2261634	 ERR2261635	 ERR2261636	 ERR2261637	 ERR2261638	 ERR2261639	 ERR2261640	 ERR2261641	 ERR2261642	 ERR2261643	 ERR2261644	 ERR2261645	 ERR2261646	 ERR2261647	 ERR2261648	 ERR2261649	 ERR2261650	 ERR2261651	 ERR2261652	 ERR2261653	 ERR2261654	 ERR2261655	 ERR2261656	 ERR2261657	 ERR2261658	 ERR2261659	 ERR2261660	 ERR2261661	 ERR2261662	 ERR2261663	 ERR2261664	 ERR2261665	 ERR2261666	 ERR2261667	 ERR2261668	 ERR2261669	 ERR2261670	 ERR2261671	 ERR2261672	 ERR2261673	 ERR2261674	 ERR2261675	 ERR2261676	 ERR2261677	 ERR2261678	 ERR2261679	 ERR2261680	 ERR2261681	 ERR2261682	 ERR2261683	 ERR2261684	 ERR2261685	 ERR2261686	 ERR2261687	 ERR2261688	 ERR2261689	 ERR2261690	 ERR2261691	 ERR2261692	 ERR2261693	 ERR2261694	 ERR2261695	 ERR2261696	 ERR2261697	 ERR2261698	 ERR2261699	 ERR2261700	 ERR2261701	 ERR2261702	 ERR2261703	 ERR2261704	 ERR2261705	 ERR2261706	 ERR2261707	 ERR2261708	 ERR2261709	 ERR2261710	 ERR2261711	 ERR2261712	 ERR2261713	 ERR2261714	 ERR2261715	 ERR2261716	 ERR2261717	 ERR2261718	 ERR2261719	 ERR2261720	 ERR2261722	 ERR2261723	 ERR2261724	 ERR2261725	 ERR2261726	 ERR2261727	 ERR2261728	 ERR2261729	 ERR2261730	 ERR2261732	 ERR2261733	 ERR2261734	 ERR2261735	 ERR2261736	 ERR2261737	 ERR2269932	 ERR2269933	 ERR2269934	 ERR2286737	 ERR2309457	 ERR2309458	 ERR2309459	 ERR2309460	 ERR2309461	 ERR2309462	 ERR2309463	 ERR2309464	 ERR2309465	 ERR2309466	 ERR2309467	 ERR2309468	 ERR2309469	 ERR2309470	 ERR2309471	 ERR2309472	 ERR2309473	 ERR2309474	 ERR2309475	 ERR2309476	 ERR2309477	 ERR2309478	 ERR2309479	 ERR2309480	 ERR2309481	 ERR2309482	 ERR2309483	 ERR2309484	 ERR2309485	 ERR2309486	 ERR2309487	 ERR2309488	 ERR2309489	 ERR2309490	 ERR2309491	 ERR2309492	 ERR2309493	 ERR2309494	 ERR2309495	 ERR2309496	 ERR2309497	 ERR2309498	 ERR2309499	 ERR2309500	 ERR2309501	 ERR2309502	 ERR2309503	 ERR2309504	 ERR2309505	 ERR2309506	 ERR2309507	 ERR2309508	 ERR2309509	 ERR2309510	 ERR2309511	 ERR2309512	 ERR2309513	 ERR2309514	 ERR2309515	 ERR2309516	 ERR2438129	 ERR2438130	 ERR2438131	 ERR2438132	 ERR2486987	 ERR2486988	 ERR2486989	 ERR2486990	 ERR2486991	 ERR2495156	 ERR2512028	 ERR2512029	 ERR2512030	 ERR2512031	 ERR2512032	 ERR2512033	 ERR2512034	 ERR2512035	 ERR2512036	 ERR2512037	 ERR2512038	 ERR2512039	 ERR2512040	 ERR2512041	 ERR2512042	 ERR2512043	 ERR2512044	 ERR2512045	 ERR2512046	 ERR2512047	 ERR2512048	 ERR2512049	 ERR2512050	 ERR2512051	 ERR2512052	 ERR2512053	 ERR2512054	 ERR2512055	 ERR2512056	 ERR2512057	 ERR2519415	 ERR2519416	 ERR2519422	 ERR2519423	 ERR2519424	 ERR2519426	 ERR2519429	 ERR2519439	 ERR2519442	 ERR2519444	 ERR2519445	 ERR2519448	 ERR2519450	 ERR2519453	 ERR2519455	 ERR2519456	 ERR2519459	 ERR2519462	 ERR2519463	 ERR2519464	 ERR2519465	 ERR2519466	 ERR2519467	 ERR2519468	 ERR2519469	 ERR2519470	 ERR2519471	 ERR2519472	 ERR2519474	 ERR2519475	 ERR2519477	 ERR2519479	 ERR2519480	 ERR2519483	 ERR2519484	 ERR2519485	 ERR2519486	 ERR2519487	 ERR2519488	 ERR2519489	 ERR2519490	 ERR2519491	 ERR2519492	 ERR2519493	 ERR2519494	 ERR2519495	 ERR2519496	 ERR2519497	 ERR2519498	 ERR2519499	 ERR2519500	 ERR2519501	 ERR2519502	 ERR2519503	 ERR2519504	 ERR2519505	 ERR2519506	 ERR2519507	 ERR2519508	 ERR2519509	 ERR2519510	 ERR2519511	 ERR2519512	 ERR2519513	 ERR2519514	 ERR2519515	 ERR2519516	 ERR2519517	 ERR2519518	 ERR2519519	 ERR2519520	 ERR2519521	 ERR2519522	 ERR2519523	 ERR2519524	 ERR2519525	 ERR2519526	 ERR2519527	 ERR2519528	 ERR2519529	 ERR2519530	 ERR2519531	 ERR2519532	 ERR2519533	 ERR2519534	 ERR2519535	 ERR2519536	 ERR2519537	 ERR2519538	 ERR2519539	 ERR2519540	 ERR2519541	 ERR2519542	 ERR2519543	 ERR2519544	 ERR2519545	 ERR2519547	 ERR2519548	 ERR2519549	 ERR2519550	 ERR2519551	 ERR2520501	 ERR2520502	 ERR2520503	 ERR2520504	 ERR2520505	 ERR2520506	 ERR2520507	 ERR2520508	 ERR2520509	 ERR2520510	 ERR2520511	 ERR2520512	 ERR2520513	 ERR2520514	 ERR2520515	 ERR2520516	 ERR2520517	 ERR2520518	 ERR2520519	 ERR2520520	 ERR2520521	 ERR2520522	 ERR2520523	 ERR2520524	 ERR2520525	 ERR2520526	 ERR2520527	 ERR2520528	 ERR2520529	 ERR2520530	 ERR2520531	 ERR2520532	 ERR2520533	 ERR2520534	 ERR2520535	 ERR2520536	 ERR2520537	 ERR2520538	 ERR2520539	 ERR2520540	 ERR2520541	 ERR2520542	 ERR2520543	 ERR2520544	 ERR2520545	 ERR2520546	 ERR2520547	 ERR2520548	 ERR2520549	 ERR2520550	 ERR2520551	 ERR2520552	 ERR2520553	 ERR2520554	 ERR2520555	 ERR2520556	 ERR2520557	 ERR2520558	 ERR2520559	 ERR2520560	 ERR2520561	 ERR2520562	 ERR2520563	 ERR2520564	 ERR2520565	 ERR2520566	 ERR2520567	 ERR2520568	 ERR2520569	 ERR2520570	 ERR2520571	 ERR2520572	 ERR2520573	 ERR2520574	 ERR2520575	 ERR2520576	 ERR2520577	 ERR2520578	 ERR2520579	 ERR2520580	 ERR2520581	 ERR2520582	 ERR2520583	 ERR2520584	 ERR2520585	 ERR2520586	 ERR2520587	 ERR2520588	 ERR2520589	 ERR2520590	 ERR2520591	 ERR2520592	 ERR2520593	 ERR2520594	 ERR2520595	 ERR2520596	 ERR2520597	 ERR2520598	 ERR2520599	 ERR2520600	 ERR2520601	 ERR2520602	 ERR2520603	 ERR2520604	 ERR2520605	 ERR2520606	 ERR2520607	 ERR2520608	 ERR2520609	 ERR2520610	 ERR2520611	 ERR2520612	 ERR2520613	 ERR2520614	 ERR2520615	 ERR2520616	 ERR2520617	 ERR2520618	 ERR2520619	 ERR2520620	 ERR2520621	 ERR2520622	 ERR2520623	 ERR2520624	 ERR2520625	 ERR2520626	 ERR2520627	 ERR2520628	 ERR2520629	 ERR2520630	 ERR2520631	 ERR2520632	 ERR2520633	 ERR2520634	 ERR2520635	 ERR2520636	 ERR2520637	 ERR2520638	 ERR2520639	 ERR2520640	 ERR2520641	 ERR2520642	 ERR2520643	 ERR2520644	 ERR2520645	 ERR2520646	 ERR2520647	 ERR2520648	 ERR2520649	 ERR2520650	 ERR2520651	 ERR2520652	 ERR2520653	 ERR2520654	 ERR2520655	 ERR2520656	 ERR2520657	 ERR2520658	 ERR2520659	 ERR2520660	 ERR2520661	 ERR2520662	 ERR2520663	 ERR2520664	 ERR2520665	 ERR2520666	 ERR2520667	 ERR2520668	 ERR2520669	 ERR2520670	 ERR2520671	 ERR2520672	 ERR2520673	 ERR2520674	 ERR2520675	 ERR2520676	 ERR2520677	 ERR2520678	 ERR2520679	 ERR2520680	 ERR2520681	 ERR2520682	 ERR2520683	 ERR2520684	 ERR2520685	 ERR2520686	 ERR2520687	 ERR2520688	 ERR2520689	 ERR2520690	 ERR2520691	 ERR2520692	 ERR2520693	 ERR2520694	 ERR2520695	 ERR2520696	 ERR2520697	 ERR2520698	 ERR2520699	 ERR2520700	 ERR2520701	 ERR2520702	 ERR2520703	 ERR2520704	 ERR2520705	 ERR2520706	 ERR2520707	 ERR2520708	 ERR2520709	 ERR2520710	 ERR2520711	 ERR2520712	 ERR2520713	 ERR2520714	 ERR2520715	 ERR2520716	 ERR2520717	 ERR2520718	 ERR2520719	 ERR2520720	 ERR2520721	 ERR2520722	 ERR2520723	 ERR2520724	 ERR2520725	 ERR2520726	 ERR2520727	 ERR2520728	 ERR2520729	 ERR2520730	 ERR2520731	 ERR2520732	 ERR2520733	 ERR2520734	 ERR2520735	 ERR2520736	 ERR2520737	 ERR2520738	 ERR2520739	 ERR2520740	 ERR2520741	 ERR2520742	 ERR2520743	 ERR2520744	 ERR2520745	 ERR2520746	 ERR2520747	 ERR2520748	 ERR2520749	 ERR2520750	 ERR2520751	 ERR2520752	 ERR2520753	 ERR2520754	 ERR2520755	 ERR2520756	 ERR2520757	 ERR2520758	 ERR2520759	 ERR2520760	 ERR2520761	 ERR2520762	 ERR2520763	 ERR2520764	 ERR2520765	 ERR2520766	 ERR2520767	 ERR2520768	 ERR2520769	 ERR2520770	 ERR2520771	 ERR2520772	 ERR2520773	 ERR2520774	 ERR2520775	 ERR2520776	 ERR2520777	 ERR2520778	 ERR2520779	 ERR2520780	 ERR2520781	 ERR2520782	 ERR2520783	 ERR2520784	 ERR2520785	 ERR2520786	 ERR2520787	 ERR2520788	 ERR2520789	 ERR2520790	 ERR2520791	 ERR2520792	 ERR2520793	 ERR2520794	 ERR2520795	 ERR2520796	 ERR2520797	 ERR2520798	 ERR2520799	 ERR2520800	 ERR2520801	 ERR2520802	 ERR2520803	 ERR2520804	 ERR2520805	 ERR2520806	 ERR2520807	 ERR2520808	 ERR2520809	 ERR2520810	 ERR2520811	 ERR2520812	 ERR2520813	 ERR2520814	 ERR2520816	 ERR2520817	 ERR2520818	 ERR2520819	 ERR2520820	 ERR2520821	 ERR2520822	 ERR2520823	 ERR2520824	 ERR2520825	 ERR2520826	 ERR2520827	 ERR2520828	 ERR2520829	 ERR2520830	 ERR2520831	 ERR2520832	 ERR2520833	 ERR2520834	 ERR2520937	 ERR2520938	 ERR2520939	 ERR2520940	 ERR2520941	 ERR2520942	 ERR2520943	 ERR2520944	 ERR2520946	 ERR2520947	 ERR2520948	 ERR2520949	 ERR2520950	 ERR2520951	 ERR2520952	 ERR2520953	 ERR2520954	 ERR2520955	 ERR2520957	 ERR2520958	 ERR2520959	 ERR2520969	 ERR2521119	 ERR2521120	 ERR2521121	 ERR2521122	 ERR2521123	 ERR2521124	 ERR2521125	 ERR2521127	 ERR2521129	 ERR2521132	 ERR2521134	 ERR2521136	 ERR2521137	 ERR2521138	 ERR2521139	 ERR2521208	 ERR2521209	 ERR2521211	 ERR2521212	 ERR2521213	 ERR2521216	 ERR2521218	 ERR2521220	 ERR2521222	 ERR2521224	 ERR2521226	 ERR2521229	 ERR2521231	 ERR2521233	 ERR2521234	 ERR2521235	 ERR2521236	 ERR2521237	 ERR2521238	 ERR2521239	 ERR2521240	 ERR2521241	 ERR2521242	 ERR2521243	 ERR2521244	 ERR2521245	 ERR2521246	 ERR2521247	 ERR2521248	 ERR2521249	 ERR2521250	 ERR2521251	 ERR2521252	 ERR2521253	 ERR2521255	 ERR2521256	 ERR2521258	 ERR2521259	 ERR2521270	 ERR2521271	 ERR2521272	 ERR2521275	 ERR2521282	 ERR2521290	 ERR2521291	 ERR2521293	 ERR2521298	 ERR2521299	 ERR2521300	 ERR2521304	 ERR2521305	 ERR2521525	 ERR2521526	 ERR2521527	 ERR2521528	 ERR2521529	 ERR2521530	 ERR2521531	 ERR2521533	 ERR2521534	 ERR2521536	 ERR2521538	 ERR2521539	 ERR2521542	 ERR2521548	 ERR2521550	 ERR2521562	 ERR2521563	 ERR2521564	 ERR2521565	 ERR2521566	 ERR2521567	 ERR2521568	 ERR2521572	 ERR2521574	 ERR2521575	 ERR2521583	 ERR2521584	 ERR2521585	 ERR2521586	 ERR2521591	 ERR2521592	 ERR2521593	 ERR2521596	 ERR2521599	 ERR2521602	 ERR2521607	 ERR2521608	 ERR2521609	 ERR2521610	 ERR2521611	 ERR2521612	 ERR2521613	 ERR2521614	 ERR2521615	 ERR2521617	 ERR2521619	 ERR2521621	 ERR2521623	 ERR2521625	 ERR2521627	 ERR2521629	 ERR2521631	 ERR2521632	 ERR2521633	 ERR2521634	 ERR2521635	 ERR2521636	 ERR2521637	 ERR2521638	 ERR2521639	 ERR2521640	 ERR2521641	 ERR2521642	 ERR2521643	 ERR2521644	 ERR2521645	 ERR2521646	 ERR2521647	 ERR2521648	 ERR2521649	 ERR2521650	 ERR2521651	 ERR2521652	 ERR2521653	 ERR2521654	 ERR2521655	 ERR2521656	 ERR2521657	 ERR2521658	 ERR2521679	 ERR2521681	 ERR2521683	 ERR2521696	 ERR2521709	 ERR2521714	 ERR2521715	 ERR2521717	 ERR2521718	 ERR2521719	 ERR2521724	 ERR2521725	 ERR2521726	 ERR2521728	 ERR2521729	 ERR2521730	 ERR2521731	 ERR2521733	 ERR2521735	 ERR2521736	 ERR2521737	 ERR2521738	 ERR2521739	 ERR2521762	 ERR2521763	 ERR2521765	 ERR2521770	 ERR2521777	 ERR2521778	 ERR2521779	 ERR2521780	 ERR2521781	 ERR2521782	 ERR2521783	 ERR2521784	 ERR2521785	 ERR2521786	 ERR2521787	 ERR2521876	 ERR2521877	 ERR2521878	 ERR2521879	 ERR2521880	 ERR2521881	 ERR2521882	 ERR2521883	 ERR2521884	 ERR2521885	 ERR2521886	 ERR2521887	 ERR2521888	 ERR2521889	 ERR2521890	 ERR2521891	 ERR2521892	 ERR2521893	 ERR2521894	 ERR2521895	 ERR2521896	 ERR2521897	 ERR2521898	 ERR2521899	 ERR2521900	 ERR2521901	 ERR2521902	 ERR2521903	 ERR2521904	 ERR2521905	 ERR2521906	 ERR2521907	 ERR2521908	 ERR2521909	 ERR2521910	 ERR2521911	 ERR2521912	 ERR2521913	 ERR2521914	 ERR2521915	 ERR2521916	 ERR2521917	 ERR2521918	 ERR2521919	 ERR2521920	 ERR2521921	 ERR2521922	 ERR2521923	 ERR2521924	 ERR2521925	 ERR2521926	 ERR2521927	 ERR2521928	 ERR2521929	 ERR2521930	 ERR2521931	 ERR2521932	 ERR2521933	 ERR2521934	 ERR2521935	 ERR2521936	 ERR2521937	 ERR2521938	 ERR2521939	 ERR2521940	 ERR2521941	 ERR2521942	 ERR2521943	 ERR2521944	 ERR2521945	 ERR2521946	 ERR2521947	 ERR2521948	 ERR2521949	 ERR2521950	 ERR2521951	 ERR2521952	 ERR2521953	 ERR2521954	 ERR2521955	 ERR2521956	 ERR2521957	 ERR2521958	 ERR2521959	 ERR2521960	 ERR2521961	 ERR2521962	 ERR2521963	 ERR2521964	 ERR2521965	 ERR2521966	 ERR2521967	 ERR2521968	 ERR2521969	 ERR2521970	 ERR2521971	 ERR2521972	 ERR2521973	 ERR2521974	 ERR2521975	 ERR2521976	 ERR2521977	 ERR2521978	 ERR2521979	 ERR2521980	 ERR2521981	 ERR2521982	 ERR2521983	 ERR2521984	 ERR2521985	 ERR2521986	 ERR2521987	 ERR2521988	 ERR2521989	 ERR2521990	 ERR2521991	 ERR2521992	 ERR2521993	 ERR2521994	 ERR2521995	 ERR2521996	 ERR2521997	 ERR2521998	 ERR2521999	 ERR2522000	 ERR2522001	 ERR2522002	 ERR2522003	 ERR2522004	 ERR2522005	 ERR2522006	 ERR2522007	 ERR2522008	 ERR2522009	 ERR2522010	 ERR2522011	 ERR2522012	 ERR2522013	 ERR2522014	 ERR2522015	 ERR2522016	 ERR2522017	 ERR2522018	 ERR2522019	 ERR2522020	 ERR2522021	 ERR2522022	 ERR2522023	 ERR2522024	 ERR2522025	 ERR2522026	 ERR2522027	 ERR2522028	 ERR2522029	 ERR2522030	 ERR2522031	 ERR2522032	 ERR2522033	 ERR2522034	 ERR2522035	 ERR2522036	 ERR2522037	 ERR2522038	 ERR2522039	 ERR2522040	 ERR2522041	 ERR2522042	 ERR2522043	 ERR2522044	 ERR2522045	 ERR2522046	 ERR2522047	 ERR2522048	 ERR2522049	 ERR2522050	 ERR2522051	 ERR2522052	 ERR2522053	 ERR2522054	 ERR2522055	 ERR2522056	 ERR2522057	 ERR2522058	 ERR2522059	 ERR2522060	 ERR2522061	 ERR2522062	 ERR2522063	 ERR2522064	 ERR2522065	 ERR2522066	 ERR2522067	 ERR2522068	 ERR2522069	 ERR2522070	 ERR2522071	 ERR2522072	 ERR2522073	 ERR2522074	 ERR2522075	 ERR2522076	 ERR2522077	 ERR2522078	 ERR2522079	 ERR2522080	 ERR2522081	 ERR2522082	 ERR2522083	 ERR2522084	 ERR2522085	 ERR2522086	 ERR2522087	 ERR2522088	 ERR2522089	 ERR2522090	 ERR2522091	 ERR2522092	 ERR2522093	 ERR2522094	 ERR2522095	 ERR2522096	 ERR2522097	 ERR2522098	 ERR2522099	 ERR2522100	 ERR2522101	 ERR2522102	 ERR2522103	 ERR2522104	 ERR2522105	 ERR2522106	 ERR2522107	 ERR2522108	 ERR2522109	 ERR2522110	 ERR2522111	 ERR2522112	 ERR2522113	 ERR2522114	 ERR2522115	 ERR2522116	 ERR2522117	 ERR2522118	 ERR2522119	 ERR2522120	 ERR2522121	 ERR2522122	 ERR2522123	 ERR2522124	 ERR2522125	 ERR2522126	 ERR2522127	 ERR2522128	 ERR2522129	 ERR2522130	 ERR2522131	 ERR2522132	 ERR2522133	 ERR2522134	 ERR2522135	 ERR2522136	 ERR2522137	 ERR2522138	 ERR2522139	 ERR2522140	 ERR2522141	 ERR2522142	 ERR2522143	 ERR2522144	 ERR2522145	 ERR2522146	 ERR2522147	 ERR2522148	 ERR2522149	 ERR2522150	 ERR2522151	 ERR2522152	 ERR2522153	 ERR2522154	 ERR2522155	 ERR2522156	 ERR2522157	 ERR2522158	 ERR2522159	 ERR2522160	 ERR2522161	 ERR2522162	 ERR2522163	 ERR2522164	 ERR2522165	 ERR2522166	 ERR2522167	 ERR2522168	 ERR2522169	 ERR2522170	 ERR2522171	 ERR2522172	 ERR2522173	 ERR2522174	 ERR2522175	 ERR2522176	 ERR2522177	 ERR2522178	 ERR2522179	 ERR2522180	 ERR2522181	 ERR2522182	 ERR2522183	 ERR2522184	 ERR2522185	 ERR2522186	 ERR2522187	 ERR2522188	 ERR2522189	 ERR2522190	 ERR2522191	 ERR2522192	 ERR2522193	 ERR2522194	 ERR2522195	 ERR2522196	 ERR2522197	 ERR2522198	 ERR2522199	 ERR2522200	 ERR2522201	 ERR2522202	 ERR2522203	 ERR2522204	 ERR2522205	 ERR2522206	 ERR2522207	 ERR2522208	 ERR2522209	 ERR2522210	 ERR2522211	 ERR2522212	 ERR2522213	 ERR2522214	 ERR2522215	 ERR2522216	 ERR2522217	 ERR2522218	 ERR2522219	 ERR2522220	 ERR2522221	 ERR2522222	 ERR2522223	 ERR2522224	 ERR2522225	 ERR2522226	 ERR2522227	 ERR2522228	 ERR2522229	 ERR2522230	 ERR2522231	 ERR2522232	 ERR2522233	 ERR2522234	 ERR2522235	 ERR2522236	 ERR2522237	 ERR2522238	 ERR2522241	 ERR2522245	 ERR2522246	 ERR2522247	 ERR2522248	 ERR2522250	 ERR2522252	 ERR2522254	 ERR2522256	 ERR2522260	 ERR2522262	 ERR2522263	 ERR2522266	 ERR2522267	 ERR2522268	 ERR2522271	 ERR2522272	 ERR2522273	 ERR2522274	 ERR2522275	 ERR2522276	 ERR2522278	 ERR2522283	 ERR2522287	 ERR2522305	 ERR2522310	 ERR2522318	 ERR2522320	 ERR2522321	 ERR2522324	 ERR2522328	 ERR2522333	 ERR2522334	 ERR2522337	 ERR2522345	 ERR2522351	 ERR2522355	 ERR2522359	 ERR2522360	 ERR2522513	 ERR2522711	 ERR2522712	 ERR2522713	 ERR2522714	 ERR2522715	 ERR2522716	 ERR2522717	 ERR2522718	 ERR2522719	 ERR2522720	 ERR2522721	 ERR2522722	 ERR2522723	 ERR2522724	 ERR2522738	 ERR2522759	 ERR2522803	 ERR2522805	 ERR2522806	 ERR2522813	 ERR2522975	 ERR2522976	 ERR2522978	 ERR2522981	 ERR2522984	 ERR2522986	 ERR2522987	 ERR2522990	 ERR2522991	 ERR2522992	 ERR2522998	 ERR2523006	 ERR2523079	 ERR2523080	 ERR2523081	 ERR2523082	 ERR2523083	 ERR2523084	 ERR2523085	 ERR2523086	 ERR2523087	 ERR2523664	 ERR2523665	 ERR2523666	 ERR2523667	 ERR2523668	 ERR2523669	 ERR2523671	 ERR2523672	 ERR2523673	 ERR2523674	 ERR2523675	 ERR2523676	 ERR2523677	 ERR2523678	 ERR2523679	 ERR2523680	 ERR2523681	 ERR2523682	 ERR2523683	 ERR2523684	 ERR2523685	 ERR2523687	 ERR2523688	 ERR2523689	 ERR2523690	 ERR2523691	 ERR2523692	 ERR2523693	 ERR2523694	 ERR2523695	 ERR2523696	 ERR2523697	 ERR2523698	 ERR2523699	 ERR2523700	 ERR2523701	 ERR2523702	 ERR2523703	 ERR2523704	 ERR2523705	 ERR2523706	 ERR2523707	 ERR2523708	 ERR2523709	 ERR2523710	 ERR2523711	 ERR2523712	 ERR2523713	 ERR2523714	 ERR2523715	 ERR2523716	 ERR2523717	 ERR2523718	 ERR2523719	 ERR2523720	 ERR2523721	 ERR2523722	 ERR2523723	 ERR2523724	 ERR2523725	 ERR2523726	 ERR2523727	 ERR2523728	 ERR2523729	 ERR2523730	 ERR2523731	 ERR2523732	 ERR2523733	 ERR2523734	 ERR2523735	 ERR2523736	 ERR2523737	 ERR2523738	 ERR2523739	 ERR2523740	 ERR2523741	 ERR2523742	 ERR2523743	 ERR2523744	 ERR2523745	 ERR2523746	 ERR2523747	 ERR2523748	 ERR2523749	 ERR2523750	 ERR2523751	 ERR2523752	 ERR2523753	 ERR2523754	 ERR2523755	 ERR2523756	 ERR2523757	 ERR2523758	 ERR2523759	 ERR2523760	 ERR2523761	 ERR2523762	 ERR2523763	 ERR2523764	 ERR2523765	 ERR2523766	 ERR2523767	 ERR2523768	 ERR2523769	 ERR2523770	 ERR2523771	 ERR2523772	 ERR2523773	 ERR2523774	 ERR2523775	 ERR2523776	 ERR2523777	 ERR2523778	 ERR2523779	 ERR2523780	 ERR2523781	 ERR2523782	 ERR2523783	 ERR2523784	 ERR2523785	 ERR2523786	 ERR2523787	 ERR2523788	 ERR2523789	 ERR2523790	 ERR2523791	 ERR2523792	 ERR2531765	 ERR2531766	 ERR2531767	 ERR2531768	 ERR2531769	 ERR2531770	 ERR2531771	 ERR2531772	 ERR2531773	 ERR2531774	 ERR2531775	 ERR2531776	 ERR2531777	 ERR2531778	 ERR2531779	 ERR2531781	 ERR2531787	 ERR2531789	 ERR2531792	 ERR2531798	 ERR2531799	 ERR2531800	 ERR832507	 ERR832509	 ERR832511	 ERR832512	 ERR832513	 SRR1001041	 SRR1001043	 SRR1001045	 SRR1001047	 SRR1001049	 SRR1001051	 SRR1005498	 SRR1005499	 SRR1005500	 SRR1005501	 SRR1005502	 SRR1005503	 SRR1005504	 SRR1005505	 SRR1005506	 SRR1005531	 SRR1005714	 SRR1005715	 SRR1005716	 SRR1005717	 SRR1005718	 SRR1005719	 SRR1005720	 SRR1005721	 SRR1005722	 SRR1005723	 SRR1005724	 SRR1013803	 SRR1016562	 SRR1016563	 SRR1016564	 SRR1016565	 SRR1016566	 SRR1016567	 SRR1016568	 SRR1016569	 SRR1016570	 SRR1016571	 SRR1016572	 SRR1016573	 SRR1016574	 SRR1016575	 SRR1016576	 SRR1016577	 SRR1016578	 SRR1016579	 SRR1016580	 SRR1016581	 SRR1016582	 SRR1016583	 SRR1016584	 SRR1016585	 SRR1016586	 SRR1016587	 SRR1016588	 SRR1016589	 SRR1016590	 SRR1016591	 SRR1016592	 SRR1016593	 SRR1016594	 SRR1016595	 SRR1016596	 SRR1016597	 SRR1016598	 SRR1016599	 SRR1016600	 SRR1016601	 SRR1016602	 SRR1016603	 SRR1016604	 SRR1016605	 SRR1016606	 SRR1016607	 SRR1016608	 SRR1016609	 SRR1016922	 SRR1016923	 SRR1016924	 SRR1016925	 SRR1021886	 SRR1021887	 SRR1021888	 SRR1021889	 SRR1021890	 SRR1021891	 SRR1021892	 SRR1021893	 SRR1021894	 SRR1021895	 SRR1021943	 SRR1021944	 SRR1021945	 SRR1021946	 SRR1021947	 SRR1021948	 SRR1021949	 SRR1021950	 SRR1021951	 SRR1021952	 SRR1021953	 SRR1021954	 SRR1022666	 SRR1022667	 SRR1022668	 SRR1022669	 SRR1022670	 SRR1027067	 SRR1027068	 SRR1027069	 SRR1027070	 SRR1027071	 SRR1027072	 SRR1027073	 SRR1027074	 SRR1027075	 SRR1027076	 SRR1027077	 SRR1027078	 SRR1027079	 SRR1027080	 SRR1027081	 SRR1027083	 SRR1027084	 SRR1027085	 SRR1027086	 SRR1027087	 SRR1027088	 SRR1027089	 SRR1027090	 SRR1027092	 SRR1027093	 SRR1027094	 SRR1027095	 SRR1027096	 SRR1027097	 SRR1027098	 SRR1027099	 SRR1027100	 SRR1027101	 SRR1027102	 SRR1027103	 SRR1027104	 SRR1027105	 SRR1027697	 SRR1027699	 SRR1027700	 SRR1027701	 SRR1027702	 SRR1027703	 SRR1027704	 SRR1027705	 SRR1027706	 SRR1027713	 SRR1027714	 SRR1030263	 SRR1030268	 SRR1030269	 SRR1030270	 SRR1030271	 SRR1030272	 SRR1030273	 SRR1030274	 SRR1030275	 SRR1030276	 SRR1030277	 SRR1030278	 SRR1030279	 SRR1030280	 SRR1030281	 SRR1030283	 SRR1030284	 SRR1030285	 SRR1030333	 SRR1030334	 SRR1030335	 SRR1030336	 SRR1030337	 SRR1030338	 SRR1030339	 SRR1030340	 SRR1030342	 SRR1030343	 SRR1030344	 SRR1030345	 SRR1030346	 SRR1030348	 SRR1030349	 SRR1032217	 SRR1032218	 SRR1032219	 SRR1033759	 SRR1033760	 SRR1033761	 SRR1033762	 SRR1033763	 SRR1033764	 SRR1033765	 SRR1033766	 SRR1033767	 SRR1033768	 SRR1033769	 SRR1033770	 SRR1033771	 SRR1033772	 SRR1033773	 SRR1039784	 SRR1039785	 SRR1039786	 SRR1039787	 SRR1039788	 SRR1039789	 SRR1039790	 SRR1039791	 SRR1039792	 SRR1039793	 SRR1039795	 SRR1039796	 SRR1039797	 SRR1039798	 SRR1039799	 SRR1039800	 SRR1039801	 SRR1039802	 SRR1039803	 SRR1039805	 SRR1041455	 SRR1041470	 SRR1041490	 SRR1041524	 SRR1041623	 SRR1041629	 SRR1041630	 SRR1041631	 SRR1043162	 SRR1043163	 SRR1043164	 SRR1043165	 SRR1043166	 SRR1043167	 SRR1043168	 SRR1043169	 SRR1043170	 SRR1043171	 SRR1043172	 SRR1043173	 SRR1043174	 SRR1043175	 SRR1043176	 SRR1044926	 SRR1044941	 SRR1044942	 SRR1044943	 SRR1048608	 SRR1048613	 SRR1048614	 SRR1048618	 SRR1048624	 SRR1048634	 SRR1048635	 SRR1055839	 SRR1055840	 SRR1055841	 SRR1055842	 SRR1055843	 SRR1055844	 SRR1055845	 SRR1055846	 SRR1055847	 SRR1055848	 SRR1055849	 SRR1055851	 SRR1055852	 SRR1055853	 SRR1055854	 SRR1055855	 SRR1055856	 SRR1055857	 SRR1055858	 SRR1055859	 SRR1055860	 SRR1055861	 SRR1055862	 SRR1055863	 SRR1055864	 SRR1055865	 SRR1056322	 SRR1056323	 SRR1056324	 SRR1056325	 SRR1056326	 SRR1056327	 SRR1066064	 SRR1066065	 SRR1066066	 SRR1068290	 SRR1068317	 SRR1068342	 SRR1068557	 SRR1068558	 SRR1068559	 SRR1068560	 SRR1068561	 SRR1068562	 SRR1068563	 SRR1068564	 SRR1068565	 SRR1068566	 SRR1068567	 SRR1068568	 SRR1068569	 SRR1068570	 SRR1068571	 SRR1068572	 SRR1068573	 SRR1068576	 SRR1068577	 SRR1068578	 SRR1068579	 SRR1068580	 SRR1068581	 SRR1068583	 SRR1068584	 SRR1101346	 SRR1101347	 SRR1101372	 SRR1101375	 SRR1101443	 SRR1101444	 SRR1101446	 SRR1101447	 SRR1101448	 SRR1101449	 SRR1101450	 SRR1101451	 SRR1101481	 SRR1101482	 SRR1101484	 SRR1101489	 SRR1101493	 SRR1101497	 SRR1101501	 SRR1101539	 SRR1101540	 SRR1101541	 SRR1101590	 SRR1101592	 SRR1101626	 SRR1101632	 SRR1101638	 SRR1101639	 SRR1101640	 SRR1101641	 SRR1101642	 SRR1101646	 SRR1104730	 SRR1104731	 SRR1104732	 SRR1104733	 SRR1104734	 SRR1104735	 SRR1104736	 SRR1104737	 SRR1104738	 SRR1104740	 SRR1112044	 SRR1112081	 SRR1112086	 SRR1112089	 SRR1112090	 SRR1112096	 SRR1112097	 SRR1112103	 SRR1112129	 SRR1112130	 SRR1112134	 SRR1112138	 SRR1112139	 SRR1112146	 SRR1112172	 SRR1112177	 SRR1112181	 SRR1112182	 SRR1112186	 SRR1112191	 SRR1112195	 SRR1112198	 SRR1112203	 SRR1112204	 SRR1112220	 SRR1112226	 SRR1112227	 SRR1112233	 SRR1112237	 SRR1112241	 SRR1112242	 SRR1141125	 SRR1141127	 SRR1141130	 SRR1141132	 SRR1141133	 SRR1141134	 SRR1141136	 SRR1141137	 SRR1141138	 SRR1141139	 SRR1141141	 SRR1141142	 SRR1141143	 SRR1141144	 SRR1141145	 SRR1141146	 SRR1141147	 SRR1141148	 SRR1141149	 SRR1141150	 SRR1141151	 SRR1141154	 SRR1141155	 SRR1141156	 SRR1141157	 SRR1141158	 SRR1141159	 SRR1141161	 SRR1141162	 SRR1141163	 SRR1141164	 SRR1141165	 SRR1141166	 SRR1141169	 SRR1141170	 SRR1141172	 SRR1141174	 SRR1141176	 SRR1141238	 SRR1141239	 SRR1153447	 SRR1153448	 SRR1153449	 SRR1153450	 SRR1153451	 SRR1153452	 SRR1153453	 SRR1153454	 SRR1153455	 SRR1166824	 SRR1166830	 SRR1166831	 SRR1166832	 SRR1166833	 SRR1166834	 SRR1166835	 SRR1166836	 SRR1166837	 SRR1166838	 SRR1166839	 SRR1166840	 SRR1166841	 SRR1166842	 SRR1166843	 SRR1166844	 SRR1166845	 SRR1166846	 SRR1166847	 SRR1166848	 SRR1166849	 SRR1166850	 SRR1166851	 SRR1166852	 SRR1166853	 SRR1166854	 SRR1166855	 SRR1166856	 SRR1166857	 SRR1166858	 SRR1166859	 SRR1170784	 SRR1170843	 SRR1170890	 SRR1170891	 SRR1174759	 SRR1174760	 SRR1174761	 SRR1174762	 SRR1174763	 SRR1174764	 SRR1174765	 SRR1174766	 SRR1174767	 SRR1174768	 SRR1174769	 SRR1174770	 SRR1174771	 SRR1177202	 SRR1177212	 SRR1177257	 SRR1177313	 SRR1179880	 SRR1179881	 SRR1179882	 SRR1179883	 SRR1179884	 SRR1179885	 SRR1179886	 SRR1179887	 SRR1181511	 SRR1181522	 SRR1181535	 SRR1181538	 SRR1181539	 SRR1181541	 SRR1181554	 SRR1181556	 SRR1181561	 SRR1181567	 SRR1181568	 SRR1182219	 SRR1182220	 SRR1182221	 SRR1182222	 SRR1182223	 SRR1182224	 SRR1182225	 SRR1182716	 SRR1185799	 SRR1185815	 SRR1185829	 SRR1185832	 SRR1185833	 SRR1185840	 SRR1185843	 SRR1185844	 SRR1185848	 SRR1185857	 SRR1185860	 SRR1185861	 SRR1185864	 SRR1186324	 SRR1186328	 SRR1186329	 SRR1186330	 SRR1186333	 SRR1186334	 SRR1186339	 SRR1186341	 SRR1186343	 SRR1186344	 SRR1186346	 SRR1186362	 SRR1186367	 SRR1186370	 SRR1187420	 SRR1187425	 SRR1187427	 SRR1187440	 SRR1187445	 SRR1187584	 SRR1187587	 SRR1187589	 SRR1187613	 SRR1187616	 SRR1193825	 SRR1193826	 SRR1193827	 SRR1193828	 SRR1193829	 SRR1193830	 SRR1193831	 SRR1193832	 SRR1193833	 SRR1193834	 SRR1193835	 SRR1193836	 SRR1193837	 SRR1193838	 SRR1193927	 SRR1193928	 SRR1193929	 SRR1193930	 SRR1193963	 SRR1195633	 SRR1195645	 SRR1195646	 SRR1195657	 SRR1195661	 SRR1195691	 SRR1195692	 SRR1198878	 SRR1198881	 SRR1198915	 SRR1198934	 SRR1198941	 SRR1198945	 SRR1198947	 SRR1198952	 SRR1198955	 SRR1198960	 SRR1198967	 SRR1198968	 SRR1198971	 SRR1200689	 SRR1200763	 SRR1201365	 SRR1201367	 SRR1201368	 SRR1201369	 SRR1201370	 SRR1201371	 SRR1201372	 SRR1201373	 SRR1201374	 SRR1201375	 SRR1201376	 SRR1201378	 SRR1202984	 SRR1202989	 SRR1203001	 SRR1203002	 SRR1203015	 SRR1203021	 SRR1203035	 SRR1203036	 SRR1203037	 SRR1206141	 SRR1206142	 SRR1206143	 SRR1206144	 SRR1206151	 SRR1206152	 SRR1206153	 SRR1206154	 SRR1206157	 SRR1206158	 SRR1206159	 SRR1206160	 SRR1206161	 SRR1206165	 SRR1206166	 SRR1206167	 SRR1206201	 SRR1206202	 SRR1206203	 SRR1206204	 SRR1206206	 SRR1206209	 SRR1206211	 SRR1206214	 SRR1206222	 SRR1206225	 SRR1206236	 SRR1206237	 SRR1206238	 SRR1207441	 SRR1207446	 SRR1207447	 SRR1207450	 SRR1207455	 SRR1207456	 SRR1207457	 SRR1207458	 SRR1207462	 SRR1207463	 SRR1207469	 SRR1207472	 SRR1207478	 SRR1207479	 SRR1207484	 SRR1207490	 SRR1207497	 SRR1207505	 SRR1207509	 SRR1207514	 SRR1207516	 SRR1207517	 SRR1207522	 SRR1207523	 SRR1207527	 SRR1207528	 SRR1207530	 SRR1207531	 SRR1207533	 SRR1207534	 SRR1207536	 SRR1207537	 SRR1207539	 SRR1207540	 SRR1207542	 SRR1207543	 SRR1207546	 SRR1207548	 SRR1207549	 SRR1207553	 SRR1207556	 SRR1207558	 SRR1217479	 SRR1217480	 SRR1217481	 SRR1217482	 SRR1217483	 SRR1217484	 SRR1217485	 SRR1217486	 SRR1217487	 SRR1217488	 SRR1217489	 SRR1217490	 SRR1220701	 SRR1220703	 SRR1220704	 SRR1220708	 SRR1220709	 SRR1220710	 SRR1220711	 SRR1220716	 SRR1220717	 SRR1220718	 SRR1220724	 SRR1220725	 SRR1220730	 SRR1220736	 SRR1220737	 SRR1220742	 SRR1220743	 SRR1220748	 SRR1220749	 SRR1220750	 SRR1220755	 SRR1220761	 SRR1220762	 SRR1220763	 SRR1220768	 SRR1220774	 SRR1220775	 SRR1220779	 SRR1220780	 SRR1220781	 SRR1220789	 SRR1220790	 SRR1220798	 SRR1220809	 SRR1220810	 SRR1220814	 SRR1220815	 SRR1220820	 SRR1257276	 SRR1257299	 SRR1258033	 SRR1258034	 SRR1258035	 SRR1258037	 SRR1258578	 SRR1258598	 SRR1263956	 SRR1263957	 SRR1263958	 SRR1263959	 SRR1263960	 SRR1263961	 SRR1263962	 SRR1263963	 SRR1263964	 SRR1263965	 SRR1263968	 SRR1263969	 SRR1263970	 SRR1263971	 SRR1263972	 SRR1263973	 SRR1263974	 SRR1263975	 SRR1263976	 SRR1263977	 SRR1263978	 SRR1264930	 SRR1264931	 SRR1264937	 SRR1264944	 SRR1264949	 SRR1264962	 SRR1264981	 SRR1265000	 SRR1265005	 SRR1265011	 SRR1265017	 SRR1265018	 SRR1265020	 SRR1265021	 SRR1269398	 SRR1269408	 SRR1269457	 SRR1269848	 SRR1269850	 SRR1269851	 SRR1269852	 SRR1269853	 SRR1269854	 SRR1269855	 SRR1269856	 SRR1269857	 SRR1269858	 SRR1269859	 SRR1269860	 SRR1269862	 SRR1269863	 SRR1269864	 SRR1269865	 SRR1269867	 SRR1269868	 SRR1269869	 SRR1269870	 SRR1269871	 SRR1269872	 SRR1269873	 SRR1269874	 SRR1269875	 SRR1269877	 SRR1269878	 SRR1269879	 SRR1269880	 SRR1269881	 SRR1269882	 SRR1269883	 SRR1269884	 SRR1269885	 SRR1269886	 SRR1269887	 SRR1269888	 SRR1269889	 SRR1269890	 SRR1269891	 SRR1269892	 SRR1269893	 SRR1269894	 SRR1269895	 SRR1269896	 SRR1269897	 SRR1269898	 SRR1269899	 SRR1269900	 SRR1269901	 SRR1269903	 SRR1269904	 SRR1269905	 SRR1269906	 SRR1269907	 SRR1269908	 SRR1269909	 SRR1269910	 SRR1269911	 SRR1269912	 SRR1269913	 SRR1269915	 SRR1269916	 SRR1269917	 SRR1269918	 SRR1269919	 SRR1269920	 SRR1269921	 SRR1269922	 SRR1269923	 SRR1269924	 SRR1269925	 SRR1269926	 SRR1269927	 SRR1269928	 SRR1269929	 SRR1269930	 SRR1269931	 SRR1269932	 SRR1269933	 SRR1269935	 SRR1269936	 SRR1269937	 SRR1269938	 SRR1269939	 SRR1269940	 SRR1269941	 SRR1269942	 SRR1269943	 SRR1269944	 SRR1269945	 SRR1269946	 SRR1269947	 SRR1269948	 SRR1269949	 SRR1269950	 SRR1269951	 SRR1269952	 SRR1269953	 SRR1269954	 SRR1269955	 SRR1269956	 SRR1269957	 SRR1269958	 SRR1269959	 SRR1269960	 SRR1269961	 SRR1269962	 SRR1269963	 SRR1269964	 SRR1269965	 SRR1269966	 SRR1269967	 SRR1269968	 SRR1269969	 SRR1269970	 SRR1269971	 SRR1269972	 SRR1269973	 SRR1269974	 SRR1269975	 SRR1269976	 SRR1269977	 SRR1269978	 SRR1269979	 SRR1269980	 SRR1269981	 SRR1269982	 SRR1269983	 SRR1269984	 SRR1269985	 SRR1269986	 SRR1269987	 SRR1269988	 SRR1269989	 SRR1269990	 SRR1269991	 SRR1269992	 SRR1269993	 SRR1269994	 SRR1269995	 SRR1269996	 SRR1269997	 SRR1269998	 SRR1269999	 SRR1270000	 SRR1270001	 SRR1270002	 SRR1270003	 SRR1270004	 SRR1270005	 SRR1270006	 SRR1270007	 SRR1270008	 SRR1270009	 SRR1270010	 SRR1270011	 SRR1270012	 SRR1270013	 SRR1270014	 SRR1270015	 SRR1270016	 SRR1270017	 SRR1270018	 SRR1270019	 SRR1270020	 SRR1270021	 SRR1270022	 SRR1270023	 SRR1270024	 SRR1270025	 SRR1270026	 SRR1270027	 SRR1270028	 SRR1270029	 SRR1270030	 SRR1270031	 SRR1270032	 SRR1270033	 SRR1270034	 SRR1270035	 SRR1270036	 SRR1270037	 SRR1270038	 SRR1270039	 SRR1270112	 SRR1271380	 SRR1271381	 SRR1271382	 SRR1271383	 SRR1271384	 SRR1271385	 SRR1271386	 SRR1271387	 SRR1271388	 SRR1271389	 SRR1271390	 SRR1271391	 SRR1272475	 SRR1272477	 SRR1272483	 SRR1272484	 SRR1272487	 SRR1272494	 SRR1272501	 SRR1272517	 SRR1272519	 SRR1272521	 SRR1272526	 SRR1272527	 SRR1272535	 SRR1272766	 SRR1272771	 SRR1272772	 SRR1272776	 SRR1272777	 SRR1272780	 SRR1272781	 SRR1272786	 SRR1272787	 SRR1272812	 SRR1272834	 SRR1272841	 SRR1272842	 SRR1272847	 SRR1272850	 SRR1272852	 SRR1272858	 SRR1272860	 SRR1272868	 SRR1272878	 SRR1272882	 SRR1272884	 SRR1272886	 SRR1272887	 SRR1272889	 SRR1272894	 SRR1272902	 SRR1272903	 SRR1272908	 SRR1272912	 SRR1283109	 SRR1283110	 SRR1283111	 SRR1283112	 SRR1283113	 SRR1283114	 SRR1283115	 SRR1283116	 SRR1283117	 SRR1283118	 SRR1283119	 SRR1283120	 SRR1283121	 SRR1283122	 SRR1283123	 SRR1284673	 SRR1284674	 SRR1284675	 SRR1284676	 SRR1284677	 SRR1284680	 SRR1284693	 SRR1284695	 SRR1284697	 SRR1284698	 SRR1284700	 SRR1284712	 SRR1284713	 SRR1284715	 SRR1284721	 SRR1284743	 SRR1284744	 SRR1284745	 SRR1284746	 SRR1288442	 SRR1288443	 SRR1288444	 SRR1288445	 SRR1288446	 SRR1288447	 SRR1288448	 SRR1288449	 SRR1288450	 SRR1302829	 SRR1302830	 SRR1302831	 SRR1302859	 SRR1304621	 SRR1304622	 SRR1304623	 SRR1304625	 SRR1304626	 SRR1304627	 SRR1304628	 SRR1304629	 SRR1304630	 SRR1304631	 SRR1304632	 SRR1304633	 SRR1304634	 SRR1304635	 SRR1304636	 SRR1304637	 SRR1304638	 SRR1304691	 SRR1342176	 SRR1373571	 SRR1373572	 SRR1373573	 SRR1373574	 SRR1373576	 SRR1373580	 SRR1373593	 SRR1373594	 SRR1373595	 SRR1373597	 SRR1373598	 SRR1373599	 SRR1373603	 SRR1373604	 SRR1373605	 SRR1373612	 SRR1373613	 SRR1373614	 SRR1373616	 SRR1373617	 SRR1373618	 SRR1373619	 SRR1373620	 SRR1378342	 SRR1378343	 SRR1378344	 SRR1378345	 SRR1378346	 SRR1378347	 SRR1378348	 SRR1378349	 SRR1378350	 SRR1378351	 SRR1378352	 SRR1378353	 SRR1378354	 SRR1378355	 SRR1378356	 SRR1378357	 SRR1378358	 SRR1393979	 SRR1393983	 SRR1393987	 SRR1393990	 SRR1393991	 SRR1393996	 SRR1393998	 SRR1393999	 SRR1394000	 SRR1394001	 SRR1394014	 SRR1394018	 SRR1394020	 SRR1394025	 SRR1394026	 SRR1394027	 SRR1394028	 SRR1394029	 SRR1394030	 SRR1394031	 SRR1394032	 SRR1394036	 SRR1394037	 SRR1394041	 SRR1394048	 SRR1394053	 SRR1394058	 SRR1394059	 SRR1395302	 SRR1395303	 SRR1395305	 SRR1395309	 SRR1395312	 SRR1395317	 SRR1395318	 SRR1411108	 SRR1411116	 SRR1411122	 SRR1411128	 SRR1411140	 SRR1411141	 SRR1411142	 SRR1411143	 SRR1411154	 SRR1411155	 SRR1411160	 SRR1411161	 SRR1411162	 SRR1411163	 SRR1411182	 SRR1411183	 SRR1422639	 SRR1422640	 SRR1422650	 SRR1422664	 SRR1422667	 SRR1422669	 SRR1448843	 SRR1448844	 SRR1448849	 SRR1448852	 SRR1448868	 SRR1448871	 SRR1448872	 SRR1448875	 SRR1448876	 SRR1448882	 SRR1448883	 SRR1448890	 SRR1448925	 SRR1448926	 SRR1448933	 SRR1449223	 SRR1449224	 SRR1449225	 SRR1449226	 SRR1449227	 SRR1449228	 SRR1449229	 SRR1449230	 SRR1449231	 SRR1449232	 SRR1449233	 SRR1449234	 SRR1449235	 SRR1449236	 SRR1449237	 SRR1449928	 SRR1451243	 SRR1451244	 SRR1451245	 SRR1451246	 SRR1451247	 SRR1451248	 SRR1451249	 SRR1451250	 SRR1451251	 SRR1451252	 SRR1451253	 SRR1451254	 SRR1451255	 SRR1451256	 SRR1451257	 SRR1451258	 SRR1451259	 SRR1451260	 SRR1451261	 SRR1451262	 SRR1451263	 SRR1451264	 SRR1451265	 SRR1451266	 SRR1451267	 SRR1451268	 SRR1451269	 SRR1451270	 SRR1451271	 SRR1451272	 SRR1451273	 SRR1451276	 SRR1463364	 SRR1463365	 SRR1463366	 SRR1463367	 SRR1463369	 SRR1463370	 SRR1463371	 SRR1463372	 SRR1463373	 SRR1463374	 SRR1481633	 SRR1481637	 SRR1481640	 SRR1481641	 SRR1481645	 SRR1481650	 SRR1481654	 SRR1481665	 SRR1481677	 SRR1481681	 SRR1481685	 SRR1481686	 SRR1481692	 SRR1481695	 SRR1481698	 SRR1481699	 SRR1481703	 SRR1481706	 SRR1481707	 SRR1481924	 SRR1481925	 SRR1481928	 SRR1481933	 SRR1481936	 SRR1482373	 SRR1482374	 SRR1482376	 SRR1482379	 SRR1482380	 SRR1482381	 SRR1482387	 SRR1482388	 SRR1482390	 SRR1482394	 SRR1482395	 SRR1482397	 SRR1482403	 SRR1502835	 SRR1502836	 SRR1502837	 SRR1502838	 SRR1502839	 SRR1502840	 SRR1502841	 SRR1502842	 SRR1502843	 SRR1502844	 SRR1502845	 SRR1502846	 SRR1504999	 SRR1505000	 SRR1505001	 SRR1505002	 SRR1505003	 SRR1505006	 SRR1505007	 SRR1505010	 SRR1505011	 SRR1505012	 SRR1505014	 SRR1505015	 SRR1505016	 SRR1505017	 SRR1505022	 SRR1505023	 SRR1505024	 SRR1505027	 SRR1505032	 SRR1505034	 SRR1505035	 SRR1505036	 SRR1505037	 SRR1505040	 SRR1505041	 SRR1505044	 SRR1505045	 SRR1505046	 SRR1505047	 SRR1505048	 SRR1505049	 SRR1505050	 SRR1505052	 SRR1505053	 SRR1505057	 SRR1505059	 SRR1505060	 SRR1505061	 SRR1505062	 SRR1505067	 SRR1505068	 SRR1505069	 SRR1505073	 SRR1505076	 SRR1505079	 SRR1505083	 SRR1505086	 SRR1505088	 SRR1505089	 SRR1506598	 SRR1506599	 SRR1506600	 SRR1506601	 SRR1506602	 SRR1506603	 SRR1506604	 SRR1506605	 SRR1506606	 SRR1506607	 SRR1506608	 SRR1506609	 SRR1506610	 SRR1506611	 SRR1506612	 SRR1506615	 SRR1506616	 SRR1506617	 SRR1506618	 SRR1506619	 SRR1506620	 SRR1506621	 SRR1509569	 SRR1509570	 SRR1509572	 SRR1509574	 SRR1509575	 SRR1509578	 SRR1509581	 SRR1509583	 SRR1509585	 SRR1509586	 SRR1509587	 SRR1509589	 SRR1509590	 SRR1509591	 SRR1509592	 SRR1509595	 SRR1509598	 SRR1509599	 SRR1509603	 SRR1509604	 SRR1509605	 SRR1509606	 SRR1509607	 SRR1509609	 SRR1509610	 SRR1509611	 SRR1509613	 SRR1509614	 SRR1509617	 SRR1509618	 SRR1509619	 SRR1509620	 SRR1509621	 SRR1509622	 SRR1509624	 SRR1509625	 SRR1509626	 SRR1509627	 SRR1509629	 SRR1509630	 SRR1509631	 SRR1509634	 SRR1509635	 SRR1509636	 SRR1509637	 SRR1509638	 SRR1509639	 SRR1509664	 SRR1509665	 SRR1509667	 SRR1509668	 SRR1509669	 SRR1509671	 SRR1509785	 SRR1514702	 SRR1514752	 SRR1514755	 SRR1514764	 SRR1518560	 SRR1518561	 SRR1518567	 SRR1520048	 SRR1520049	 SRR1520052	 SRR1520053	 SRR1520054	 SRR1520055	 SRR1520056	 SRR1520057	 SRR1520058	 SRR1520059	 SRR1520060	 SRR1520061	 SRR1520063	 SRR1520064	 SRR1520065	 SRR1520066	 SRR1520067	 SRR1520068	 SRR1520069	 SRR1520070	 SRR1520071	 SRR1520072	 SRR1520073	 SRR1520074	 SRR1520075	 SRR1520076	 SRR1520077	 SRR1520078	 SRR1520079	 SRR1520081	 SRR1520082	 SRR1520083	 SRR1520084	 SRR1520085	 SRR1520086	 SRR1520087	 SRR1520088	 SRR1520089	 SRR1520090	 SRR1520091	 SRR1522101	 SRR1531036	 SRR1531037	 SRR1531038	 SRR1531039	 SRR1531040	 SRR1531041	 SRR1531042	 SRR1531043	 SRR1534852	 SRR1534901	 SRR1534911	 SRR1534915	 SRR1534951	 SRR1534958	 SRR1534959	 SRR1534960	 SRR1534961	 SRR1534962	 SRR1534963	 SRR1534964	 SRR1534966	 SRR1534967	 SRR1534968	 SRR1534969	 SRR1534970	 SRR1534971	 SRR1534972	 SRR1534973	 SRR1534974	 SRR1534975	 SRR1534977	 SRR1534978	 SRR1534979	 SRR1534982	 SRR1534983	 SRR1534984	 SRR1534985	 SRR1534986	 SRR1534987	 SRR1534988	 SRR1534989	 SRR1534990	 SRR1534991	 SRR1534992	 SRR1534993	 SRR1534994	 SRR1534995	 SRR1534996	 SRR1534997	 SRR1534998	 SRR1534999	 SRR1535000	 SRR1535001	 SRR1535701	 SRR1535702	 SRR1535703	 SRR1535704	 SRR1535709	 SRR1535710	 SRR1535711	 SRR1535714	 SRR1535715	 SRR1535716	 SRR1535717	 SRR1535720	 SRR1535721	 SRR1535727	 SRR1535728	 SRR1535729	 SRR1535739	 SRR1535741	 SRR1535744	 SRR1535745	 SRR1535746	 SRR1535749	 SRR1536772	 SRR1536773	 SRR1536774	 SRR1536775	 SRR1536776	 SRR1536777	 SRR1536778	 SRR1536779	 SRR1536780	 SRR1536781	 SRR1536782	 SRR1536783	 SRR1536784	 SRR1536785	 SRR1536786	 SRR1536787	 SRR1544193	 SRR1544196	 SRR1544203	 SRR1544204	 SRR1544300	 SRR1544321	 SRR1544352	 SRR1544365	 SRR1544373	 SRR1544404	 SRR1544421	 SRR1544434	 SRR1544435	 SRR1544438	 SRR1553723	 SRR1553725	 SRR1553732	 SRR1553737	 SRR1553739	 SRR1553740	 SRR1553747	 SRR1553750	 SRR1553756	 SRR1553764	 SRR1553773	 SRR1553774	 SRR1553779	 SRR1553784	 SRR1553788	 SRR1553791	 SRR1553792	 SRR1553793	 SRR1553796	 SRR1553797	 SRR1553798	 SRR1553804	 SRR1553812	 SRR1553816	 SRR1553820	 SRR1553821	 SRR1553826	 SRR1553827	 SRR1553838	 SRR1553840	 SRR1553850	 SRR1553851	 SRR1553855	 SRR1553856	 SRR1553858	 SRR1553859	 SRR1553866	 SRR1553867	 SRR1553869	 SRR1553871	 SRR1553875	 SRR1553882	 SRR1553906	 SRR1553907	 SRR1554252	 SRR1554253	 SRR1554254	 SRR1554255	 SRR1554256	 SRR1554257	 SRR1554258	 SRR1554259	 SRR1554260	 SRR1554261	 SRR1554262	 SRR1554263	 SRR1554264	 SRR1554265	 SRR1554266	 SRR1554267	 SRR1555352	 SRR1555353	 SRR1555354	 SRR1555359	 SRR1555360	 SRR1555361	 SRR1555367	 SRR1556286	 SRR1556287	 SRR1556288	 SRR1556289	 SRR1556290	 SRR1556291	 SRR1556293	 SRR1556294	 SRR1556295	 SRR1556296	 SRR1556297	 SRR1556948	 SRR1556966	 SRR1556972	 SRR1556976	 SRR1556981	 SRR1556984	 SRR1556989	 SRR1556990	 SRR1556991	 SRR1556998	 SRR1557004	 SRR1557005	 SRR1562090	 SRR1562091	 SRR1562092	 SRR1562093	 SRR1562094	 SRR1562095	 SRR1562096	 SRR1562097	 SRR1562098	 SRR1562099	 SRR1562100	 SRR1562101	 SRR1562102	 SRR1562103	 SRR1562104	 SRR1562105	 SRR1562106	 SRR1562107	 SRR1562108	 SRR1562109	 SRR1562110	 SRR1562111	 SRR1562112	 SRR1562113	 SRR1562114	 SRR1562115	 SRR1562116	 SRR1562117	 SRR1562118	 SRR1562119	 SRR1562120	 SRR1562121	 SRR1562122	 SRR1562123	 SRR1562124	 SRR1562125	 SRR1562126	 SRR1562127	 SRR1562128	 SRR1562129	 SRR1562130	 SRR1562131	 SRR1562132	 SRR1562133	 SRR1562134	 SRR1562135	 SRR1562136	 SRR1562137	 SRR1562138	 SRR1562139	 SRR1562140	 SRR1562141	 SRR1562142	 SRR1562143	 SRR1562144	 SRR1562145	 SRR1562146	 SRR1562147	 SRR1562148	 SRR1562149	 SRR1562150	 SRR1562151	 SRR1562152	 SRR1562153	 SRR1562154	 SRR1562155	 SRR1562156	 SRR1562157	 SRR1562158	 SRR1562159	 SRR1562160	 SRR1562161	 SRR1562162	 SRR1562163	 SRR1566195	 SRR1566196	 SRR1566198	 SRR1566199	 SRR1566201	 SRR1566202	 SRR1566203	 SRR1566204	 SRR1566205	 SRR1566225	 SRR1569793	 SRR1569794	 SRR1569795	 SRR1569796	 SRR1569797	 SRR1569798	 SRR1569799	 SRR1569800	 SRR1569801	 SRR1569802	 SRR1569803	 SRR1571514	 SRR1571515	 SRR1571519	 SRR1571520	 SRR1571521	 SRR1571522	 SRR1571523	 SRR1571524	 SRR1571525	 SRR1571538	 SRR1571539	 SRR1571540	 SRR1571542	 SRR1571543	 SRR1571544	 SRR1571545	 SRR1571546	 SRR1574272	 SRR1574290	 SRR1574296	 SRR1574321	 SRR1575054	 SRR1575055	 SRR1575056	 SRR1575057	 SRR1575058	 SRR1575063	 SRR1575064	 SRR1575065	 SRR1575066	 SRR1575067	 SRR1575068	 SRR1575069	 SRR1575070	 SRR1575071	 SRR1575072	 SRR1575073	 SRR1575074	 SRR1575075	 SRR1575076	 SRR1575077	 SRR1575078	 SRR1575079	 SRR1575080	 SRR1575081	 SRR1575082	 SRR1575083	 SRR1575084	 SRR1575085	 SRR1575086	 SRR1575087	 SRR1575089	 SRR1575090	 SRR1575091	 SRR1575092	 SRR1575093	 SRR1575094	 SRR1575912	 SRR1575913	 SRR1575943	 SRR1575961	 SRR1575962	 SRR1575970	 SRR1575973	 SRR1575974	 SRR1575978	 SRR1575986	 SRR1575990	 SRR1575993	 SRR1575997	 SRR1575998	 SRR1576002	 SRR1576012	 SRR1576024	 SRR1576601	 SRR1578489	 SRR1578490	 SRR1578496	 SRR1578497	 SRR1584381	 SRR1584390	 SRR1586548	 SRR1586549	 SRR1597459	 SRR1597460	 SRR1597462	 SRR1597463	 SRR1597464	 SRR1597465	 SRR1597466	 SRR1597467	 SRR1597468	 SRR1597469	 SRR1597470	 SRR1597471	 SRR1597472	 SRR1597473	 SRR1597475	 SRR1597476	 SRR1597477	 SRR1597478	 SRR1597479	 SRR1597482	 SRR1597483	 SRR1597484	 SRR1597485	 SRR1597486	 SRR1597487	 SRR1597488	 SRR1597489	 SRR1597490	 SRR1597491	 SRR1597492	 SRR1597493	 SRR1597494	 SRR1597495	 SRR1597496	 SRR1597497	 SRR1597498	 SRR1597499	 SRR1597500	 SRR1597501	 SRR1597502	 SRR1597503	 SRR1597504	 SRR1598795	 SRR1598796	 SRR1598797	 SRR1598798	 SRR1598799	 SRR1598800	 SRR1598801	 SRR1598802	 SRR1598803	 SRR1598804	 SRR1598805	 SRR1598806	 SRR1605027	 SRR1605028	 SRR1605029	 SRR1605030	 SRR1605031	 SRR1605032	 SRR1605033	 SRR1605034	 SRR1605035	 SRR1605036	 SRR1607294	 SRR1607295	 SRR1609697	 SRR1609698	 SRR1609993	 SRR1609994	 SRR1609995	 SRR1609996	 SRR1609997	 SRR1609998	 SRR1610001	 SRR1610002	 SRR1610003	 SRR1610004	 SRR1610005	 SRR1610006	 SRR1610007	 SRR1610008	 SRR1610009	 SRR1610010	 SRR1610011	 SRR1610012	 SRR1610013	 SRR1610014	 SRR1610015	 SRR1610016	 SRR1610017	 SRR1610018	 SRR1610020	 SRR1610021	 SRR1610022	 SRR1610023	 SRR1610024	 SRR1612310	 SRR1612317	 SRR1612318	 SRR1612325	 SRR1612342	 SRR1612349	 SRR1612350	 SRR1615099	 SRR1615969	 SRR1619166	 SRR1619167	 SRR1619168	 SRR1619169	 SRR1619170	 SRR1619171	 SRR1619172	 SRR1619173	 SRR1619174	 SRR1619175	 SRR1619176	 SRR1619177	 SRR1619178	 SRR1619179	 SRR1619180	 SRR1619181	 SRR1619182	 SRR1619183	 SRR1619184	 SRR1619185	 SRR1619186	 SRR1619187	 SRR1619188	 SRR1619189	 SRR1619190	 SRR1619191	 SRR1619192	 SRR1619193	 SRR1619194	 SRR1619195	 SRR1619196	 SRR1619197	 SRR1619198	 SRR1619199	 SRR1619200	 SRR1619201	 SRR1619202	 SRR1619203	 SRR1619204	 SRR1619205	 SRR1619206	 SRR1619207	 SRR1619208	 SRR1619209	 SRR1619210	 SRR1619211	 SRR1619212	 SRR1619213	 SRR1619214	 SRR1619215	 SRR1619216	 SRR1619217	 SRR1619218	 SRR1619219	 SRR1619220	 SRR1619221	 SRR1619222	 SRR1619223	 SRR1619225	 SRR1619226	 SRR1619227	 SRR1619228	 SRR1619229	 SRR1619230	 SRR1619231	 SRR1619232	 SRR1619233	 SRR1619234	 SRR1619552	 SRR1622983	 SRR1622984	 SRR1622986	 SRR1622987	 SRR1622990	 SRR1622991	 SRR1623013	 SRR1623015	 SRR1623016	 SRR1623020	 SRR1623023	 SRR1623024	 SRR1623025	 SRR1623026	 SRR1623029	 SRR1623030	 SRR1623035	 SRR1623036	 SRR1623038	 SRR1623039	 SRR1623040	 SRR1623042	 SRR1633486	 SRR1633502	 SRR1633507	 SRR1633508	 SRR1633509	 SRR1633510	 SRR1633519	 SRR1633525	 SRR1633530	 SRR1633531	 SRR1633532	 SRR1633537	 SRR1633538	 SRR1633545	 SRR1633550	 SRR1633551	 SRR1633552	 SRR1633850	 SRR1633851	 SRR1633865	 SRR1633872	 SRR1633873	 SRR1633877	 SRR1635202	 SRR1635203	 SRR1635204	 SRR1635206	 SRR1635530	 SRR1636539	 SRR1636540	 SRR1636583	 SRR1638863	 SRR1638887	 SRR1638893	 SRR1638894	 SRR1638896	 SRR1638897	 SRR1638898	 SRR1638902	 SRR1638903	 SRR1639663	 SRR1639669	 SRR1639674	 SRR1639677	 SRR1639755	 SRR1639760	 SRR1639763	 SRR1639767	 SRR1639771	 SRR1639774	 SRR1639778	 SRR1639780	 SRR1639783	 SRR1639787	 SRR1639790	 SRR1639793	 SRR1639796	 SRR1639999	 SRR1640000	 SRR1640003	 SRR1640007	 SRR1640020	 SRR1640024	 SRR1640039	 SRR1640043	 SRR1640069	 SRR1640089	 SRR1640090	 SRR1640093	 SRR1640108	 SRR1640109	 SRR1640111	 SRR1640113	 SRR1640115	 SRR1640116	 SRR1640119	 SRR1640120	 SRR1640122	 SRR1640123	 SRR1640125	 SRR1640129	 SRR1640130	 SRR1640131	 SRR1640136	 SRR1640143	 SRR1640144	 SRR1640146	 SRR1640152	 SRR1640162	 SRR1640164	 SRR1640166	 SRR1640169	 SRR1640172	 SRR1640173	 SRR1640175	 SRR1640177	 SRR1640179	 SRR1640181	 SRR1640182	 SRR1640183	 SRR1640184	 SRR1640187	 SRR1640188	 SRR1640193	 SRR1640195	 SRR1640197	 SRR1640198	 SRR1640199	 SRR1640201	 SRR1640203	 SRR1640205	 SRR1640206	 SRR1640208	 SRR1640211	 SRR1640213	 SRR1640221	 SRR1640222	 SRR1640223	 SRR1640224	 SRR1649444	 SRR1649521	 SRR1649524	 SRR1649525	 SRR1649526	 SRR1649530	 SRR1649531	 SRR1649532	 SRR1649535	 SRR1649541	 SRR1649546	 SRR1649551	 SRR1649558	 SRR1649559	 SRR1649561	 SRR1653357	 SRR1653377	 SRR1653389	 SRR1653390	 SRR1653401	 SRR1654950	 SRR1654951	 SRR1654953	 SRR1654954	 SRR1654955	 SRR1654957	 SRR1654958	 SRR1654960	 SRR1654977	 SRR1654978	 SRR1654982	 SRR1654983	 SRR1654984	 SRR1654986	 SRR1654990	 SRR1654991	 SRR1654992	 SRR1654997	 SRR1656963	 SRR1656965	 SRR1656968	 SRR1656971	 SRR1656972	 SRR1656973	 SRR1656974	 SRR1656975	 SRR1656979	 SRR1656980	 SRR1656981	 SRR1656986	 SRR1656987	 SRR1656992	 SRR1656993	 SRR1656994	 SRR1656996	 SRR1656999	 SRR1657002	 SRR1657003	 SRR1657583	 SRR1657584	 SRR1657585	 SRR1657586	 SRR1657587	 SRR1657588	 SRR1657589	 SRR1657590	 SRR1657591	 SRR1657595	 SRR1657596	 SRR1657597	 SRR1657607	 SRR1657608	 SRR1657609	 SRR1657610	 SRR1657611	 SRR1657612	 SRR1657613	 SRR1657614	 SRR1657615	 SRR1657616	 SRR1657617	 SRR1657618	 SRR1657619	 SRR1657620	 SRR1657621	 SRR1657622	 SRR1657623	 SRR1657624	 SRR1664197	 SRR1664209	 SRR1664369	 SRR1664370	 SRR1664787	 SRR1664791	 SRR1664792	 SRR1664793	 SRR1664794	 SRR1664795	 SRR1664797	 SRR1664798	 SRR1664799	 SRR1664804	 SRR1664805	 SRR1664806	 SRR1664809	 SRR1664810	 SRR1664811	 SRR1665052	 SRR1665053	 SRR1665060	 SRR1665061	 SRR1665064	 SRR1665065	 SRR1665066	 SRR1665068	 SRR1665069	 SRR1665132	 SRR1685906	 SRR1685908	 SRR1685942	 SRR1685949	 SRR1685950	 SRR1685959	 SRR1685966	 SRR1685967	 SRR1685968	 SRR1685969	 SRR1685971	 SRR1685972	 SRR1685973	 SRR1685975	 SRR1685976	 SRR1685977	 SRR1685978	 SRR1685979	 SRR1686374	 SRR1686375	 SRR1686399	 SRR1687219	 SRR1688443	 SRR1688444	 SRR1688445	 SRR1688446	 SRR1688447	 SRR1688448	 SRR1688449	 SRR1688450	 SRR1688451	 SRR1688452	 SRR1693273	 SRR1693284	 SRR1693297	 SRR1694040	 SRR1694041	 SRR1694064	 SRR1694080	 SRR1694084	 SRR1694088	 SRR1695598	 SRR1695771	 SRR1695781	 SRR1695782	 SRR1695783	 SRR1695784	 SRR1695785	 SRR1695786	 SRR1695787	 SRR1695788	 SRR1695789	 SRR1695790	 SRR1695791	 SRR1695792	 SRR1695793	 SRR1695794	 SRR1695795	 SRR1695796	 SRR1695797	 SRR1695798	 SRR1695799	 SRR1695800	 SRR1695801	 SRR1695802	 SRR1695803	 SRR1695804	 SRR1695805	 SRR1695806	 SRR1695807	 SRR1695808	 SRR1695809	 SRR1695810	 SRR1695811	 SRR1695812	 SRR1695813	 SRR1695814	 SRR1695815	 SRR1695816	 SRR1695817	 SRR1695818	 SRR1695819	 SRR1695820	 SRR1695821	 SRR1695822	 SRR1695823	 SRR1695824	 SRR1695825	 SRR1695826	 SRR1695827	 SRR1695828	 SRR1695829	 SRR1695830	 SRR1695831	 SRR1695832	 SRR1695833	 SRR1695834	 SRR1695835	 SRR1695836	 SRR1695837	 SRR1695838	 SRR1695839	 SRR1695840	 SRR1695841	 SRR1695842	 SRR1695843	 SRR1695845	 SRR1695846	 SRR1695847	 SRR1695848	 SRR1698183	 SRR1698187	 SRR1698191	 SRR1698199	 SRR1698200	 SRR1698201	 SRR1698203	 SRR1698208	 SRR1698216	 SRR1698218	 SRR1698220	 SRR1709389	 SRR1709402	 SRR1709405	 SRR1709407	 SRR1709558	 SRR1709560	 SRR1709561	 SRR1709596	 SRR1709597	 SRR1709625	 SRR1709626	 SRR1709628	 SRR1709629	 SRR1709630	 SRR1709631	 SRR1709647	 SRR1709661	 SRR1709663	 SRR1709681	 SRR1709684	 SRR1709687	 SRR1709689	 SRR1720467	 SRR1730383	 SRR1731991	 SRR1732684	 SRR1734293	 SRR1734294	 SRR1734295	 SRR1734296	 SRR1744000	 SRR1744001	 SRR1744002	 SRR1744013	 SRR1744017	 SRR1744018	 SRR1744043	 SRR1744046	 SRR1744053	 SRR1744057	 SRR1744061	 SRR1744064	 SRR1744604	 SRR1745436	 SRR1745437	 SRR1745438	 SRR1745439	 SRR1745440	 SRR1745441	 SRR1745442	 SRR1745443	 SRR1745444	 SRR1745445	 SRR1745446	 SRR1745447	 SRR1745448	 SRR1745449	 SRR1745450	 SRR1745451	 SRR1745452	 SRR1745454	 SRR1745455	 SRR1745456	 SRR1745457	 SRR1745458	 SRR1745459	 SRR1745460	 SRR1745461	 SRR1745462	 SRR1745463	 SRR1745464	 SRR1745465	 SRR1745466	 SRR1745467	 SRR1745468	 SRR1745469	 SRR1745470	 SRR1745471	 SRR1745472	 SRR1745473	 SRR1745474	 SRR1745475	 SRR1745476	 SRR1745478	 SRR1745479	 SRR1745480	 SRR1745481	 SRR1745482	 SRR1745483	 SRR1745484	 SRR1745485	 SRR1745486	 SRR1745487	 SRR1745488	 SRR1745489	 SRR1745539	 SRR1745560	 SRR1745585	 SRR1745606	 SRR1745612	 SRR1745628	 SRR1746766	 SRR1746767	 SRR1746768	 SRR1746769	 SRR1746770	 SRR1752598	 SRR1752604	 SRR1752608	 SRR1752614	 SRR1752617	 SRR1752636	 SRR1752728	 SRR1752729	 SRR1752730	 SRR1752738	 SRR1752815	 SRR1752838	 SRR1752839	 SRR1752864	 SRR1752876	 SRR1752884	 SRR1752898	 SRR1752902	 SRR1753930	 SRR1753931	 SRR1753932	 SRR1753933	 SRR1753934	 SRR1753935	 SRR1753936	 SRR1753937	 SRR1753938	 SRR1753939	 SRR1753940	 SRR1753941	 SRR1753942	 SRR1763800	 SRR1763804	 SRR1763811	 SRR1763833	 SRR1763839	 SRR1763840	 SRR1763844	 SRR1763846	 SRR1763858	 SRR1763864	 SRR1765789	 SRR1765790	 SRR1767752	 SRR1767759	 SRR1767762	 SRR1767763	 SRR1767782	 SRR1767799	 SRR1767800	 SRR1767801	 SRR1767817	 SRR1767818	 SRR1767823	 SRR1767827	 SRR1767828	 SRR1767835	 SRR1770490	 SRR1770491	 SRR1770492	 SRR1770496	 SRR1770498	 SRR1770499	 SRR1770500	 SRR1770504	 SRR1770505	 SRR1770507	 SRR1770508	 SRR1770509	 SRR1770510	 SRR1770514	 SRR1770515	 SRR1770516	 SRR1779340	 SRR1779353	 SRR1779357	 SRR1779360	 SRR1779364	 SRR1779367	 SRR1779371	 SRR1779384	 SRR1779408	 SRR1779417	 SRR1779423	 SRR1779434	 SRR1779436	 SRR1779437	 SRR1779439	 SRR1779440	 SRR1779446	 SRR1779447	 SRR1779450	 SRR1779454	 SRR1779457	 SRR1779463	 SRR1779465	 SRR1779480	 SRR1779483	 SRR1779484	 SRR1779493	 SRR1779500	 SRR1779518	 SRR1779525	 SRR1779527	 SRR1779532	 SRR1779535	 SRR1779536	 SRR1782578	 SRR1783158	 SRR1783164	 SRR1783168	 SRR1783170	 SRR1783208	 SRR1783209	 SRR1783214	 SRR1788951	 SRR1789029	 SRR1789030	 SRR1789031	 SRR1789032	 SRR1789033	 SRR1791271	 SRR1793273	 SRR1793274	 SRR1793275	 SRR1793276	 SRR1793277	 SRR1793278	 SRR1793279	 SRR1793280	 SRR1793281	 SRR1793282	 SRR1793283	 SRR1793284	 SRR1793285	 SRR1793286	 SRR1793287	 SRR1796086	 SRR1796109	 SRR1796124	 SRR1796129	 SRR1796134	 SRR1798636	 SRR1798639	 SRR1799926	 SRR1801540	 SRR1801541	 SRR1801546	 SRR1801553	 SRR1801554	 SRR1803096	 SRR1803099	 SRR1803139	 SRR1805351	 SRR1805352	 SRR1805353	 SRR1805355	 SRR1805356	 SRR1805357	 SRR1805359	 SRR1805360	 SRR1805361	 SRR1805362	 SRR1805363	 SRR1805365	 SRR1805366	 SRR1805370	 SRR1805372	 SRR1805373	 SRR1805374	 SRR1805376	 SRR1805377	 SRR1805378	 SRR1805379	 SRR1805380	 SRR1805381	 SRR1805382	 SRR1805383	 SRR1805384	 SRR1805385	 SRR1805386	 SRR1805387	 SRR1805388	 SRR1805389	 SRR1805390	 SRR1805391	 SRR1805392	 SRR1805393	 SRR1805394	 SRR1805395	 SRR1805396	 SRR1805397	 SRR1805398	 SRR1805399	 SRR1805400	 SRR1805401	 SRR1805402	 SRR1805403	 SRR1805404	 SRR1805405	 SRR1805406	 SRR1805407	 SRR1805408	 SRR1805409	 SRR1805410	 SRR1805411	 SRR1805412	 SRR1805413	 SRR1805414	 SRR1805415	 SRR1805416	 SRR1805417	 SRR1805418	 SRR1805419	 SRR1805420	 SRR1805421	 SRR1805422	 SRR1805423	 SRR1805424	 SRR1805425	 SRR1805427	 SRR1805428	 SRR1805429	 SRR1805430	 SRR1805431	 SRR1805432	 SRR1805433	 SRR1805434	 SRR1805435	 SRR1805436	 SRR1805437	 SRR1805438	 SRR1805439	 SRR1805440	 SRR1805441	 SRR1805442	 SRR1805443	 SRR1805444	 SRR1805445	 SRR1805446	 SRR1805447	 SRR1805448	 SRR1805449	 SRR1805450	 SRR1805451	 SRR1805452	 SRR1805453	 SRR1805454	 SRR1805455	 SRR1805456	 SRR1805457	 SRR1805458	 SRR1805459	 SRR1805460	 SRR1805462	 SRR1805463	 SRR1805464	 SRR1805465	 SRR1805466	 SRR1805467	 SRR1805468	 SRR1805472	 SRR1805473	 SRR1805474	 SRR1805475	 SRR1805476	 SRR1805477	 SRR1805478	 SRR1805479	 SRR1805481	 SRR1805482	 SRR1805483	 SRR1805484	 SRR1805485	 SRR1805486	 SRR1805487	 SRR1805488	 SRR1805489	 SRR1805490	 SRR1805494	 SRR1805495	 SRR1805498	 SRR1805499	 SRR1805500	 SRR1805501	 SRR1805502	 SRR1805503	 SRR1805504	 SRR1805505	 SRR1805506	 SRR1805507	 SRR1805508	 SRR1805509	 SRR1805510	 SRR1805511	 SRR1805512	 SRR1805513	 SRR1805514	 SRR1805515	 SRR1805516	 SRR1805517	 SRR1805518	 SRR1805520	 SRR1805521	 SRR1805522	 SRR1805523	 SRR1805524	 SRR1805525	 SRR1805526	 SRR1805527	 SRR1805528	 SRR1805529	 SRR1805530	 SRR1805531	 SRR1805532	 SRR1805533	 SRR1805534	 SRR1805535	 SRR1805536	 SRR1805537	 SRR1805538	 SRR1805539	 SRR1805540	 SRR1805541	 SRR1805542	 SRR1805543	 SRR1805544	 SRR1805545	 SRR1805546	 SRR1805547	 SRR1805548	 SRR1805549	 SRR1805550	 SRR1805551	 SRR1805552	 SRR1805553	 SRR1805554	 SRR1805555	 SRR1805556	 SRR1805557	 SRR1805571	 SRR1805592	 SRR1805602	 SRR1805608	 SRR1805642	 SRR1810513	 SRR1810516	 SRR1810520	 SRR1810523	 SRR1810524	 SRR1810528	 SRR1810531	 SRR1810535	 SRR1810540	 SRR1810541	 SRR1810544	 SRR1810547	 SRR1810548	 SRR1810558	 SRR1810559	 SRR1810566	 SRR1810567	 SRR1810568	 SRR1810571	 SRR1810572	 SRR1811626	 SRR1811627	 SRR1811638	 SRR1811639	 SRR1811644	 SRR1811647	 SRR1811671	 SRR1811672	 SRR1811673	 SRR1811674	 SRR1811683	 SRR1811684	 SRR1811685	 SRR1811696	 SRR1812789	 SRR1812790	 SRR1812792	 SRR1812793	 SRR1812795	 SRR1812797	 SRR1812798	 SRR1812802	 SRR1812811	 SRR1812812	 SRR1812817	 SRR1812822	 SRR1812827	 SRR1812828	 SRR1812846	 SRR1812847	 SRR1812853	 SRR1812865	 SRR1812873	 SRR1812875	 SRR1812877	 SRR1812880	 SRR1814333	 SRR1814334	 SRR1814335	 SRR1814336	 SRR1814337	 SRR1814338	 SRR1814339	 SRR1814340	 SRR1814341	 SRR1814342	 SRR1814343	 SRR1814344	 SRR1814345	 SRR1814346	 SRR1814347	 SRR1814348	 SRR1814349	 SRR1814350	 SRR1814351	 SRR1814352	 SRR1814353	 SRR1814354	 SRR1814355	 SRR1814356	 SRR1814357	 SRR1814358	 SRR1814359	 SRR1814360	 SRR1814361	 SRR1814362	 SRR1814363	 SRR1814364	 SRR1814365	 SRR1814366	 SRR1814367	 SRR1814368	 SRR1814369	 SRR1814370	 SRR1814371	 SRR1814372	 SRR1814373	 SRR1814374	 SRR1814375	 SRR1814376	 SRR1814377	 SRR1814378	 SRR1814379	 SRR1814380	 SRR1814381	 SRR1814382	 SRR1814383	 SRR1814384	 SRR1814385	 SRR1814386	 SRR1814387	 SRR1814388	 SRR1814389	 SRR1814390	 SRR1814391	 SRR1814392	 SRR1814393	 SRR1814394	 SRR1814395	 SRR1814396	 SRR1814397	 SRR1814398	 SRR1814399	 SRR1814400	 SRR1814455	 SRR1815434	 SRR1815435	 SRR1815436	 SRR1815437	 SRR1815438	 SRR1815439	 SRR1815440	 SRR1815441	 SRR1815442	 SRR1815443	 SRR1815444	 SRR1815970	 SRR1815971	 SRR1815972	 SRR1815973	 SRR1815974	 SRR1815975	 SRR1815976	 SRR1815977	 SRR1815978	 SRR1815979	 SRR1815980	 SRR1815981	 SRR1815982	 SRR1815983	 SRR1815984	 SRR1815985	 SRR1815986	 SRR1815987	 SRR1815988	 SRR1815989	 SRR1815990	 SRR1815991	 SRR1815992	 SRR1815993	 SRR1815994	 SRR1815995	 SRR1815996	 SRR1815997	 SRR1815998	 SRR1816000	 SRR1816001	 SRR1816002	 SRR1816003	 SRR1816004	 SRR1816005	 SRR1816006	 SRR1816007	 SRR1816008	 SRR1816053	 SRR1816054	 SRR1816055	 SRR1816056	 SRR1816057	 SRR1816058	 SRR1816059	 SRR1816060	 SRR1816061	 SRR1816062	 SRR1816063	 SRR1816064	 SRR1816065	 SRR1816066	 SRR1816067	 SRR1816068	 SRR1816069	 SRR1816070	 SRR1816071	 SRR1816072	 SRR1816073	 SRR1816074	 SRR1816075	 SRR1816076	 SRR1816077	 SRR1816078	 SRR1816079	 SRR1816080	 SRR1816081	 SRR1816082	 SRR1816083	 SRR1816084	 SRR1816085	 SRR1816086	 SRR1816087	 SRR1816088	 SRR1816089	 SRR1816090	 SRR1816091	 SRR1816092	 SRR1816093	 SRR1816094	 SRR1816095	 SRR1816096	 SRR1816097	 SRR1816098	 SRR1816099	 SRR1816100	 SRR1816101	 SRR1816102	 SRR1816103	 SRR1816105	 SRR1816106	 SRR1816107	 SRR1816108	 SRR1816109	 SRR1816370	 SRR1816372	 SRR1816373	 SRR1816374	 SRR1816375	 SRR1816376	 SRR1816377	 SRR1816378	 SRR1816379	 SRR1816380	 SRR1816381	 SRR1816382	 SRR1816383	 SRR1816384	 SRR1816385	 SRR1816386	 SRR1816388	 SRR1816389	 SRR1816390	 SRR1816391	 SRR1816392	 SRR1816393	 SRR1816394	 SRR1816395	 SRR1816396	 SRR1816397	 SRR1816398	 SRR1816399	 SRR1816400	 SRR1816401	 SRR1816402	 SRR1816814	 SRR1816815	 SRR1816824	 SRR1816828	 SRR1816842	 SRR1816844	 SRR1816845	 SRR1816846	 SRR1816849	 SRR1816851	 SRR1816852	 SRR1816853	 SRR1816856	 SRR1816857	 SRR1816862	 SRR1816866	 SRR1816867	 SRR1818013	 SRR1818015	 SRR1818016	 SRR1818017	 SRR1818018	 SRR1818019	 SRR1818020	 SRR1818021	 SRR1818022	 SRR1818023	 SRR1818024	 SRR1818026	 SRR1818027	 SRR1818028	 SRR1818029	 SRR1818030	 SRR1818031	 SRR1818032	 SRR1818033	 SRR1818035	 SRR1818037	 SRR1818039	 SRR1818040	 SRR1818041	 SRR1818042	 SRR1818043	 SRR1818044	 SRR1818045	 SRR1818052	 SRR1818054	 SRR1818055	 SRR1818056	 SRR1818057	 SRR1818059	 SRR1818060	 SRR1818061	 SRR1818062	 SRR1818067	 SRR1818068	 SRR1818069	 SRR1818070	 SRR1818072	 SRR1818073	 SRR1818081	 SRR1818082	 SRR1818083	 SRR1818084	 SRR1818085	 SRR1818086	 SRR1818087	 SRR1818088	 SRR1818089	 SRR1818091	 SRR1818092	 SRR1818093	 SRR1818094	 SRR1818095	 SRR1818096	 SRR1818097	 SRR1818098	 SRR1818099	 SRR1818100	 SRR1818101	 SRR1818102	 SRR1818103	 SRR1818105	 SRR1818106	 SRR1818107	 SRR1818108	 SRR1818109	 SRR1818110	 SRR1818111	 SRR1818112	 SRR1818113	 SRR1818114	 SRR1818115	 SRR1818116	 SRR1818117	 SRR1818118	 SRR1818119	 SRR1818120	 SRR1818121	 SRR1818122	 SRR1818123	 SRR1818124	 SRR1818125	 SRR1818126	 SRR1818127	 SRR1821283	 SRR1825866	 SRR1825867	 SRR1825868	 SRR1825869	 SRR1828988	 SRR1849330	 SRR1849331	 SRR1849355	 SRR1849356	 SRR1849359	 SRR1849360	 SRR1849361	 SRR1849362	 SRR1849363	 SRR1849364	 SRR1849377	 SRR1849378	 SRR1849387	 SRR1849394	 SRR1849401	 SRR1849408	 SRR1849409	 SRR1908924	 SRR1908933	 SRR1908935	 SRR1908936	 SRR1908943	 SRR1908944	 SRR1908945	 SRR1908948	 SRR1908952	 SRR1908953	 SRR1908955	 SRR1908987	 SRR1908988	 SRR1908989	 SRR1908993	 SRR1908994	 SRR1908995	 SRR1908998	 SRR1908999	 SRR1909000	 SRR1909003	 SRR1909004	 SRR1910311	 SRR1910314	 SRR1916375	 SRR1917066	 SRR1917070	 SRR1917071	 SRR1917072	 SRR1917074	 SRR1917075	 SRR1917077	 SRR1917078	 SRR1917079	 SRR1917081	 SRR1917440	 SRR1917446	 SRR1917447	 SRR1917462	 SRR1917463	 SRR1917468	 SRR1917469	 SRR1917472	 SRR1917473	 SRR1917484	 SRR1917485	 SRR1917502	 SRR1917503	 SRR1918984	 SRR1918990	 SRR1918995	 SRR1920236	 SRR1922575	 SRR1922576	 SRR1922577	 SRR1922578	 SRR1922579	 SRR1922580	 SRR1946861	 SRR1946863	 SRR1946870	 SRR1946888	 SRR1946890	 SRR1946892	 SRR1946893	 SRR1946894	 SRR1946896	 SRR1946899	 SRR1946902	 SRR1946903	 SRR1946904	 SRR1946921	 SRR1946925	 SRR1946926	 SRR1946941	 SRR1946945	 SRR1946952	 SRR1946959	 SRR1946960	 SRR1946964	 SRR1946965	 SRR1946966	 SRR1946972	 SRR1946979	 SRR1946983	 SRR1946991	 SRR1946993	 SRR1947009	 SRR1947014	 SRR1947017	 SRR1949651	 SRR1950227	 SRR1950229	 SRR1952015	 SRR1952016	 SRR1952017	 SRR1952018	 SRR1952309	 SRR1952311	 SRR1952312	 SRR1952317	 SRR1952320	 SRR1952940	 SRR1955475	 SRR1955476	 SRR1955477	 SRR1955478	 SRR1955479	 SRR1955830	 SRR1955834	 SRR1955835	 SRR1955836	 SRR1955837	 SRR1955838	 SRR1955839	 SRR1955841	 SRR1955842	 SRR1955843	 SRR1955844	 SRR1970566	 SRR1970567	 SRR1970568	 SRR1970569	 SRR1970570	 SRR1970574	 SRR1970575	 SRR1970576	 SRR1970579	 SRR1973609	 SRR1973644	 SRR1973649	 SRR1973670	 SRR1973673	 SRR1973674	 SRR1973675	 SRR1973679	 SRR1973706	 SRR1973713	 SRR1973724	 SRR1973738	 SRR1973741	 SRR1973766	 SRR1973768	 SRR1973795	 SRR1973810	 SRR1973827	 SRR1973829	 SRR1973837	 SRR1973842	 SRR1973856	 SRR1973871	 SRR1973877	 SRR1973880	 SRR1973884	 SRR1973890	 SRR1973897	 SRR1973900	 SRR1973903	 SRR1973909	 SRR1973978	 SRR1973980	 SRR1973990	 SRR1974015	 SRR1974021	 SRR1974022	 SRR1974030	 SRR1974034	 SRR1974082	 SRR1974086	 SRR1974101	 SRR1974103	 SRR1974104	 SRR1974118	 SRR1974119	 SRR1974123	 SRR1974125	 SRR1974129	 SRR1974137	 SRR1975179	 SRR1976237	 SRR1976243	 SRR1976244	 SRR1976253	 SRR1976260	 SRR1976261	 SRR1976269	 SRR1976276	 SRR1976277	 SRR1976280	 SRR1976281	 SRR1979267	 SRR1980616	 SRR1980624	 SRR1982020	 SRR1982028	 SRR1982029	 SRR1982050	 SRR1982113	 SRR1982133	 SRR1982137	 SRR1982160	 SRR1982191	 SRR1982199	 SRR1982200	 SRR1982209	 SRR1982214	 SRR1982215	 SRR1982237	 SRR1982238	 SRR1988168	 SRR1988169	 SRR1988170	 SRR1988171	 SRR1988172	 SRR1988173	 SRR1988174	 SRR1988175	 SRR1988178	 SRR1988179	 SRR1988180	 SRR1988181	 SRR1988182	 SRR1988183	 SRR1988184	 SRR1988185	 SRR1988186	 SRR1988187	 SRR1988188	 SRR1988189	 SRR1988190	 SRR1988215	 SRR1988222	 SRR1988223	 SRR1988224	 SRR1988254	 SRR1988260	 SRR1988261	 SRR1988262	 SRR1988263	 SRR1988264	 SRR1988265	 SRR1988268	 SRR1988269	 SRR1988270	 SRR1988271	 SRR1988272	 SRR1988273	 SRR1988274	 SRR1988275	 SRR1988276	 SRR1988277	 SRR1988278	 SRR1988279	 SRR1988314	 SRR1988315	 SRR1988316	 SRR1988317	 SRR1988318	 SRR1988319	 SRR1988320	 SRR1995532	 SRR1996155	 SRR1996258	 SRR1996259	 SRR1996260	 SRR1996261	 SRR1996262	 SRR1996267	 SRR1996268	 SRR1996269	 SRR1996270	 SRR1996271	 SRR1996272	 SRR1996273	 SRR1996274	 SRR1996275	 SRR1996276	 SRR1996277	 SRR1996278	 SRR1996279	 SRR1996280	 SRR1996281	 SRR1996282	 SRR1996283	 SRR1996284	 SRR1996285	 SRR1996286	 SRR1996287	 SRR1996328	 SRR1998936	 SRR1998937	 SRR1998939	 SRR1998940	 SRR1998941	 SRR1998942	 SRR1998944	 SRR1998949	 SRR1998950	 SRR1998951	 SRR1998952	 SRR1998953	 SRR1998954	 SRR1998956	 SRR1998957	 SRR1998958	 SRR1998959	 SRR1998960	 SRR1998962	 SRR1998963	 SRR1998966	 SRR1998967	 SRR1998968	 SRR1998973	 SRR1998977	 SRR1998978	 SRR2000001	 SRR2000564	 SRR2002458	 SRR2002459	 SRR2002465	 SRR2002469	 SRR2002471	 SRR2002474	 SRR2002490	 SRR2002721	 SRR2002722	 SRR2002740	 SRR2003528	 SRR2003529	 SRR2003530	 SRR2003531	 SRR2003532	 SRR2003533	 SRR2003534	 SRR2003535	 SRR2003536	 SRR2003537	 SRR2003538	 SRR2003539	 SRR2003540	 SRR2003541	 SRR2003542	 SRR2005850	 SRR2005904	 SRR2005925	 SRR2010694	 SRR2010695	 SRR2015357	 SRR2015676	 SRR2015677	 SRR2015680	 SRR2015686	 SRR2015699	 SRR2020582	 SRR2026369	 SRR2026397	 SRR2026402	 SRR2026406	 SRR2026420	 SRR2026429	 SRR2026430	 SRR2026431	 SRR2026432	 SRR2026434	 SRR2026435	 SRR2026436	 SRR2026437	 SRR2026438	 SRR2029585	 SRR2029586	 SRR2029587	 SRR2029588	 SRR2029589	 SRR2029590	 SRR2029591	 SRR2029595	 SRR2029596	 SRR2029597	 SRR2029598	 SRR2029599	 SRR2029600	 SRR2029601	 SRR2029602	 SRR2029603	 SRR2029604	 SRR2029606	 SRR2029607	 SRR2029608	 SRR2035193	 SRR2035442	 SRR2037218	 SRR2037219	 SRR2037220	 SRR2037266	 SRR2039113	 SRR2040642	 SRR2040643	 SRR2040644	 SRR2040646	 SRR2040647	 SRR2040648	 SRR2040649	 SRR2040650	 SRR2040651	 SRR2040689	 SRR2040690	 SRR2040762	 SRR2040763	 SRR2040764	 SRR2040765	 SRR2040766	 SRR2040767	 SRR2040768	 SRR2046978	 SRR2046979	 SRR2046980	 SRR2046981	 SRR2046982	 SRR2046984	 SRR2046985	 SRR2046986	 SRR2046987	 SRR2046988	 SRR2046989	 SRR2046990	 SRR2046991	 SRR2047227	 SRR2047228	 SRR2047229	 SRR2047230	 SRR2047233	 SRR2047234	 SRR2047235	 SRR2047236	 SRR2047237	 SRR2047238	 SRR2047239	 SRR2047243	 SRR2047245	 SRR2047246	 SRR2047249	 SRR2047250	 SRR2047251	 SRR2047252	 SRR2047253	 SRR2047255	 SRR2047256	 SRR2047257	 SRR2047258	 SRR2047259	 SRR2047260	 SRR2047261	 SRR2047262	 SRR2047263	 SRR2047264	 SRR2047265	 SRR2047266	 SRR2047267	 SRR2047269	 SRR2047270	 SRR2047271	 SRR2047272	 SRR2047273	 SRR2047274	 SRR2047275	 SRR2047276	 SRR2047277	 SRR2047278	 SRR2047279	 SRR2047280	 SRR2047281	 SRR2047282	 SRR2047283	 SRR2047285	 SRR2047286	 SRR2047287	 SRR2047288	 SRR2047336	 SRR2047337	 SRR2047372	 SRR2047373	 SRR2047374	 SRR2047381	 SRR2047382	 SRR2047383	 SRR2047390	 SRR2047391	 SRR2047392	 SRR2047393	 SRR2047394	 SRR2047395	 SRR2047396	 SRR2047397	 SRR2047398	 SRR2047399	 SRR2047400	 SRR2047401	 SRR2047402	 SRR2047403	 SRR2047404	 SRR2047405	 SRR2047406	 SRR2047408	 SRR2047409	 SRR2047410	 SRR2047412	 SRR2047414	 SRR2047416	 SRR2047417	 SRR2047418	 SRR2047420	 SRR2047421	 SRR2047422	 SRR2047423	 SRR2047424	 SRR2047425	 SRR2047433	 SRR2047435	 SRR2047440	 SRR2047441	 SRR2047442	 SRR2047444	 SRR2047446	 SRR2047447	 SRR2047456	 SRR2047457	 SRR2047458	 SRR2047459	 SRR2047495	 SRR2047496	 SRR2047510	 SRR2047511	 SRR2047512	 SRR2047515	 SRR2047516	 SRR2047517	 SRR2047518	 SRR2047542	 SRR2047543	 SRR2047548	 SRR2047549	 SRR2047563	 SRR2047564	 SRR2047565	 SRR2047566	 SRR2047568	 SRR2047569	 SRR2047570	 SRR2047571	 SRR2047572	 SRR2047573	 SRR2047574	 SRR2047575	 SRR2047576	 SRR2047577	 SRR2047578	 SRR2047579	 SRR2047580	 SRR2047590	 SRR2047591	 SRR2047602	 SRR2047606	 SRR2047609	 SRR2047610	 SRR2047618	 SRR2047619	 SRR2047621	 SRR2047622	 SRR2047824	 SRR2047826	 SRR2047827	 SRR2047850	 SRR2047851	 SRR2048043	 SRR2048046	 SRR2048047	 SRR2048048	 SRR2048049	 SRR2048050	 SRR2048052	 SRR2048054	 SRR2048055	 SRR2048380	 SRR2048382	 SRR2048383	 SRR2048384	 SRR2048385	 SRR2048398	 SRR2048399	 SRR2048404	 SRR2048405	 SRR2048406	 SRR2048407	 SRR2048408	 SRR2048409	 SRR2048410	 SRR2048413	 SRR2048414	 SRR2048415	 SRR2048417	 SRR2048418	 SRR2048420	 SRR2049025	 SRR2049026	 SRR2049090	 SRR2049091	 SRR2049092	 SRR2049093	 SRR2049094	 SRR2049095	 SRR2049096	 SRR2049097	 SRR2049098	 SRR2049099	 SRR2049100	 SRR2049101	 SRR2049102	 SRR2049103	 SRR2049104	 SRR2049106	 SRR2049107	 SRR2049108	 SRR2049109	 SRR2050931	 SRR2050964	 SRR2050967	 SRR2051097	 SRR2051098	 SRR2051103	 SRR2051104	 SRR2051105	 SRR2051116	 SRR2051117	 SRR2051118	 SRR2051119	 SRR2051120	 SRR2051121	 SRR2051122	 SRR2051124	 SRR2051126	 SRR2051127	 SRR2051128	 SRR2051131	 SRR2051132	 SRR2051133	 SRR2051134	 SRR2051135	 SRR2051136	 SRR2051137	 SRR2051142	 SRR2051143	 SRR2051144	 SRR2051145	 SRR2051146	 SRR2051147	 SRR2051148	 SRR2051149	 SRR2051151	 SRR2051152	 SRR2051153	 SRR2051154	 SRR2051155	 SRR2051157	 SRR2051159	 SRR2051160	 SRR2051161	 SRR2051162	 SRR2051163	 SRR2051164	 SRR2051165	 SRR2051166	 SRR2051168	 SRR2051169	 SRR2051170	 SRR2051277	 SRR2051278	 SRR2051279	 SRR2051280	 SRR2051281	 SRR2051282	 SRR2051283	 SRR2051284	 SRR2051285	 SRR2051289	 SRR2051292	 SRR2051386	 SRR2051389	 SRR2051390	 SRR2053142	 SRR2053143	 SRR2053144	 SRR2053145	 SRR2053146	 SRR2053148	 SRR2053149	 SRR2053150	 SRR2053151	 SRR2053215	 SRR2053217	 SRR2053218	 SRR2053219	 SRR2053220	 SRR2053221	 SRR2053222	 SRR2053223	 SRR2053251	 SRR2053314	 SRR2053316	 SRR2053319	 SRR2053329	 SRR2053334	 SRR2053335	 SRR2053342	 SRR2053352	 SRR2053353	 SRR2053357	 SRR2054128	 SRR2054129	 SRR2054136	 SRR2054168	 SRR2054178	 SRR2054183	 SRR2054189	 SRR2054209	 SRR2054227	 SRR2054230	 SRR2054231	 SRR2054249	 SRR2054250	 SRR2054251	 SRR2054256	 SRR2054261	 SRR2054271	 SRR2054272	 SRR2054277	 SRR2054281	 SRR2054388	 SRR2057351	 SRR2057352	 SRR2057360	 SRR2057361	 SRR2057362	 SRR2057363	 SRR2057364	 SRR2057365	 SRR2057378	 SRR2057379	 SRR2057380	 SRR2057382	 SRR2057383	 SRR2057384	 SRR2057387	 SRR2057388	 SRR2057390	 SRR2057391	 SRR2057392	 SRR2058147	 SRR2058150	 SRR2058151	 SRR2058158	 SRR2058161	 SRR2058163	 SRR2061193	 SRR2061194	 SRR2061195	 SRR2061196	 SRR2061197	 SRR2061198	 SRR2061212	 SRR2061213	 SRR2061214	 SRR2061215	 SRR2061216	 SRR2061217	 SRR2061218	 SRR2061219	 SRR2061220	 SRR2061222	 SRR2062728	 SRR2062729	 SRR2062730	 SRR2062731	 SRR2062732	 SRR2062904	 SRR2062905	 SRR2062906	 SRR2062907	 SRR2062908	 SRR2062909	 SRR2062910	 SRR2062911	 SRR2062912	 SRR2062913	 SRR2062914	 SRR2064109	 SRR2064110	 SRR2064111	 SRR2064112	 SRR2064113	 SRR2064114	 SRR2064128	 SRR2064130	 SRR2064131	 SRR2064132	 SRR2064133	 SRR2064135	 SRR2064137	 SRR2064138	 SRR2064173	 SRR2064174	 SRR2064175	 SRR2064176	 SRR2064177	 SRR2064178	 SRR2070860	 SRR2070863	 SRR2070866	 SRR2070887	 SRR2070991	 SRR2070993	 SRR2070994	 SRR2070995	 SRR2070996	 SRR2070997	 SRR2070998	 SRR2070999	 SRR2071018	 SRR2071020	 SRR2071085	 SRR2071440	 SRR2071441	 SRR2071442	 SRR2071444	 SRR2071446	 SRR2071448	 SRR2071449	 SRR2071450	 SRR2071452	 SRR2071484	 SRR2071498	 SRR2071499	 SRR2071969	 SRR2071970	 SRR2071972	 SRR2071973	 SRR2071974	 SRR2071975	 SRR2071977	 SRR2071978	 SRR2071979	 SRR2071980	 SRR2071981	 SRR2071982	 SRR2071983	 SRR2071984	 SRR2071985	 SRR2072674	 SRR2072675	 SRR2074981	 SRR2075059	 SRR2075068	 SRR2075156	 SRR2075285	 SRR2075315	 SRR2075977	 SRR2075986	 SRR2075987	 SRR2075990	 SRR2075992	 SRR2075993	 SRR2075994	 SRR2075995	 SRR2076000	 SRR2076001	 SRR2076002	 SRR2076003	 SRR2076004	 SRR2076005	 SRR2076006	 SRR2076009	 SRR2076010	 SRR2076011	 SRR2076012	 SRR2076016	 SRR2076017	 SRR2076021	 SRR2076022	 SRR2076026	 SRR2076027	 SRR2076028	 SRR2076034	 SRR2076036	 SRR2076039	 SRR2076040	 SRR2076041	 SRR2076042	 SRR2076046	 SRR2076054	 SRR2076055	 SRR2077257	 SRR2077259	 SRR2077260	 SRR2077387	 SRR2077388	 SRR2077389	 SRR2077392	 SRR2077394	 SRR2077396	 SRR2077404	 SRR2077406	 SRR2078192	 SRR2078208	 SRR2078280	 SRR2078735	 SRR2078882	 SRR2078887	 SRR2078888	 SRR2078889	 SRR2078896	 SRR2078897	 SRR2078898	 SRR2078903	 SRR2078904	 SRR2078905	 SRR2078906	 SRR2078913	 SRR2078914	 SRR2078918	 SRR2078919	 SRR2078920	 SRR2078921	 SRR2078926	 SRR2078927	 SRR2080104	 SRR2080105	 SRR2080106	 SRR2080107	 SRR2080108	 SRR2080112	 SRR2080114	 SRR2080116	 SRR2080622	 SRR2081164	 SRR2081165	 SRR2081166	 SRR2082786	 SRR2084362	 SRR2086071	 SRR2086073	 SRR2086074	 SRR2086081	 SRR2086082	 SRR2086083	 SRR2086084	 SRR2086085	 SRR2086087	 SRR2086088	 SRR2086089	 SRR2086090	 SRR2086091	 SRR2086092	 SRR2086093	 SRR2086094	 SRR2086095	 SRR2086560	 SRR2086561	 SRR2086573	 SRR2086589	 SRR2086595	 SRR2086972	 SRR2086997	 SRR2093841	 SRR2093842	 SRR2093844	 SRR2093845	 SRR2093846	 SRR2093847	 SRR2093848	 SRR2095029	 SRR2095030	 SRR2096549	 SRR2096634	 SRR2096637	 SRR2096638	 SRR2097913	 SRR2097914	 SRR2097915	 SRR2097916	 SRR2097917	 SRR2097918	 SRR2097919	 SRR2097920	 SRR2097921	 SRR2097922	 SRR2102260	 SRR2102276	 SRR2102284	 SRR2102292	 SRR2102301	 SRR2102310	 SRR2102312	 SRR2102313	 SRR2102314	 SRR2102315	 SRR2102317	 SRR2102385	 SRR2102395	 SRR2102409	 SRR2102421	 SRR2102432	 SRR2102448	 SRR2102454	 SRR2102458	 SRR2102459	 SRR2102473	 SRR2102480	 SRR2102483	 SRR2102490	 SRR2102498	 SRR2102520	 SRR2102529	 SRR2102537	 SRR2102545	 SRR2102911	 SRR2102912	 SRR2102915	 SRR2102919	 SRR2102921	 SRR2102930	 SRR2102944	 SRR2102949	 SRR2102951	 SRR2103766	 SRR2103768	 SRR2103771	 SRR2103798	 SRR2103799	 SRR2103803	 SRR2104592	 SRR2104601	 SRR2104603	 SRR2124272	 SRR2124273	 SRR2124274	 SRR2124275	 SRR2124276	 SRR2124277	 SRR2124278	 SRR2124279	 SRR2124280	 SRR2124281	 SRR2124284	 SRR2124285	 SRR2124287	 SRR2124288	 SRR2124294	 SRR2124295	 SRR2124296	 SRR2124307	 SRR2124308	 SRR2124309	 SRR2124311	 SRR2124314	 SRR2124316	 SRR2124320	 SRR2124321	 SRR2124322	 SRR2124323	 SRR2124328	 SRR2124329	 SRR2124330	 SRR2124331	 SRR2124335	 SRR2124338	 SRR2124340	 SRR2124341	 SRR2124342	 SRR2124344	 SRR2124346	 SRR2124347	 SRR2124352	 SRR2124353	 SRR2124354	 SRR2124358	 SRR2124359	 SRR2124360	 SRR2124362	 SRR2124367	 SRR2124371	 SRR2124372	 SRR2124375	 SRR2124383	 SRR2124384	 SRR2124385	 SRR2124386	 SRR2124387	 SRR2124391	 SRR2124393	 SRR2124400	 SRR2124403	 SRR2124404	 SRR2124405	 SRR2124406	 SRR2124414	 SRR2124415	 SRR2124419	 SRR2124420	 SRR2124421	 SRR2124427	 SRR2124428	 SRR2124429	 SRR2124431	 SRR2124432	 SRR2124438	 SRR2124444	 SRR2124448	 SRR2124450	 SRR2124454	 SRR2124455	 SRR2124456	 SRR2124470	 SRR2124489	 SRR2124490	 SRR2124491	 SRR2124497	 SRR2124501	 SRR2124502	 SRR2124510	 SRR2124511	 SRR2124514	 SRR2124517	 SRR2124519	 SRR2124520	 SRR2124521	 SRR2124522	 SRR2124523	 SRR2124528	 SRR2124529	 SRR2124530	 SRR2124531	 SRR2124533	 SRR2124534	 SRR2124536	 SRR2124538	 SRR2124540	 SRR2124542	 SRR2124543	 SRR2124544	 SRR2124545	 SRR2124546	 SRR2125850	 SRR2125855	 SRR2125856	 SRR2125857	 SRR2125863	 SRR2131388	 SRR2131389	 SRR2131390	 SRR2131391	 SRR2131859	 SRR2131860	 SRR2131867	 SRR2131870	 SRR2133146	 SRR2133147	 SRR2133149	 SRR2133150	 SRR2133151	 SRR2133155	 SRR2133156	 SRR2133157	 SRR2133158	 SRR2133168	 SRR2133192	 SRR2133194	 SRR2133206	 SRR2133210	 SRR2133336	 SRR2133337	 SRR2133393	 SRR2133394	 SRR2133395	 SRR2133396	 SRR2133401	 SRR2134682	 SRR2134917	 SRR2134918	 SRR2134919	 SRR2134920	 SRR2134921	 SRR2134922	 SRR2134923	 SRR2134924	 SRR2134925	 SRR2134926	 SRR2134927	 SRR2134929	 SRR2134930	 SRR2134931	 SRR2134932	 SRR2134933	 SRR2134934	 SRR2134935	 SRR2134936	 SRR2134937	 SRR2134938	 SRR2134939	 SRR2134940	 SRR2134941	 SRR2134942	 SRR2134943	 SRR2134944	 SRR2134945	 SRR2136261	 SRR2136851	 SRR2138283	 SRR2138284	 SRR2138285	 SRR2138304	 SRR2138305	 SRR2138306	 SRR2138307	 SRR2138308	 SRR2138310	 SRR2138311	 SRR2138312	 SRR2138313	 SRR2138314	 SRR2138315	 SRR2138316	 SRR2138317	 SRR2138318	 SRR2138319	 SRR2140682	 SRR2140684	 SRR2140685	 SRR2140686	 SRR2140688	 SRR2140690	 SRR2140692	 SRR2140698	 SRR2140699	 SRR2140703	 SRR2140704	 SRR2140707	 SRR2140711	 SRR2140713	 SRR2140716	 SRR2140718	 SRR2140782	 SRR2143365	 SRR2143366	 SRR2143367	 SRR2143426	 SRR2143428	 SRR2143435	 SRR2143436	 SRR2143456	 SRR2143457	 SRR2143463	 SRR2143464	 SRR2143465	 SRR2143469	 SRR2143470	 SRR2143471	 SRR2143481	 SRR2143484	 SRR2143485	 SRR2143486	 SRR2143496	 SRR2143497	 SRR2147277	 SRR2147278	 SRR2147279	 SRR2147297	 SRR2147298	 SRR2147304	 SRR2147305	 SRR2147306	 SRR2147311	 SRR2147312	 SRR2147313	 SRR2147314	 SRR2147325	 SRR2147326	 SRR2147327	 SRR2147334	 SRR2148951	 SRR2148952	 SRR2148953	 SRR2148955	 SRR2148956	 SRR2148957	 SRR2148959	 SRR2148960	 SRR2148961	 SRR2148962	 SRR2148963	 SRR2148964	 SRR2148965	 SRR2148966	 SRR2148968	 SRR2148969	 SRR2148970	 SRR2148971	 SRR2148972	 SRR2148973	 SRR2148974	 SRR2148975	 SRR2148976	 SRR2148977	 SRR2148978	 SRR2153482	 SRR2153483	 SRR2154000	 SRR2154001	 SRR2154002	 SRR2154003	 SRR2154004	 SRR2154005	 SRR2154006	 SRR2154007	 SRR2154026	 SRR2154027	 SRR2154028	 SRR2154029	 SRR2154030	 SRR2154031	 SRR2154032	 SRR2154033	 SRR2154034	 SRR2154035	 SRR2154038	 SRR2154039	 SRR2154040	 SRR2154041	 SRR2154042	 SRR2154043	 SRR2154044	 SRR2154045	 SRR2154046	 SRR2154047	 SRR2154049	 SRR2154050	 SRR2154051	 SRR2154052	 SRR2154053	 SRR2154054	 SRR2154055	 SRR2154056	 SRR2154057	 SRR2154058	 SRR2154059	 SRR2156489	 SRR2156490	 SRR2156511	 SRR2156512	 SRR2156518	 SRR2156520	 SRR2156523	 SRR2156566	 SRR2156569	 SRR2156582	 SRR2156605	 SRR2156611	 SRR2156619	 SRR2156620	 SRR2156631	 SRR2163241	 SRR2163252	 SRR2163253	 SRR2163264	 SRR2167828	 SRR2167829	 SRR2167830	 SRR2167831	 SRR2167832	 SRR2167833	 SRR2167834	 SRR2167835	 SRR2167836	 SRR2167837	 SRR2167838	 SRR2167839	 SRR2167840	 SRR2167841	 SRR2167842	 SRR2167843	 SRR2167844	 SRR2167845	 SRR2167846	 SRR2168739	 SRR2174023	 SRR2174080	 SRR2174102	 SRR2174143	 SRR2176188	 SRR2176189	 SRR2176190	 SRR2181630	 SRR2181640	 SRR2182156	 SRR2184246	 SRR2184247	 SRR2184248	 SRR2184249	 SRR2184250	 SRR2184252	 SRR2184253	 SRR2184254	 SRR2184255	 SRR2184256	 SRR2184257	 SRR2192185	 SRR2192200	 SRR2194505	 SRR2194506	 SRR2219506	 SRR2219561	 SRR2219968	 SRR2220989	 SRR2220990	 SRR2221015	 SRR2221095	 SRR2221096	 SRR2221097	 SRR2221098	 SRR2221099	 SRR2221100	 SRR2221116	 SRR2221118	 SRR2221119	 SRR2225315	 SRR2225316	 SRR2225317	 SRR2225318	 SRR2225319	 SRR2225320	 SRR2225322	 SRR2225326	 SRR2225328	 SRR2225329	 SRR2225330	 SRR2225331	 SRR2225332	 SRR2225333	 SRR2225335	 SRR2225452	 SRR2225453	 SRR2229351	 SRR2341561	 SRR2341562	 SRR2341563	 SRR2341564	 SRR2341565	 SRR2341566	 SRR2341618	 SRR2341849	 SRR2341898	 SRR2341920	 SRR2341921	 SRR2341944	 SRR2341977	 SRR2342006	 SRR2342007	 SRR2342009	 SRR2342040	 SRR2352235	 SRR2352236	 SRR2352238	 SRR2352239	 SRR2352240	 SRR2352241	 SRR2352243	 SRR2352244	 SRR2352245	 SRR2352246	 SRR2352247	 SRR2352248	 SRR2352249	 SRR2352250	 SRR2352251	 SRR2352252	 SRR2354382	 SRR2354464	 SRR2401873	 SRR2401874	 SRR2401904	 SRR2401905	 SRR2401906	 SRR2401907	 SRR2401908	 SRR2407143	 SRR2407172	 SRR2407177	 SRR2412136	 SRR2412137	 SRR2414913	 SRR2414914	 SRR2414915	 SRR2414916	 SRR2414917	 SRR2414918	 SRR2414919	 SRR2414920	 SRR2414921	 SRR2414922	 SRR2414923	 SRR2414924	 SRR2421572	 SRR2422614	 SRR2422615	 SRR2422616	 SRR2422721	 SRR2423593	 SRR2449250	 SRR2480529	 SRR2480530	 SRR2480531	 SRR2482354	 SRR2482355	 SRR2482356	 SRR2482357	 SRR2482358	 SRR2482359	 SRR2482360	 SRR2482361	 SRR2482371	 SRR2482372	 SRR2482373	 SRR2482374	 SRR2482385	 SRR2482386	 SRR2482387	 SRR2482388	 SRR2482389	 SRR2482390	 SRR2482391	 SRR2482392	 SRR2482393	 SRR2482394	 SRR2482395	 SRR2482396	 SRR2482397	 SRR2485306	 SRR2485307	 SRR2485308	 SRR2485309	 SRR2485310	 SRR2485311	 SRR2485312	 SRR2485313	 SRR2485314	 SRR2485315	 SRR2485316	 SRR2485317	 SRR2485318	 SRR2485319	 SRR2485320	 SRR2485321	 SRR2485322	 SRR2485323	 SRR2532678	 SRR2532685	 SRR2532686	 SRR2532687	 SRR2532710	 SRR2532711	 SRR2533186	 SRR2533187	 SRR2533188	 SRR2533189	 SRR2533190	 SRR2533191	 SRR2533192	 SRR2533398	 SRR2533399	 SRR2533400	 SRR2533401	 SRR2533402	 SRR2533403	 SRR2533404	 SRR2533405	 SRR2533406	 SRR2533407	 SRR2533408	 SRR2533409	 SRR2533538	 SRR2533539	 SRR2533541	 SRR2533597	 SRR2533598	 SRR2533599	 SRR2533600	 SRR2533601	 SRR2533602	 SRR2533603	 SRR2533604	 SRR2533605	 SRR2533606	 SRR2533607	 SRR2533608	 SRR2533609	 SRR2533610	 SRR2533611	 SRR2533612	 SRR2533614	 SRR2533615	 SRR2533616	 SRR2533617	 SRR2533618	 SRR2533619	 SRR2533620	 SRR2533621	 SRR2533622	 SRR2533623	 SRR2533624	 SRR2533625	 SRR2533626	 SRR2533627	 SRR2533628	 SRR2533654	 SRR2533655	 SRR2533656	 SRR2533677	 SRR2533678	 SRR2533679	 SRR2533680	 SRR2533681	 SRR2533682	 SRR2533683	 SRR2533684	 SRR2533685	 SRR2533757	 SRR2533760	 SRR2533761	 SRR2533762	 SRR2533763	 SRR2533764	 SRR2533765	 SRR2533766	 SRR2533767	 SRR2533768	 SRR2533769	 SRR2533770	 SRR2533771	 SRR2533772	 SRR2533773	 SRR2533774	 SRR2533775	 SRR2533776	 SRR2533777	 SRR2533778	 SRR2533805	 SRR2533825	 SRR2533826	 SRR2533827	 SRR2533828	 SRR2533829	 SRR2534083	 SRR2534154	 SRR2534159	 SRR2534160	 SRR2534161	 SRR2534248	 SRR2534249	 SRR2540517	 SRR2540518	 SRR2540519	 SRR2540520	 SRR2540521	 SRR2540522	 SRR2540523	 SRR2540524	 SRR2540918	 SRR2540919	 SRR2540920	 SRR2540921	 SRR2540922	 SRR2540925	 SRR2540927	 SRR2540929	 SRR2540930	 SRR2540932	 SRR2540933	 SRR2540934	 SRR2541769	 SRR2541770	 SRR2542446	 SRR2542462	 SRR2542463	 SRR2542464	 SRR2542465	 SRR2542466	 SRR2542467	 SRR2542468	 SRR2542469	 SRR2542470	 SRR2542471	 SRR2542472	 SRR2542473	 SRR2542474	 SRR2542475	 SRR2542476	 SRR2542500	 SRR2544683	 SRR2544684	 SRR2544687	 SRR2544793	 SRR2544794	 SRR2544795	 SRR2544796	 SRR2544797	 SRR2544798	 SRR2544799	 SRR2544802	 SRR2544803	 SRR2544804	 SRR2544806	 SRR2544807	 SRR2544808	 SRR2559360	 SRR2559361	 SRR2559362	 SRR2559432	 SRR2562274	 SRR2562275	 SRR2562276	 SRR2562277	 SRR2562279	 SRR2562280	 SRR2562281	 SRR2562282	 SRR2562283	 SRR2564596	 SRR2564597	 SRR2564598	 SRR2564599	 SRR2564600	 SRR2564601	 SRR2564603	 SRR2564604	 SRR2564605	 SRR2564606	 SRR2564607	 SRR2564615	 SRR2564616	 SRR2564617	 SRR2564618	 SRR2564620	 SRR2564621	 SRR2564622	 SRR2568387	 SRR2577523	 SRR2577524	 SRR2577525	 SRR2577526	 SRR2577569	 SRR2577634	 SRR2577635	 SRR2577636	 SRR2577637	 SRR2577638	 SRR2577639	 SRR2578335	 SRR2578336	 SRR2578337	 SRR2578338	 SRR2578502	 SRR2578657	 SRR2583989	 SRR2583990	 SRR2583991	 SRR2583992	 SRR2583994	 SRR2583995	 SRR2583996	 SRR2583997	 SRR2583998	 SRR2583999	 SRR2584000	 SRR2584001	 SRR2584002	 SRR2584016	 SRR2584017	 SRR2584018	 SRR2584019	 SRR2584020	 SRR2584021	 SRR2584333	 SRR2584334	 SRR2584335	 SRR2584336	 SRR2584337	 SRR2584338	 SRR2584339	 SRR2584340	 SRR2584342	 SRR2584343	 SRR2584344	 SRR2584345	 SRR2584346	 SRR2584373	 SRR2584374	 SRR2584376	 SRR2584377	 SRR2584378	 SRR2584379	 SRR2584981	 SRR2585380	 SRR2585381	 SRR2585382	 SRR2585383	 SRR2585384	 SRR2585385	 SRR2585386	 SRR2585387	 SRR2585388	 SRR2585389	 SRR2585390	 SRR2585391	 SRR2585392	 SRR2585401	 SRR2585402	 SRR2585403	 SRR2585404	 SRR2585405	 SRR2585406	 SRR2585407	 SRR2585408	 SRR2585409	 SRR2585410	 SRR2585411	 SRR2585412	 SRR2585413	 SRR2585420	 SRR2585421	 SRR2585422	 SRR2585424	 SRR2585425	 SRR2585426	 SRR2585427	 SRR2585431	 SRR2585432	 SRR2585433	 SRR2585434	 SRR2585435	 SRR2585476	 SRR2585477	 SRR2585478	 SRR2635078	 SRR2636956	 SRR2636957	 SRR2636958	 SRR2636959	 SRR2636960	 SRR2636961	 SRR2636962	 SRR2636963	 SRR2636964	 SRR2636966	 SRR2636967	 SRR2636968	 SRR2636969	 SRR2636970	 SRR2636971	 SRR2646857	 SRR2646858	 SRR2646859	 SRR2646860	 SRR2646861	 SRR2646862	 SRR2646863	 SRR2646864	 SRR2646865	 SRR2646866	 SRR2646867	 SRR2646868	 SRR2646869	 SRR2646870	 SRR2646871	 SRR2646872	 SRR2646873	 SRR2646874	 SRR2646875	 SRR2648202	 SRR2648485	 SRR2648508	 SRR2648509	 SRR2648517	 SRR2648539	 SRR2648684	 SRR2650252	 SRR2650253	 SRR2650254	 SRR2650255	 SRR2650300	 SRR2650301	 SRR2650302	 SRR2650303	 SRR2650304	 SRR2650305	 SRR2650306	 SRR2650307	 SRR2650308	 SRR2650309	 SRR2657569	 SRR2657570	 SRR2657571	 SRR2658494	 SRR2658495	 SRR2658496	 SRR2658497	 SRR2659319	 SRR2659321	 SRR2659322	 SRR2659324	 SRR2659325	 SRR2659327	 SRR2671165	 SRR2671166	 SRR2671206	 SRR2671209	 SRR2671210	 SRR2671489	 SRR2673275	 SRR2724013	 SRR2724014	 SRR2724015	 SRR2724034	 SRR2724036	 SRR2724039	 SRR2724066	 SRR2724067	 SRR2724068	 SRR2724069	 SRR2724070	 SRR2724072	 SRR2724073	 SRR2724074	 SRR2724075	 SRR2724076	 SRR2724145	 SRR2724146	 SRR2724147	 SRR2724148	 SRR2724149	 SRR2727686	 SRR2727687	 SRR2727688	 SRR2727689	 SRR2727690	 SRR2727691	 SRR2727729	 SRR2727732	 SRR2727784	 SRR2727785	 SRR2727786	 SRR2727787	 SRR2727812	 SRR2727848	 SRR2727849	 SRR2727850	 SRR2727851	 SRR2727857	 SRR2728246	 SRR2728247	 SRR2728248	 SRR2728249	 SRR2728250	 SRR2728251	 SRR2728252	 SRR2728253	 SRR2728254	 SRR2728256	 SRR2728257	 SRR2728258	 SRR2728259	 SRR2728260	 SRR2728261	 SRR2728262	 SRR2749727	 SRR2749728	 SRR2751894	 SRR2751895	 SRR2777507	 SRR2777508	 SRR2777509	 SRR2777510	 SRR2777511	 SRR2777512	 SRR2777513	 SRR2777514	 SRR2777515	 SRR2777516	 SRR2777517	 SRR2777518	 SRR2777519	 SRR2777591	 SRR2777592	 SRR2777593	 SRR2777594	 SRR2811169	 SRR2830759	 SRR2830760	 SRR2830761	 SRR2830793	 SRR2830883	 SRR2830884	 SRR2830907	 SRR2830908	 SRR2830910	 SRR2831326	 SRR2831327	 SRR2831328	 SRR2831329	 SRR2831330	 SRR2831335	 SRR2831337	 SRR2831338	 SRR2831339	 SRR2831340	 SRR2831341	 SRR2848348	 SRR2848752	 SRR2848774	 SRR2848780	 SRR2848789	 SRR2848790	 SRR2848791	 SRR2848792	 SRR2848793	 SRR2848794	 SRR2848795	 SRR2848796	 SRR2848797	 SRR2848798	 SRR2848799	 SRR2848800	 SRR2848805	 SRR2848807	 SRR2848808	 SRR2848809	 SRR2860613	 SRR2860614	 SRR2861502	 SRR2861503	 SRR2861504	 SRR2861531	 SRR2861532	 SRR2861533	 SRR2861534	 SRR2861537	 SRR2861538	 SRR2878343	 SRR2878344	 SRR2878345	 SRR2878346	 SRR2878347	 SRR2878348	 SRR2878349	 SRR2878350	 SRR2878351	 SRR2878352	 SRR2878353	 SRR2878354	 SRR2878355	 SRR2878356	 SRR2878357	 SRR2878361	 SRR2878362	 SRR2878363	 SRR2889963	 SRR2889964	 SRR2889965	 SRR2889968	 SRR2889969	 SRR2889973	 SRR2889975	 SRR2889977	 SRR2890155	 SRR2891016	 SRR2891017	 SRR2891018	 SRR2891019	 SRR2891020	 SRR2891021	 SRR2891022	 SRR2891023	 SRR2891024	 SRR2891025	 SRR2891026	 SRR2891027	 SRR2891028	 SRR2891029	 SRR2891030	 SRR2905844	 SRR2905845	 SRR2905858	 SRR2905859	 SRR2905860	 SRR2905861	 SRR2905862	 SRR2905864	 SRR2905865	 SRR2905866	 SRR2905867	 SRR2905868	 SRR2905913	 SRR2905914	 SRR2905934	 SRR2905940	 SRR2905963	 SRR2905964	 SRR2905965	 SRR2906012	 SRR2906013	 SRR2906058	 SRR2906161	 SRR2906888	 SRR2910646	 SRR2910647	 SRR2910648	 SRR2910649	 SRR2910650	 SRR2910651	 SRR2910879	 SRR2910880	 SRR2910881	 SRR2910882	 SRR2910883	 SRR2910884	 SRR2910885	 SRR2910886	 SRR2912315	 SRR2912316	 SRR2912317	 SRR2912318	 SRR2912319	 SRR2912320	 SRR2912321	 SRR2912322	 SRR2912323	 SRR2914361	 SRR2914362	 SRR2914363	 SRR2914364	 SRR2914365	 SRR2914408	 SRR2914409	 SRR2914410	 SRR2914411	 SRR2914412	 SRR2914413	 SRR2914414	 SRR2914415	 SRR2914416	 SRR2914417	 SRR2914419	 SRR2914420	 SRR2914421	 SRR2914422	 SRR2914423	 SRR2914424	 SRR2914425	 SRR2914426	 SRR2914427	 SRR2914429	 SRR2914430	 SRR2914431	 SRR2914432	 SRR2914433	 SRR2914434	 SRR2914435	 SRR2914436	 SRR2914437	 SRR2914438	 SRR2914439	 SRR2914441	 SRR2914442	 SRR2914443	 SRR2914444	 SRR2914505	 SRR2914506	 SRR2915353	 SRR2915354	 SRR2915355	 SRR2915356	 SRR2915357	 SRR2915358	 SRR2915942	 SRR2915944	 SRR2915945	 SRR2915946	 SRR2915947	 SRR2915949	 SRR2915963	 SRR2915964	 SRR2915966	 SRR2915968	 SRR2915969	 SRR2915970	 SRR2915971	 SRR2915972	 SRR2915973	 SRR2915974	 SRR2915975	 SRR2915976	 SRR2915977	 SRR2915978	 SRR2915979	 SRR2915980	 SRR2915981	 SRR2915982	 SRR2915983	 SRR2915984	 SRR2915985	 SRR2915986	 SRR2915987	 SRR2915988	 SRR2915989	 SRR2915990	 SRR2915991	 SRR2915992	 SRR2915993	 SRR2915994	 SRR2915995	 SRR2915996	 SRR2915997	 SRR2915998	 SRR2915999	 SRR2916000	 SRR2916001	 SRR2916697	 SRR2916700	 SRR2916701	 SRR2916703	 SRR2916704	 SRR2916705	 SRR2916706	 SRR2916707	 SRR2916708	 SRR2916709	 SRR2916710	 SRR2916711	 SRR2916712	 SRR2916713	 SRR2916714	 SRR2916715	 SRR2916716	 SRR2917142	 SRR2917143	 SRR2917144	 SRR2917146	 SRR2917147	 SRR2917153	 SRR2917154	 SRR2917155	 SRR2917156	 SRR2917157	 SRR2917158	 SRR2917159	 SRR2917160	 SRR2917161	 SRR2917162	 SRR2917163	 SRR2917164	 SRR2917165	 SRR2917166	 SRR2917167	 SRR2917168	 SRR2917169	 SRR2917170	 SRR2917171	 SRR2917172	 SRR2918064	 SRR2918065	 SRR2924557	 SRR2924558	 SRR2924559	 SRR2924560	 SRR2924561	 SRR2924562	 SRR2924563	 SRR2924564	 SRR2924565	 SRR2924566	 SRR2924567	 SRR2924568	 SRR2924569	 SRR2924570	 SRR2924571	 SRR2924572	 SRR2924573	 SRR2924574	 SRR2924575	 SRR2924576	 SRR2924577	 SRR2924578	 SRR2924579	 SRR2924580	 SRR2924581	 SRR2924582	 SRR2924583	 SRR2924584	 SRR2924585	 SRR2924586	 SRR2924587	 SRR2924588	 SRR2924589	 SRR2924590	 SRR2924591	 SRR2924592	 SRR2924593	 SRR2924594	 SRR2924595	 SRR2924596	 SRR2924597	 SRR2924598	 SRR2924599	 SRR2924600	 SRR2924601	 SRR2924602	 SRR2924603	 SRR2924604	 SRR2927309	 SRR2952737	 SRR2952738	 SRR2952739	 SRR2952740	 SRR2952741	 SRR2952742	 SRR2952743	 SRR2952744	 SRR2952745	 SRR2952746	 SRR2952747	 SRR2952748	 SRR2952749	 SRR2952750	 SRR2952752	 SRR2952754	 SRR2952755	 SRR2952756	 SRR2952757	 SRR2952758	 SRR2952759	 SRR2952760	 SRR2952761	 SRR2952762	 SRR2952763	 SRR2952764	 SRR2952766	 SRR2952767	 SRR2952768	 SRR2952769	 SRR2952770	 SRR2952771	 SRR2952772	 SRR2952773	 SRR2952774	 SRR2952775	 SRR2952776	 SRR2952777	 SRR2953192	 SRR2953193	 SRR2953194	 SRR2953195	 SRR2953196	 SRR2953197	 SRR2953198	 SRR2954295	 SRR2954296	 SRR2954297	 SRR2954298	 SRR2954300	 SRR2954301	 SRR2954302	 SRR2954304	 SRR2954305	 SRR2954306	 SRR2954307	 SRR2954308	 SRR2954309	 SRR2954311	 SRR2954312	 SRR2954314	 SRR2954315	 SRR2954316	 SRR2954859	 SRR2960757	 SRR2960759	 SRR2960760	 SRR2960761	 SRR2960762	 SRR2960763	 SRR2960764	 SRR2960765	 SRR2960766	 SRR2960767	 SRR2960768	 SRR2960769	 SRR2960770	 SRR2960771	 SRR2960775	 SRR2960776	 SRR2960777	 SRR2960778	 SRR2960779	 SRR2960780	 SRR2960781	 SRR2960782	 SRR2960783	 SRR2960784	 SRR2960785	 SRR2960786	 SRR2960787	 SRR2960788	 SRR2960789	 SRR2960790	 SRR2960805	 SRR2962368	 SRR2962369	 SRR2962370	 SRR2962371	 SRR2962372	 SRR2962373	 SRR2962374	 SRR2962375	 SRR2962376	 SRR2962377	 SRR2962378	 SRR2962379	 SRR2962380	 SRR2962381	 SRR2962382	 SRR2962383	 SRR2968057	 SRR2968058	 SRR2968992	 SRR2968993	 SRR2969418	 SRR2969419	 SRR2969420	 SRR2969421	 SRR2969589	 SRR2970869	 SRR2970919	 SRR2971133	 SRR2972944	 SRR2976724	 SRR2976725	 SRR2976726	 SRR2976727	 SRR2976728	 SRR2976729	 SRR2976730	 SRR2976731	 SRR2976732	 SRR2976733	 SRR2976734	 SRR2976735	 SRR2976736	 SRR2976737	 SRR2976738	 SRR2976739	 SRR2977534	 SRR2977536	 SRR2977537	 SRR2977538	 SRR2981082	 SRR2982075	 SRR2982076	 SRR2982077	 SRR2982078	 SRR2982243	 SRR2982244	 SRR2982245	 SRR2982246	 SRR2982247	 SRR2982248	 SRR2982249	 SRR2982250	 SRR2986297	 SRR2992823	 SRR2992824	 SRR2992847	 SRR2993927	 SRR2993928	 SRR2993929	 SRR2993983	 SRR2994359	 SRR2994362	 SRR2994363	 SRR2994364	 SRR2994365	 SRR2994366	 SRR2994367	 SRR2994371	 SRR2994372	 SRR2994373	 SRR2994374	 SRR2994375	 SRR2994376	 SRR2994380	 SRR2994381	 SRR2994382	 SRR2994383	 SRR2994642	 SRR3002517	 SRR3021472	 SRR3021473	 SRR3021474	 SRR3021475	 SRR3021476	 SRR3021477	 SRR3021478	 SRR3021483	 SRR3021484	 SRR3021485	 SRR3026472	 SRR3027609	 SRR3027610	 SRR3027611	 SRR3027612	 SRR3027724	 SRR3027725	 SRR3027726	 SRR3027727	 SRR3027728	 SRR3027729	 SRR3027730	 SRR3027732	 SRR3027733	 SRR3027734	 SRR3027736	 SRR3027737	 SRR3027738	 SRR3027739	 SRR3027740	 SRR3027741	 SRR3027742	 SRR3027743	 SRR3027744	 SRR3027745	 SRR3027746	 SRR3027747	 SRR3027748	 SRR3027749	 SRR3028136	 SRR3028137	 SRR3028139	 SRR3033399	 SRR3037423	 SRR3037426	 SRR3037438	 SRR3037439	 SRR3037440	 SRR3037441	 SRR3037442	 SRR3037940	 SRR3037941	 SRR3037942	 SRR3037944	 SRR3037945	 SRR3037946	 SRR3037947	 SRR3037948	 SRR3037949	 SRR3037950	 SRR3037951	 SRR3037952	 SRR3037953	 SRR3037954	 SRR3037955	 SRR3037956	 SRR3037957	 SRR3037958	 SRR3037959	 SRR3037960	 SRR3037961	 SRR3037962	 SRR3037963	 SRR3052035	 SRR3052036	 SRR3053137	 SRR3053226	 SRR3055281	 SRR3055286	 SRR3055297	 SRR3055302	 SRR3055312	 SRR3055316	 SRR3056895	 SRR3056896	 SRR3056897	 SRR3056902	 SRR3056903	 SRR3057155	 SRR3057157	 SRR3057338	 SRR3057339	 SRR3057340	 SRR3057341	 SRR3057342	 SRR3057343	 SRR3057344	 SRR3057345	 SRR3057346	 SRR3057347	 SRR3057348	 SRR3057349	 SRR3062389	 SRR3062390	 SRR3062392	 SRR3062394	 SRR3062395	 SRR3062396	 SRR3062398	 SRR3062677	 SRR3062678	 SRR3065871	 SRR3065872	 SRR3065873	 SRR3065874	 SRR3065875	 SRR3065876	 SRR3065877	 SRR3065878	 SRR3065879	 SRR3065880	 SRR3065881	 SRR3065882	 SRR3066060	 SRR3066061	 SRR3066070	 SRR3066072	 SRR3066073	 SRR3066074	 SRR3066075	 SRR3066076	 SRR3066077	 SRR3066078	 SRR3066079	 SRR3066080	 SRR3066087	 SRR3067093	 SRR3067113	 SRR3067384	 SRR3067385	 SRR3067386	 SRR3067387	 SRR3067388	 SRR3067389	 SRR3067390	 SRR3067391	 SRR3067400	 SRR3067409	 SRR3067410	 SRR3067411	 SRR3067412	 SRR3067413	 SRR3067414	 SRR3067415	 SRR3067416	 SRR3081885	 SRR3081887	 SRR3081889	 SRR3081891	 SRR3081892	 SRR3081893	 SRR3081894	 SRR3081896	 SRR3081899	 SRR3081900	 SRR3081905	 SRR3081927	 SRR3081929	 SRR3081931	 SRR3081933	 SRR3081935	 SRR3081937	 SRR3082360	 SRR3082361	 SRR3082363	 SRR3082364	 SRR3082365	 SRR3082366	 SRR3082368	 SRR3082369	 SRR3082370	 SRR3082371	 SRR3082372	 SRR3082373	 SRR3082374	 SRR3082375	 SRR3082376	 SRR3082377	 SRR3082378	 SRR3082379	 SRR3082380	 SRR3082381	 SRR3085563	 SRR3086932	 SRR3086935	 SRR3086936	 SRR3089759	 SRR3089956	 SRR3091402	 SRR3091403	 SRR3091404	 SRR3091405	 SRR3091406	 SRR3091771	 SRR3091772	 SRR3091773	 SRR3091774	 SRR3091775	 SRR3091776	 SRR3091777	 SRR3091778	 SRR3091779	 SRR3091780	 SRR3091781	 SRR3091784	 SRR3091785	 SRR3091786	 SRR3091787	 SRR3091789	 SRR3092099	 SRR3092100	 SRR3092101	 SRR3095267	 SRR3095268	 SRR3095269	 SRR3095270	 SRR3095271	 SRR3095272	 SRR3095273	 SRR3095274	 SRR3095275	 SRR3095276	 SRR3095277	 SRR3095278	 SRR3095279	 SRR3095280	 SRR3095281	 SRR3095282	 SRR3095283	 SRR3095284	 SRR3095285	 SRR3095286	 SRR3095287	 SRR3095288	 SRR3095289	 SRR3095290	 SRR3095291	 SRR3096071	 SRR3096073	 SRR3096901	 SRR3096902	 SRR3096903	 SRR3096905	 SRR3096906	 SRR3096907	 SRR3096908	 SRR3096909	 SRR3096910	 SRR3096919	 SRR3096922	 SRR3096923	 SRR3096925	 SRR3096926	 SRR3096927	 SRR3096928	 SRR3096929	 SRR3096931	 SRR3097578	 SRR3097579	 SRR3098449	 SRR3098545	 SRR3099221	 SRR3099222	 SRR3099223	 SRR3099224	 SRR3099225	 SRR3100234	 SRR3100235	 SRR3100236	 SRR3100238	 SRR3100239	 SRR3100240	 SRR3100241	 SRR3100242	 SRR3100243	 SRR3100244	 SRR3100245	 SRR3100246	 SRR3101600	 SRR3101601	 SRR3101602	 SRR3101603	 SRR3101604	 SRR3101605	 SRR3101606	 SRR3101607	 SRR3101608	 SRR3101609	 SRR3101610	 SRR3101612	 SRR3101613	 SRR3101614	 SRR3101615	 SRR3101616	 SRR3102195	 SRR3102196	 SRR3102197	 SRR3102198	 SRR3102199	 SRR3102200	 SRR3102201	 SRR3102203	 SRR3103858	 SRR3106233	 SRR3108908	 SRR3108909	 SRR3108910	 SRR3108911	 SRR3108912	 SRR3108913	 SRR3108914	 SRR3108915	 SRR3108916	 SRR3108917	 SRR3108918	 SRR3108919	 SRR3108920	 SRR3108921	 SRR3108922	 SRR3108923	 SRR3108924	 SRR3108925	 SRR3108926	 SRR3108927	 SRR3108928	 SRR3108929	 SRR3108930	 SRR3108931	 SRR3108932	 SRR3108933	 SRR3108934	 SRR3108935	 SRR3108936	 SRR3108937	 SRR3108938	 SRR3108939	 SRR3108941	 SRR3109041	 SRR3109042	 SRR3109043	 SRR3109044	 SRR3109045	 SRR3109046	 SRR3109047	 SRR3109048	 SRR3109049	 SRR3109050	 SRR3109051	 SRR3109052	 SRR3109053	 SRR3109054	 SRR3109055	 SRR3109056	 SRR3109058	 SRR3109059	 SRR3109060	 SRR3109061	 SRR3109062	 SRR3109063	 SRR3109064	 SRR3109065	 SRR3109624	 SRR3110023	 SRR3110263	 SRR3110264	 SRR3110265	 SRR3110266	 SRR3110267	 SRR3110268	 SRR3110269	 SRR3110270	 SRR3110271	 SRR3110272	 SRR3110273	 SRR3110274	 SRR3110275	 SRR3110276	 SRR3110277	 SRR3110278	 SRR3110280	 SRR3110281	 SRR3110282	 SRR3110283	 SRR3110284	 SRR3110285	 SRR3110286	 SRR3110288	 SRR3110293	 SRR3110338	 SRR3110339	 SRR3110340	 SRR3110341	 SRR3110342	 SRR3110343	 SRR3110344	 SRR3110345	 SRR3110346	 SRR3110347	 SRR3110349	 SRR3110350	 SRR3110351	 SRR3110352	 SRR3110353	 SRR3110354	 SRR3110355	 SRR3110356	 SRR3110357	 SRR3110358	 SRR3110359	 SRR3110360	 SRR3110361	 SRR3110362	 SRR3110511	 SRR3110512	 SRR3110513	 SRR3110517	 SRR3110518	 SRR3110519	 SRR3110520	 SRR3110521	 SRR3110522	 SRR3110523	 SRR3110524	 SRR3110525	 SRR3110526	 SRR3110527	 SRR3110528	 SRR3110529	 SRR3110530	 SRR3110531	 SRR3110533	 SRR3110534	 SRR3110535	 SRR3110536	 SRR3110537	 SRR3110538	 SRR3110539	 SRR3110540	 SRR3110541	 SRR3112347	 SRR3112449	 SRR3112450	 SRR3112451	 SRR3112452	 SRR3112453	 SRR3112454	 SRR3112455	 SRR3112456	 SRR3112457	 SRR3112458	 SRR3112459	 SRR3112460	 SRR3112461	 SRR3112462	 SRR3112463	 SRR3112464	 SRR3112465	 SRR3112466	 SRR3112467	 SRR3112468	 SRR3112469	 SRR3112470	 SRR3112471	 SRR3112472	 SRR3112473	 SRR3112474	 SRR3112475	 SRR3112477	 SRR3112478	 SRR3112480	 SRR3112482	 SRR3112484	 SRR3112485	 SRR3112486	 SRR3112487	 SRR3112488	 SRR3112597	 SRR3112598	 SRR3112599	 SRR3112601	 SRR3112602	 SRR3112604	 SRR3112605	 SRR3112606	 SRR3112607	 SRR3112608	 SRR3112609	 SRR3112610	 SRR3112611	 SRR3112612	 SRR3112613	 SRR3112614	 SRR3112615	 SRR3112617	 SRR3112618	 SRR3112619	 SRR3112620	 SRR3112621	 SRR3112622	 SRR3112623	 SRR3112624	 SRR3112625	 SRR3112627	 SRR3112628	 SRR3112629	 SRR3112630	 SRR3112631	 SRR3112632	 SRR3112633	 SRR3112634	 SRR3112635	 SRR3112636	 SRR3113284	 SRR3113285	 SRR3113286	 SRR3113287	 SRR3113288	 SRR3113289	 SRR3113290	 SRR3113291	 SRR3113292	 SRR3113293	 SRR3113294	 SRR3113295	 SRR3113296	 SRR3113297	 SRR3113298	 SRR3113299	 SRR3113300	 SRR3113301	 SRR3113302	 SRR3113303	 SRR3113304	 SRR3113305	 SRR3113306	 SRR3113307	 SRR3113308	 SRR3113309	 SRR3113310	 SRR3113311	 SRR3113313	 SRR3113317	 SRR3113318	 SRR3113319	 SRR3113320	 SRR3113321	 SRR3113322	 SRR3113323	 SRR3113324	 SRR3113326	 SRR3113424	 SRR3113961	 SRR3113962	 SRR3113963	 SRR3113964	 SRR3113965	 SRR3113966	 SRR3113967	 SRR3113969	 SRR3113970	 SRR3113971	 SRR3113972	 SRR3113974	 SRR3113976	 SRR3113977	 SRR3113978	 SRR3113980	 SRR3113982	 SRR3113984	 SRR3113985	 SRR3113986	 SRR3113987	 SRR3113988	 SRR3113989	 SRR3113990	 SRR3113992	 SRR3113993	 SRR3113995	 SRR3114002	 SRR3114004	 SRR3114005	 SRR3114006	 SRR3114192	 SRR3114193	 SRR3114194	 SRR3114195	 SRR3114196	 SRR3114197	 SRR3114198	 SRR3114199	 SRR3114200	 SRR3114201	 SRR3114202	 SRR3114203	 SRR3114205	 SRR3114206	 SRR3114207	 SRR3114208	 SRR3114209	 SRR3114210	 SRR3114211	 SRR3114212	 SRR3114213	 SRR3114214	 SRR3114215	 SRR3114216	 SRR3114217	 SRR3114218	 SRR3114219	 SRR3114220	 SRR3114221	 SRR3114222	 SRR3114223	 SRR3114224	 SRR3114225	 SRR3114226	 SRR3114227	 SRR3114229	 SRR3114230	 SRR3114231	 SRR3114232	 SRR3114233	 SRR3114234	 SRR3114235	 SRR3114236	 SRR3115247	 SRR3115248	 SRR3115249	 SRR3115250	 SRR3115251	 SRR3115252	 SRR3115253	 SRR3115254	 SRR3115256	 SRR3115257	 SRR3115258	 SRR3115260	 SRR3115261	 SRR3115264	 SRR3115265	 SRR3115266	 SRR3115267	 SRR3115268	 SRR3115269	 SRR3115270	 SRR3115271	 SRR3115272	 SRR3115273	 SRR3115274	 SRR3115333	 SRR3115340	 SRR3115434	 SRR3115435	 SRR3115436	 SRR3115437	 SRR3115439	 SRR3115441	 SRR3116178	 SRR3116179	 SRR3116180	 SRR3116186	 SRR3116187	 SRR3116189	 SRR3116190	 SRR3116193	 SRR3116194	 SRR3122774	 SRR3122775	 SRR3122777	 SRR3122778	 SRR3122779	 SRR3122780	 SRR3122781	 SRR3122782	 SRR3123256	 SRR3126334	 SRR3126335	 SRR3126336	 SRR3126337	 SRR3126338	 SRR3126339	 SRR3126340	 SRR3126341	 SRR3126342	 SRR3126343	 SRR3126344	 SRR3129296	 SRR3129714	 SRR3129727	 SRR3129729	 SRR3130312	 SRR3130327	 SRR3130328	 SRR3130330	 SRR3130332	 SRR3130334	 SRR3130336	 SRR3130338	 SRR3130341	 SRR3130349	 SRR3130351	 SRR3130402	 SRR3130407	 SRR3130410	 SRR3130411	 SRR3131129	 SRR3131133	 SRR3131134	 SRR3131135	 SRR3131136	 SRR3131137	 SRR3131138	 SRR3131139	 SRR3131140	 SRR3131141	 SRR3133018	 SRR3133019	 SRR3133020	 SRR3133021	 SRR3133022	 SRR3133023	 SRR3133024	 SRR3133025	 SRR3133026	 SRR3133027	 SRR3136886	 SRR3136887	 SRR3136888	 SRR3136889	 SRR3136993	 SRR3136994	 SRR3136996	 SRR3136997	 SRR3136998	 SRR3136999	 SRR3137000	 SRR3137001	 SRR3137002	 SRR3137003	 SRR3137004	 SRR3137005	 SRR3137006	 SRR3137007	 SRR3137008	 SRR3137009	 SRR3137010	 SRR3137011	 SRR3137557	 SRR3137558	 SRR3137559	 SRR3137560	 SRR3137561	 SRR3137562	 SRR3137563	 SRR3137564	 SRR3137565	 SRR3137566	 SRR3137591	 SRR3137592	 SRR3138491	 SRR3138665	 SRR3138679	 SRR3138685	 SRR3138691	 SRR3139470	 SRR3139471	 SRR3139472	 SRR3142928	 SRR3143502	 SRR3143503	 SRR3143504	 SRR3143505	 SRR3143506	 SRR3143508	 SRR3143509	 SRR3143510	 SRR3143632	 SRR3143690	 SRR3143691	 SRR3143693	 SRR3143795	 SRR3143796	 SRR3143797	 SRR3143801	 SRR3143802	 SRR3143803	 SRR3143804	 SRR3143805	 SRR3143806	 SRR3143807	 SRR3143808	 SRR3143809	 SRR3143810	 SRR3145419	 SRR3147159	 SRR3147160	 SRR3147161	 SRR3147162	 SRR3147163	 SRR3147166	 SRR3147167	 SRR3147168	 SRR3147169	 SRR3147170	 SRR3147171	 SRR3147172	 SRR3147173	 SRR3147174	 SRR3147175	 SRR3147176	 SRR3147177	 SRR3147179	 SRR3147180	 SRR3147181	 SRR3147417	 SRR3147418	 SRR3147453	 SRR3147935	 SRR3147936	 SRR3147937	 SRR3147938	 SRR3147939	 SRR3147940	 SRR3147941	 SRR3147942	 SRR3147943	 SRR3147945	 SRR3147946	 SRR3147947	 SRR3147948	 SRR3147949	 SRR3147950	 SRR3148214	 SRR3168964	 SRR3168965	 SRR3168971	 SRR3168972	 SRR3168973	 SRR3168974	 SRR3168975	 SRR3168976	 SRR3168977	 SRR3168978	 SRR3168980	 SRR3168982	 SRR3168983	 SRR3168984	 SRR3168985	 SRR3168986	 SRR3168987	 SRR3168988	 SRR3169071	 SRR3169072	 SRR3169073	 SRR3169074	 SRR3169075	 SRR3169076	 SRR3169077	 SRR3169078	 SRR3169079	 SRR3169080	 SRR3169081	 SRR3169082	 SRR3169083	 SRR3169084	 SRR3169085	 SRR3169086	 SRR3169087	 SRR3169088	 SRR3169090	 SRR3169091	 SRR3169092	 SRR3170711	 SRR3171611	 SRR3171612	 SRR3171613	 SRR3171712	 SRR3171756	 SRR3171854	 SRR3171855	 SRR3171856	 SRR3173294	 SRR3173360	 SRR3173361	 SRR3173362	 SRR3173363	 SRR3173364	 SRR3173365	 SRR3173366	 SRR3173367	 SRR3173368	 SRR3173369	 SRR3173370	 SRR3173371	 SRR3173373	 SRR3173374	 SRR3173375	 SRR3173377	 SRR3173378	 SRR3173379	 SRR3173393	 SRR3173394	 SRR3173520	 SRR3173521	 SRR3173566	 SRR3173567	 SRR3173568	 SRR3173569	 SRR3173570	 SRR3173571	 SRR3173572	 SRR3173573	 SRR3173574	 SRR3173575	 SRR3173576	 SRR3173577	 SRR3173578	 SRR3173579	 SRR3173580	 SRR3173667	 SRR3173668	 SRR3173669	 SRR3173670	 SRR3173671	 SRR3173672	 SRR3173673	 SRR3173674	 SRR3173675	 SRR3173676	 SRR3173677	 SRR3173678	 SRR3173679	 SRR3173680	 SRR3173681	 SRR3173682	 SRR3173706	 SRR3173707	 SRR3173708	 SRR3173709	 SRR3173710	 SRR3173711	 SRR3173712	 SRR3173713	 SRR3173714	 SRR3173715	 SRR3173716	 SRR3173717	 SRR3175174	 SRR3175175	 SRR3175176	 SRR3175177	 SRR3175178	 SRR3175179	 SRR3175180	 SRR3175181	 SRR3175182	 SRR3175183	 SRR3175184	 SRR3175185	 SRR3175186	 SRR3175187	 SRR3175311	 SRR3175471	 SRR3175579	 SRR3176152	 SRR3176154	 SRR3176155	 SRR3176156	 SRR3176163	 SRR3176164	 SRR3176165	 SRR3176166	 SRR3176167	 SRR3178062	 SRR3178063	 SRR3178064	 SRR3178072	 SRR3180510	 SRR3181801	 SRR3181828	 SRR3181829	 SRR3181830	 SRR3181831	 SRR3181832	 SRR3181833	 SRR3181834	 SRR3181835	 SRR3181836	 SRR3181837	 SRR3181838	 SRR3181839	 SRR3181840	 SRR3181841	 SRR3181842	 SRR3181843	 SRR3182714	 SRR3182721	 SRR3182723	 SRR3182724	 SRR3182726	 SRR3184170	 SRR3184172	 SRR3184173	 SRR3184174	 SRR3184175	 SRR3184176	 SRR3184177	 SRR3184178	 SRR3184179	 SRR3184180	 SRR3184181	 SRR3184182	 SRR3184520	 SRR3184521	 SRR3185636	 SRR3185639	 SRR3185990	 SRR3191373	 SRR3191374	 SRR3191375	 SRR3191417	 SRR3191418	 SRR3191419	 SRR3191420	 SRR3191421	 SRR3191422	 SRR3191423	 SRR3191424	 SRR3191425	 SRR3191426	 SRR3191427	 SRR3191428	 SRR3191429	 SRR3191430	 SRR3191431	 SRR3191432	 SRR3194284	 SRR3195863	 SRR3198653	 SRR3198654	 SRR3198656	 SRR3198658	 SRR3198660	 SRR3198663	 SRR3198665	 SRR3198666	 SRR3198667	 SRR3198668	 SRR3198669	 SRR3198673	 SRR3198674	 SRR3198675	 SRR3198676	 SRR3198677	 SRR3199540	 SRR3199541	 SRR3199546	 SRR3199547	 SRR3199548	 SRR3199549	 SRR3199550	 SRR3199551	 SRR3199552	 SRR3199553	 SRR3199554	 SRR3199555	 SRR3199566	 SRR3199567	 SRR3199568	 SRR3199569	 SRR3199570	 SRR3199571	 SRR3199572	 SRR3199573	 SRR3199574	 SRR3199575	 SRR3199576	 SRR3199577	 SRR3199578	 SRR3199579	 SRR3199580	 SRR3199581	 SRR3199582	 SRR3199583	 SRR3199586	 SRR3199587	 SRR3199592	 SRR3199593	 SRR3199594	 SRR3199595	 SRR3199596	 SRR3199598	 SRR3199599	 SRR3199601	 SRR3199602	 SRR3199692	 SRR3199693	 SRR3205798	 SRR3205863	 SRR3205864	 SRR3210051	 SRR3210323	 SRR3210347	 SRR3210348	 SRR3210349	 SRR3210354	 SRR3210355	 SRR3210356	 SRR3210357	 SRR3210358	 SRR3210359	 SRR3210360	 SRR3210361	 SRR3210362	 SRR3210363	 SRR3210399	 SRR3213943	 SRR3214160	 SRR3214161	 SRR3214162	 SRR3214163	 SRR3214165	 SRR3214166	 SRR3214167	 SRR3214168	 SRR3214169	 SRR3214170	 SRR3214171	 SRR3214172	 SRR3214173	 SRR3214174	 SRR3214191	 SRR3214192	 SRR3214196	 SRR3214197	 SRR3214198	 SRR3214199	 SRR3214200	 SRR3214201	 SRR3214202	 SRR3214203	 SRR3214208	 SRR3214513	 SRR3214643	 SRR3215114	 SRR3215115	 SRR3215136	 SRR3215294	 SRR3215295	 SRR3215296	 SRR3215297	 SRR3215298	 SRR3215324	 SRR3215325	 SRR3215326	 SRR3215327	 SRR3215328	 SRR3215330	 SRR3215331	 SRR3215332	 SRR3215333	 SRR3215334	 SRR3215335	 SRR3215336	 SRR3215337	 SRR3215338	 SRR3215346	 SRR3215348	 SRR3215349	 SRR3215350	 SRR3215351	 SRR3215352	 SRR3215353	 SRR3215354	 SRR3215355	 SRR3215356	 SRR3215357	 SRR3215358	 SRR3215359	 SRR3215360	 SRR3215362	 SRR3215363	 SRR3215364	 SRR3215365	 SRR3215366	 SRR3215367	 SRR3215368	 SRR3215369	 SRR3215371	 SRR3215372	 SRR3215373	 SRR3215374	 SRR3215375	 SRR3215376	 SRR3215377	 SRR3215378	 SRR3215381	 SRR3215383	 SRR3215385	 SRR3215387	 SRR3215388	 SRR3215389	 SRR3215390	 SRR3215391	 SRR3215392	 SRR3215395	 SRR3215396	 SRR3217409	 SRR3218035	 SRR3218036	 SRR3218037	 SRR3218038	 SRR3218039	 SRR3218040	 SRR3218041	 SRR3219075	 SRR3219266	 SRR3219267	 SRR3219270	 SRR3219816	 SRR3219818	 SRR3219822	 SRR3219823	 SRR3219824	 SRR3219825	 SRR3219828	 SRR3219829	 SRR3219830	 SRR3219832	 SRR3219833	 SRR3222071	 SRR3222073	 SRR3222074	 SRR3222295	 SRR3222297	 SRR3222386	 SRR3222387	 SRR3223718	 SRR3223719	 SRR3223723	 SRR3223724	 SRR3223760	 SRR3223761	 SRR3223762	 SRR3223763	 SRR3223764	 SRR3223765	 SRR3223766	 SRR3223767	 SRR3223768	 SRR3223769	 SRR3223770	 SRR3223771	 SRR3223772	 SRR3223773	 SRR3223774	 SRR3223775	 SRR3224581	 SRR3225347	 SRR3225969	 SRR3226046	 SRR3226047	 SRR3226064	 SRR3226065	 SRR3226066	 SRR3226069	 SRR3228422	 SRR3229330	 SRR3234673	 SRR3236779	 SRR3240949	 SRR3241813	 SRR3242055	 SRR3242056	 SRR3242057	 SRR3242058	 SRR3242059	 SRR3242060	 SRR3242061	 SRR3242062	 SRR3242063	 SRR3242064	 SRR3242137	 SRR3242148	 SRR3242150	 SRR3242151	 SRR3242152	 SRR3242154	 SRR3242155	 SRR3242156	 SRR3242157	 SRR3242158	 SRR3242159	 SRR3242204	 SRR3271898	 SRR3271899	 SRR3271900	 SRR3271902	 SRR3271903	 SRR3271904	 SRR3271905	 SRR3271906	 SRR3271907	 SRR3271908	 SRR3271909	 SRR3271910	 SRR3271911	 SRR3271912	 SRR3271913	 SRR3271914	 SRR3271915	 SRR3271916	 SRR3271917	 SRR3272410	 SRR3272411	 SRR3272412	 SRR3272413	 SRR3272414	 SRR3272415	 SRR3272416	 SRR3272462	 SRR3272463	 SRR3272464	 SRR3272466	 SRR3272467	 SRR3272468	 SRR3272493	 SRR3272494	 SRR3272509	 SRR3273543	 SRR3277646	 SRR3278086	 SRR3278087	 SRR3278088	 SRR3278089	 SRR3278090	 SRR3278091	 SRR3278092	 SRR3278093	 SRR3278094	 SRR3278095	 SRR3278096	 SRR3278097	 SRR3278098	 SRR3278099	 SRR3278100	 SRR3278101	 SRR3278102	 SRR3286721	 SRR3286722	 SRR3286724	 SRR3289759	 SRR3289760	 SRR3289866	 SRR3294880	 SRR3294938	 SRR3294939	 SRR3294940	 SRR3294941	 SRR3294942	 SRR3294943	 SRR3294944	 SRR3294945	 SRR3294946	 SRR3294947	 SRR3294948	 SRR3294949	 SRR3294950	 SRR3294951	 SRR3294952	 SRR3294953	 SRR3297273	 SRR3297274	 SRR3297275	 SRR3297276	 SRR3297277	 SRR3297278	 SRR3297433	 SRR3305668	 SRR3306288	 SRR3306289	 SRR3306290	 SRR3306291	 SRR3306292	 SRR3306293	 SRR3306294	 SRR3306295	 SRR3306297	 SRR3306298	 SRR3306299	 SRR3306345	 SRR3306346	 SRR3306350	 SRR3306351	 SRR3306352	 SRR3309136	 SRR3309153	 SRR3309154	 SRR3309155	 SRR3309156	 SRR3309157	 SRR3309158	 SRR3309159	 SRR3309160	 SRR3309161	 SRR3309162	 SRR3309163	 SRR3309164	 SRR3309165	 SRR3309166	 SRR3309171	 SRR3309225	 SRR3309226	 SRR3309227	 SRR3309228	 SRR3309229	 SRR3309230	 SRR3309231	 SRR3309234	 SRR3309235	 SRR3309236	 SRR3309237	 SRR3309238	 SRR3309239	 SRR3309240	 SRR3309443	 SRR3320065	 SRR3321304	 SRR3321305	 SRR3321306	 SRR3321307	 SRR3321320	 SRR3321321	 SRR3321322	 SRR3321324	 SRR3330401	 SRR3330402	 SRR3330405	 SRR3330406	 SRR3330407	 SRR3330408	 SRR3330409	 SRR3330410	 SRR3330411	 SRR3330412	 SRR3330413	 SRR3330415	 SRR3330416	 SRR3330417	 SRR3330418	 SRR3330419	 SRR3339951	 SRR3339952	 SRR3340445	 SRR3340446	 SRR3340452	 SRR3340453	 SRR3340454	 SRR3340455	 SRR3341413	 SRR3344811	 SRR3344812	 SRR3344813	 SRR3344814	 SRR3344815	 SRR3344820	 SRR3344821	 SRR3344822	 SRR3344823	 SRR3344824	 SRR3344825	 SRR3344826	 SRR3344827	 SRR3344828	 SRR3344829	 SRR3344830	 SRR3344831	 SRR3344833	 SRR3344834	 SRR3345288	 SRR3345289	 SRR3345292	 SRR3345293	 SRR3345294	 SRR3345520	 SRR3345522	 SRR3345523	 SRR3345524	 SRR3345525	 SRR3345527	 SRR3345528	 SRR3345530	 SRR3345531	 SRR3345532	 SRR3345533	 SRR3345534	 SRR3345535	 SRR3345536	 SRR3345537	 SRR3345538	 SRR3345539	 SRR3345540	 SRR3345541	 SRR3345542	 SRR3345543	 SRR3345545	 SRR3345551	 SRR3345552	 SRR3345553	 SRR3345560	 SRR3345563	 SRR3345564	 SRR3345565	 SRR3345677	 SRR3345680	 SRR3345684	 SRR3345686	 SRR3345687	 SRR3345689	 SRR3345691	 SRR3345692	 SRR3345693	 SRR3345694	 SRR3345697	 SRR3345806	 SRR3345809	 SRR3345810	 SRR3345811	 SRR3345813	 SRR3345814	 SRR3345815	 SRR3345816	 SRR3345817	 SRR3345818	 SRR3345819	 SRR3345820	 SRR3345821	 SRR3345822	 SRR3345835	 SRR3345836	 SRR3345837	 SRR3345838	 SRR3345839	 SRR3345840	 SRR3345841	 SRR3345842	 SRR3345843	 SRR3345845	 SRR3345846	 SRR3345847	 SRR3345848	 SRR3345849	 SRR3345850	 SRR3345851	 SRR3345852	 SRR3345853	 SRR3345854	 SRR3345855	 SRR3345856	 SRR3345857	 SRR3345858	 SRR3345859	 SRR3345860	 SRR3345862	 SRR3345863	 SRR3345864	 SRR3345865	 SRR3345867	 SRR3345868	 SRR3345869	 SRR3345870	 SRR3345872	 SRR3345873	 SRR3345874	 SRR3345875	 SRR3345876	 SRR3345877	 SRR3345878	 SRR3345879	 SRR3345880	 SRR3345882	 SRR3345883	 SRR3345884	 SRR3345885	 SRR3345886	 SRR3345887	 SRR3345888	 SRR3345889	 SRR3345890	 SRR3345892	 SRR3345893	 SRR3345894	 SRR3345895	 SRR3345896	 SRR3345898	 SRR3345899	 SRR3345900	 SRR3345901	 SRR3345903	 SRR3345904	 SRR3345905	 SRR3345906	 SRR3345907	 SRR3345908	 SRR3345909	 SRR3345910	 SRR3345911	 SRR3345912	 SRR3345913	 SRR3345914	 SRR3345915	 SRR3345916	 SRR3345917	 SRR3345918	 SRR3345919	 SRR3345920	 SRR3345922	 SRR3345924	 SRR3345925	 SRR3345926	 SRR3345927	 SRR3345928	 SRR3345929	 SRR3345930	 SRR3345931	 SRR3345932	 SRR3345933	 SRR3345934	 SRR3345935	 SRR3345936	 SRR3345937	 SRR3345938	 SRR3345939	 SRR3345940	 SRR3345941	 SRR3345942	 SRR3345943	 SRR3345944	 SRR3345945	 SRR3345946	 SRR3345947	 SRR3345948	 SRR3345949	 SRR3345950	 SRR3345951	 SRR3345952	 SRR3345953	 SRR3345954	 SRR3345955	 SRR3345956	 SRR3360155	 SRR3360156	 SRR3360157	 SRR3360158	 SRR3360160	 SRR3360161	 SRR3360162	 SRR3360163	 SRR3360164	 SRR3360165	 SRR3360166	 SRR3360256	 SRR3360257	 SRR3371726	 SRR3371727	 SRR3371728	 SRR3371729	 SRR3371828	 SRR3371829	 SRR3371830	 SRR3371831	 SRR3372250	 SRR3372251	 SRR3372252	 SRR3372253	 SRR3372254	 SRR3372255	 SRR3372256	 SRR3372257	 SRR3372258	 SRR3372259	 SRR3372260	 SRR3372261	 SRR3372262	 SRR3372264	 SRR3372265	 SRR3372266	 SRR3372357	 SRR3372405	 SRR3372406	 SRR3372407	 SRR3372408	 SRR3372409	 SRR3372410	 SRR3372411	 SRR3372412	 SRR3379299	 SRR3379300	 SRR3379312	 SRR3379313	 SRR3380003	 SRR3380004	 SRR3383225	 SRR3383226	 SRR3383227	 SRR3383228	 SRR3383229	 SRR3383295	 SRR3383309	 SRR3383312	 SRR3391827	 SRR3391828	 SRR3391829	 SRR3391830	 SRR3391835	 SRR3391838	 SRR3391839	 SRR3391840	 SRR3391841	 SRR3391842	 SRR3391843	 SRR3391844	 SRR3391845	 SRR3391846	 SRR3391847	 SRR3391848	 SRR3391849	 SRR3391863	 SRR3391864	 SRR3391865	 SRR3391866	 SRR3391867	 SRR3391871	 SRR3391872	 SRR3391873	 SRR3391874	 SRR3391875	 SRR3391876	 SRR3391877	 SRR3391879	 SRR3391881	 SRR3391883	 SRR3391884	 SRR3391886	 SRR3391908	 SRR3391921	 SRR3391922	 SRR3391925	 SRR3394968	 SRR3394969	 SRR3394970	 SRR3394971	 SRR3394972	 SRR3394974	 SRR3394976	 SRR3394977	 SRR3394978	 SRR3394979	 SRR3394983	 SRR3394985	 SRR3394986	 SRR3394987	 SRR3394996	 SRR3394997	 SRR3394998	 SRR3394999	 SRR3395000	 SRR3395001	 SRR3395002	 SRR3395003	 SRR3395004	 SRR3395005	 SRR3395007	 SRR3395008	 SRR3395010	 SRR3395011	 SRR3395012	 SRR3395013	 SRR3395014	 SRR3395016	 SRR3395023	 SRR3399273	 SRR3399274	 SRR3399275	 SRR3399690	 SRR3399691	 SRR3399692	 SRR3399693	 SRR3399694	 SRR3399695	 SRR3399696	 SRR3399697	 SRR3399698	 SRR3399699	 SRR3399700	 SRR3399701	 SRR3399702	 SRR3399703	 SRR3399704	 SRR3399705	 SRR3399706	 SRR3399707	 SRR3399708	 SRR3399709	 SRR3399710	 SRR3399711	 SRR3399712	 SRR3399713	 SRR3399714	 SRR3399715	 SRR3399716	 SRR3399717	 SRR3399718	 SRR3399738	 SRR3399739	 SRR3399740	 SRR3399741	 SRR3399742	 SRR3400301	 SRR3400302	 SRR3400303	 SRR3400304	 SRR3400305	 SRR3400306	 SRR3400307	 SRR3400308	 SRR3400309	 SRR3400313	 SRR3400314	 SRR3400315	 SRR3400316	 SRR3400317	 SRR3400318	 SRR3400319	 SRR3400320	 SRR3400321	 SRR3400322	 SRR3400323	 SRR3400324	 SRR3400325	 SRR3400326	 SRR3400327	 SRR3400328	 SRR3400329	 SRR3400330	 SRR3400331	 SRR3400332	 SRR3400333	 SRR3400334	 SRR3400335	 SRR3400336	 SRR3400337	 SRR3400338	 SRR3400339	 SRR3400340	 SRR3400341	 SRR3400342	 SRR3400343	 SRR3400344	 SRR3400345	 SRR3400346	 SRR3400347	 SRR3400348	 SRR3400349	 SRR3402106	 SRR3402107	 SRR3402108	 SRR3402109	 SRR3405531	 SRR3405532	 SRR3405533	 SRR3405534	 SRR3405535	 SRR3405536	 SRR3405537	 SRR3405548	 SRR3405549	 SRR3405550	 SRR3405577	 SRR3405611	 SRR3405612	 SRR3405620	 SRR3405621	 SRR3405954	 SRR3407798	 SRR3407799	 SRR3407800	 SRR3407801	 SRR3407802	 SRR3407803	 SRR3407804	 SRR3407805	 SRR3407806	 SRR3410223	 SRR3420782	 SRR3436428	 SRR3436429	 SRR3436430	 SRR3436431	 SRR3436432	 SRR3436433	 SRR3437512	 SRR3437513	 SRR3437514	 SRR3437515	 SRR3437516	 SRR3437517	 SRR3437518	 SRR3437534	 SRR3437535	 SRR3437536	 SRR3437537	 SRR3437538	 SRR3437539	 SRR3437540	 SRR3437541	 SRR3437546	 SRR3437547	 SRR3437548	 SRR3437549	 SRR3437550	 SRR3437557	 SRR3437558	 SRR3437559	 SRR3437560	 SRR3437561	 SRR3437562	 SRR3437563	 SRR3437571	 SRR3437572	 SRR3437573	 SRR3437574	 SRR3438055	 SRR3438056	 SRR3438057	 SRR3438058	 SRR3438073	 SRR3438155	 SRR3438156	 SRR3438157	 SRR3438158	 SRR3438159	 SRR3438160	 SRR3438161	 SRR3438163	 SRR3438165	 SRR3438166	 SRR3438167	 SRR3438168	 SRR3438169	 SRR3438170	 SRR3438171	 SRR3438172	 SRR3438309	 SRR3438427	 SRR3440537	 SRR3440945	 SRR3452336	 SRR3452338	 SRR3452339	 SRR3452342	 SRR3452343	 SRR3452344	 SRR3453130	 SRR3453131	 SRR3453135	 SRR3453137	 SRR3453138	 SRR3453139	 SRR3453140	 SRR3453141	 SRR3453142	 SRR3453143	 SRR3453144	 SRR3453145	 SRR3453146	 SRR3453147	 SRR3453148	 SRR3453152	 SRR3453153	 SRR3453154	 SRR3457741	 SRR3457742	 SRR3457743	 SRR3457744	 SRR3457745	 SRR3457746	 SRR3457747	 SRR3457762	 SRR3457763	 SRR3457996	 SRR3457998	 SRR3458000	 SRR3458001	 SRR3458002	 SRR3458003	 SRR3458004	 SRR3458005	 SRR3458006	 SRR3465332	 SRR3465333	 SRR3465334	 SRR3465335	 SRR3465336	 SRR3465337	 SRR3465338	 SRR3465339	 SRR3465340	 SRR3465341	 SRR3467409	 SRR3473502	 SRR3473503	 SRR3473836	 SRR3473930	 SRR3473932	 SRR3473933	 SRR3473934	 SRR3473935	 SRR3473936	 SRR3473937	 SRR3473938	 SRR3473939	 SRR3473940	 SRR3473944	 SRR3473945	 SRR3473964	 SRR3474551	 SRR3474552	 SRR3474556	 SRR3474557	 SRR3474562	 SRR3474563	 SRR3474564	 SRR3474565	 SRR3474566	 SRR3474568	 SRR3474569	 SRR3474570	 SRR3474571	 SRR3474572	 SRR3474573	 SRR3474574	 SRR3474575	 SRR3474576	 SRR3474577	 SRR3474578	 SRR3474579	 SRR3474581	 SRR3474582	 SRR3474584	 SRR3474585	 SRR3474586	 SRR3474587	 SRR3474588	 SRR3474590	 SRR3474591	 SRR3474592	 SRR3474593	 SRR3474594	 SRR3474596	 SRR3474597	 SRR3474598	 SRR3474599	 SRR3474601	 SRR3474602	 SRR3474603	 SRR3474604	 SRR3474605	 SRR3474606	 SRR3474607	 SRR3474608	 SRR3474609	 SRR3474610	 SRR3474611	 SRR3474612	 SRR3474613	 SRR3474614	 SRR3474615	 SRR3474616	 SRR3474617	 SRR3474618	 SRR3474619	 SRR3474620	 SRR3474621	 SRR3474622	 SRR3474623	 SRR3474624	 SRR3474625	 SRR3474626	 SRR3474628	 SRR3474629	 SRR3474630	 SRR3474632	 SRR3474633	 SRR3474634	 SRR3474635	 SRR3474636	 SRR3474637	 SRR3474638	 SRR3474639	 SRR3474640	 SRR3474641	 SRR3474642	 SRR3474643	 SRR3474644	 SRR3474646	 SRR3474647	 SRR3474648	 SRR3474649	 SRR3474651	 SRR3474659	 SRR3474660	 SRR3474661	 SRR3474662	 SRR3474663	 SRR3474664	 SRR3474665	 SRR3474666	 SRR3474667	 SRR3474668	 SRR3474670	 SRR3474671	 SRR3474672	 SRR3475851	 SRR3479293	 SRR3479646	 SRR3488751	 SRR3488864	 SRR3488865	 SRR3489317	 SRR3489320	 SRR3489788	 SRR3489789	 SRR3489790	 SRR3489791	 SRR3489792	 SRR3489793	 SRR3489795	 SRR3489796	 SRR3489797	 SRR3489798	 SRR3489799	 SRR3489800	 SRR3489801	 SRR3489802	 SRR3489803	 SRR3489804	 SRR3489805	 SRR3489807	 SRR3489808	 SRR3489809	 SRR3489810	 SRR3489823	 SRR3489824	 SRR3489825	 SRR3489826	 SRR3489827	 SRR3489828	 SRR3489829	 SRR3489830	 SRR3489832	 SRR3489834	 SRR3489837	 SRR3489838	 SRR3489839	 SRR3489840	 SRR3489841	 SRR3489842	 SRR3489843	 SRR3489844	 SRR3489846	 SRR3489847	 SRR3489848	 SRR3489849	 SRR3489850	 SRR3489851	 SRR3489852	 SRR3489853	 SRR3489854	 SRR3489855	 SRR3489856	 SRR3489857	 SRR3489858	 SRR3489859	 SRR3489860	 SRR3489861	 SRR3489862	 SRR3489863	 SRR3489864	 SRR3489865	 SRR3489866	 SRR3489867	 SRR3489868	 SRR3489869	 SRR3489870	 SRR3489871	 SRR3489872	 SRR3489873	 SRR3489874	 SRR3489875	 SRR3489876	 SRR3489877	 SRR3489878	 SRR3489879	 SRR3489880	 SRR3489881	 SRR3489882	 SRR3489883	 SRR3489884	 SRR3489885	 SRR3489886	 SRR3489887	 SRR3489888	 SRR3489889	 SRR3489890	 SRR3489891	 SRR3489892	 SRR3489893	 SRR3489908	 SRR3489949	 SRR3489971	 SRR3489972	 SRR3489973	 SRR3489974	 SRR3489975	 SRR3489976	 SRR3489977	 SRR3489978	 SRR3489979	 SRR3489980	 SRR3489981	 SRR3489982	 SRR3489983	 SRR3489984	 SRR3489985	 SRR3489986	 SRR3489987	 SRR3489988	 SRR3489989	 SRR3489990	 SRR3489991	 SRR3489992	 SRR3489994	 SRR3489995	 SRR3489996	 SRR3489997	 SRR3489998	 SRR3489999	 SRR3490000	 SRR3490002	 SRR3490003	 SRR3490004	 SRR3490005	 SRR3490006	 SRR3490007	 SRR3490072	 SRR3490073	 SRR3490074	 SRR3490075	 SRR3490076	 SRR3490077	 SRR3490078	 SRR3490079	 SRR3490080	 SRR3490081	 SRR3490082	 SRR3490083	 SRR3490085	 SRR3490086	 SRR3490087	 SRR3490088	 SRR3490089	 SRR3490090	 SRR3490091	 SRR3490092	 SRR3490093	 SRR3490094	 SRR3490095	 SRR3490096	 SRR3490097	 SRR3490099	 SRR3490100	 SRR3490101	 SRR3490102	 SRR3490103	 SRR3490104	 SRR3490105	 SRR3490106	 SRR3490107	 SRR3490108	 SRR3490109	 SRR3490110	 SRR3490111	 SRR3490112	 SRR3490113	 SRR3490114	 SRR3490115	 SRR3490116	 SRR3490117	 SRR3490118	 SRR3490119	 SRR3490120	 SRR3490121	 SRR3490122	 SRR3490123	 SRR3490124	 SRR3490125	 SRR3490126	 SRR3490127	 SRR3490128	 SRR3490129	 SRR3490130	 SRR3490131	 SRR3490148	 SRR3490149	 SRR3490150	 SRR3490151	 SRR3490152	 SRR3490154	 SRR3497909	 SRR3497922	 SRR3497923	 SRR3497924	 SRR3497932	 SRR3497933	 SRR3497934	 SRR3497940	 SRR3498033	 SRR3501552	 SRR3503464	 SRR3509856	 SRR3509924	 SRR3509925	 SRR3509926	 SRR3509928	 SRR3509929	 SRR3509930	 SRR3509931	 SRR3509933	 SRR3509934	 SRR3509935	 SRR3509937	 SRR3509938	 SRR3509939	 SRR3509940	 SRR3509942	 SRR3509943	 SRR3510015	 SRR3510016	 SRR3510304	 SRR3532760	 SRR3532762	 SRR3532763	 SRR3532764	 SRR3535385	 SRR3535386	 SRR3535387	 SRR3535388	 SRR3535389	 SRR3535390	 SRR3535391	 SRR3535392	 SRR3535393	 SRR3535394	 SRR3535395	 SRR3535396	 SRR3535726	 SRR3536239	 SRR3540825	 SRR3540957	 SRR3540958	 SRR3540959	 SRR3540960	 SRR3545237	 SRR3545238	 SRR3545242	 SRR3545244	 SRR3545245	 SRR3545246	 SRR3545247	 SRR3545248	 SRR3545249	 SRR3545251	 SRR3545252	 SRR3545253	 SRR3545254	 SRR3545255	 SRR3545256	 SRR3545258	 SRR3545259	 SRR3545260	 SRR3547982	 SRR3547983	 SRR3547984	 SRR3547985	 SRR3547986	 SRR3547987	 SRR3547988	 SRR3554618	 SRR3554621	 SRR3554624	 SRR3554626	 SRR3554627	 SRR3554809	 SRR3554811	 SRR3555067	 SRR3556243	 SRR3556244	 SRR3571282	 SRR3571283	 SRR3571284	 SRR3571285	 SRR3571286	 SRR3571287	 SRR3571288	 SRR3571289	 SRR3571290	 SRR3571291	 SRR3571292	 SRR3571294	 SRR3571295	 SRR3571296	 SRR3571297	 SRR3571298	 SRR3574237	 SRR3574517	 SRR3575112	 SRR3575116	 SRR3575118	 SRR3578128	 SRR3578129	 SRR3578130	 SRR3578131	 SRR3578132	 SRR3578133	 SRR3578134	 SRR3578135	 SRR3578136	 SRR3578558	 SRR3578559	 SRR3578560	 SRR3578980	 SRR3578981	 SRR3578982	 SRR3578994	 SRR3578995	 SRR3578997	 SRR3578998	 SRR3578999	 SRR3579404	 SRR3579419	 SRR3579420	 SRR3579421	 SRR3579422	 SRR3579423	 SRR3579424	 SRR3579426	 SRR3579427	 SRR3579428	 SRR3579429	 SRR3579431	 SRR3585818	 SRR3590575	 SRR3590622	 SRR3590648	 SRR3590650	 SRR3590912	 SRR3590917	 SRR3593479	 SRR3593480	 SRR3593511	 SRR3593512	 SRR3593513	 SRR3593514	 SRR3593515	 SRR3593516	 SRR3593517	 SRR3593518	 SRR3593519	 SRR3593520	 SRR3593521	 SRR3593794	 SRR3606547	 SRR3606548	 SRR3606549	 SRR3606550	 SRR3606551	 SRR3606552	 SRR3606553	 SRR3606554	 SRR3606555	 SRR3606562	 SRR3606563	 SRR3606564	 SRR3606565	 SRR3606566	 SRR3606570	 SRR3606573	 SRR3606574	 SRR3606575	 SRR3606576	 SRR3606577	 SRR3606578	 SRR3606579	 SRR3606580	 SRR3606581	 SRR3606587	 SRR3606588	 SRR3606921	 SRR3606922	 SRR3606923	 SRR3606924	 SRR3606925	 SRR3606926	 SRR3606927	 SRR3606928	 SRR3606929	 SRR3606930	 SRR3606951	 SRR3606952	 SRR3606953	 SRR3606954	 SRR3606955	 SRR3606956	 SRR3606957	 SRR3606958	 SRR3606960	 SRR3606961	 SRR3606962	 SRR3606963	 SRR3606964	 SRR3606965	 SRR3606966	 SRR3606967	 SRR3606968	 SRR3606969	 SRR3606970	 SRR3606971	 SRR3606972	 SRR3606973	 SRR3606974	 SRR3606975	 SRR3606976	 SRR3606977	 SRR3606978	 SRR3606979	 SRR3606980	 SRR3606981	 SRR3606982	 SRR3606983	 SRR3611557	 SRR3611558	 SRR3611559	 SRR3611560	 SRR3611563	 SRR3611565	 SRR3611567	 SRR3611769	 SRR3611771	 SRR3611773	 SRR3611776	 SRR3611778	 SRR3611901	 SRR3613198	 SRR3616852	 SRR3617035	 SRR3617036	 SRR3622467	 SRR3622468	 SRR3622469	 SRR3622470	 SRR3622471	 SRR3622472	 SRR3622473	 SRR3622474	 SRR3622476	 SRR3622477	 SRR3622478	 SRR3622479	 SRR3622481	 SRR3623949	 SRR3623952	 SRR3623972	 SRR3624075	 SRR3632211	 SRR3634417	 SRR3634418	 SRR3634419	 SRR3634420	 SRR3634421	 SRR3634422	 SRR3634423	 SRR3634424	 SRR3634426	 SRR3634427	 SRR3634428	 SRR3634429	 SRR3634432	 SRR3634435	 SRR3634436	 SRR3634437	 SRR3634439	 SRR3634440	 SRR3634441	 SRR3634442	 SRR3634446	 SRR3634447	 SRR3634448	 SRR3634449	 SRR3634450	 SRR3634472	 SRR3634477	 SRR3634480	 SRR3634482	 SRR3634483	 SRR3642910	 SRR3642911	 SRR3642913	 SRR3642914	 SRR3642919	 SRR3642922	 SRR3642926	 SRR3642927	 SRR3642951	 SRR3642961	 SRR3642965	 SRR3642979	 SRR3642984	 SRR3642987	 SRR3642988	 SRR3642989	 SRR3642991	 SRR3644423	 SRR3644424	 SRR3644425	 SRR3644429	 SRR3644432	 SRR3644928	 SRR3644931	 SRR3646053	 SRR3646054	 SRR3646055	 SRR3646056	 SRR3646057	 SRR3646058	 SRR3646059	 SRR3646060	 SRR3646061	 SRR3646062	 SRR3646063	 SRR3646064	 SRR3646066	 SRR3646067	 SRR3646068	 SRR3647040	 SRR3647044	 SRR3647046	 SRR3647048	 SRR3647314	 SRR3647315	 SRR3647316	 SRR3647317	 SRR3647318	 SRR3647319	 SRR3647320	 SRR3647321	 SRR3647322	 SRR3647323	 SRR3647324	 SRR3647325	 SRR3649721	 SRR3649722	 SRR3649723	 SRR3649724	 SRR3649725	 SRR3649726	 SRR3649727	 SRR3649728	 SRR3649729	 SRR3649730	 SRR3649731	 SRR3649756	 SRR3649757	 SRR3649789	 SRR3654319	 SRR3657261	 SRR3657262	 SRR3657263	 SRR3657264	 SRR3657265	 SRR3657266	 SRR3657267	 SRR3657268	 SRR3657444	 SRR3657447	 SRR3657448	 SRR3659463	 SRR3659464	 SRR3659465	 SRR3659466	 SRR3659467	 SRR3659468	 SRR3659469	 SRR3659470	 SRR3659836	 SRR3659837	 SRR3660012	 SRR3660013	 SRR3660014	 SRR3660015	 SRR3660016	 SRR3660017	 SRR3660018	 SRR3660019	 SRR3660020	 SRR3660021	 SRR3660022	 SRR3660023	 SRR3660024	 SRR3660025	 SRR3660026	 SRR3660090	 SRR3660092	 SRR3660093	 SRR3660094	 SRR3660123	 SRR3660124	 SRR3660125	 SRR3660126	 SRR3660127	 SRR3663620	 SRR3663621	 SRR3663622	 SRR3663623	 SRR3663624	 SRR3663625	 SRR3663626	 SRR3663627	 SRR3663796	 SRR3663797	 SRR3663798	 SRR3666078	 SRR3667092	 SRR3669853	 SRR3669856	 SRR3669936	 SRR3669937	 SRR3669979	 SRR3674657	 SRR3674669	 SRR3681101	 SRR3703076	 SRR3703077	 SRR3703078	 SRR3707413	 SRR3707414	 SRR3707423	 SRR3707424	 SRR3707425	 SRR3707426	 SRR3707472	 SRR3707473	 SRR3707632	 SRR3707715	 SRR3707716	 SRR3707717	 SRR3707726	 SRR3707727	 SRR3707728	 SRR3707729	 SRR3707730	 SRR3707731	 SRR3707734	 SRR3707865	 SRR3707866	 SRR3707876	 SRR3707877	 SRR3707878	 SRR3707879	 SRR3707880	 SRR3707884	 SRR3707885	 SRR3707886	 SRR3707892	 SRR3707893	 SRR3707894	 SRR3708042	 SRR3708043	 SRR3708050	 SRR3708053	 SRR3710036	 SRR3710250	 SRR3710271	 SRR3710276	 SRR3710278	 SRR3711020	 SRR3712443	 SRR3712466	 SRR3712467	 SRR3712468	 SRR3712469	 SRR3712470	 SRR3712471	 SRR3712472	 SRR3712473	 SRR3715513	 SRR3723049	 SRR3723050	 SRR3723072	 SRR3723120	 SRR3724524	 SRR3724562	 SRR3724563	 SRR3724564	 SRR3724565	 SRR3724805	 SRR3724812	 SRR3724821	 SRR3726292	 SRR3726298	 SRR3726300	 SRR3726308	 SRR3726314	 SRR3732731	 SRR3734002	 SRR3734003	 SRR3734004	 SRR3734005	 SRR3734007	 SRR3740040	 SRR3743153	 SRR3743160	 SRR3743161	 SRR3743162	 SRR3743165	 SRR3743166	 SRR3743167	 SRR3743169	 SRR3743170	 SRR3743176	 SRR3743185	 SRR3743186	 SRR3743187	 SRR3743188	 SRR3743333	 SRR3743334	 SRR3743882	 SRR3745080	 SRR3745081	 SRR3745084	 SRR3745101	 SRR3747655	 SRR3747685	 SRR3747686	 SRR3747687	 SRR3765323	 SRR3765364	 SRR3765365	 SRR3765390	 SRR3765414	 SRR3765415	 SRR3771333	 SRR3771337	 SRR3771465	 SRR3771466	 SRR3771467	 SRR3771473	 SRR3771474	 SRR3771476	 SRR3771477	 SRR3771478	 SRR3773130	 SRR3773154	 SRR3798013	 SRR3823933	 SRR3823935	 SRR3823936	 SRR3823938	 SRR3823939	 SRR3823940	 SRR3823941	 SRR3823942	 SRR3823943	 SRR3823944	 SRR3823945	 SRR3823954	 SRR3823955	 SRR3823956	 SRR3823957	 SRR3823958	 SRR3823959	 SRR3823960	 SRR3824002	 SRR3824003	 SRR3824004	 SRR3824005	 SRR3824006	 SRR3824007	 SRR3824008	 SRR3824009	 SRR3824010	 SRR3825228	 SRR3825229	 SRR3825230	 SRR3825231	 SRR3826858	 SRR3826948	 SRR3830897	 SRR3878182	 SRR3878183	 SRR3878184	 SRR3878185	 SRR3878186	 SRR3878187	 SRR3878188	 SRR3878189	 SRR3878190	 SRR3878191	 SRR3878192	 SRR3878193	 SRR3878194	 SRR3878195	 SRR3878196	 SRR3878197	 SRR3878198	 SRR3878199	 SRR3878711	 SRR3878734	 SRR3878737	 SRR3878738	 SRR3879327	 SRR3880288	 SRR3880534	 SRR3886557	 SRR3886559	 SRR3887976	 SRR3895598	 SRR3921628	 SRR3921650	 SRR3921651	 SRR3921653	 SRR3921654	 SRR3921655	 SRR3921656	 SRR3922278	 SRR3924537	 SRR3924538	 SRR3924539	 SRR3924540	 SRR3924541	 SRR3924542	 SRR3924543	 SRR3924544	 SRR3924545	 SRR3924546	 SRR3924547	 SRR3924548	 SRR3925085	 SRR3928475	 SRR3928631	 SRR3928664	 SRR3928665	 SRR3928666	 SRR3928667	 SRR3928668	 SRR3928669	 SRR3928670	 SRR3928671	 SRR3928672	 SRR3928673	 SRR3928678	 SRR3928686	 SRR3928691	 SRR3928692	 SRR3928775	 SRR3929000	 SRR3929001	 SRR3929002	 SRR3929003	 SRR3929004	 SRR3929005	 SRR3929006	 SRR3929007	 SRR3929008	 SRR3929009	 SRR3929011	 SRR3929012	 SRR3929013	 SRR3929014	 SRR3929015	 SRR3929016	 SRR3929017	 SRR3929018	 SRR3929019	 SRR3929020	 SRR3929084	 SRR3930175	 SRR3930176	 SRR3930177	 SRR3930178	 SRR3930179	 SRR3930180	 SRR3930181	 SRR3930183	 SRR3930184	 SRR3930185	 SRR3930186	 SRR3930187	 SRR3930188	 SRR3930189	 SRR3930190	 SRR3930191	 SRR3930192	 SRR3930193	 SRR3930194	 SRR3930195	 SRR3930196	 SRR3930197	 SRR3930198	 SRR3930199	 SRR3930200	 SRR3930201	 SRR3930202	 SRR3930203	 SRR3930204	 SRR3930205	 SRR3930206	 SRR3930207	 SRR3930208	 SRR3930422	 SRR3930423	 SRR3931888	 SRR3932722	 SRR3932723	 SRR3932724	 SRR3932725	 SRR3932726	 SRR3932727	 SRR3933745	 SRR3933746	 SRR3933748	 SRR3933749	 SRR3933750	 SRR3933751	 SRR3933752	 SRR3933754	 SRR3933755	 SRR3933757	 SRR3933758	 SRR3933759	 SRR3933879	 SRR393534	 SRR3939035	 SRR3944457	 SRR3944712	 SRR3944716	 SRR3944717	 SRR3944718	 SRR3944719	 SRR3944721	 SRR3944722	 SRR3945065	 SRR3945503	 SRR3945507	 SRR3945508	 SRR3945509	 SRR3945510	 SRR3945582	 SRR3945583	 SRR3945584	 SRR3945585	 SRR3945586	 SRR3945587	 SRR3945588	 SRR3945589	 SRR3945590	 SRR3945591	 SRR3945592	 SRR3945593	 SRR3945594	 SRR3945595	 SRR3945596	 SRR3945597	 SRR3945598	 SRR3945599	 SRR3945600	 SRR3945601	 SRR3945602	 SRR3945603	 SRR3945604	 SRR3945605	 SRR3945606	 SRR3945607	 SRR3945608	 SRR3945609	 SRR3945610	 SRR3945611	 SRR3945612	 SRR3945613	 SRR3945614	 SRR3945615	 SRR3945616	 SRR3945617	 SRR3948438	 SRR3948512	 SRR3948513	 SRR3948599	 SRR3951416	 SRR3951459	 SRR3952217	 SRR3953056	 SRR3953128	 SRR3953130	 SRR3985710	 SRR3985711	 SRR3985721	 SRR3985787	 SRR3985794	 SRR3985795	 SRR3985829	 SRR3985830	 SRR3985889	 SRR3986076	 SRR3986217	 SRR3986218	 SRR3986219	 SRR3986221	 SRR3986223	 SRR3986224	 SRR3986225	 SRR3986226	 SRR3986879	 SRR3986880	 SRR3990992	 SRR3990993	 SRR3990994	 SRR3990995	 SRR3991003	 SRR3991004	 SRR3991005	 SRR3991321	 SRR3991661	 SRR3991662	 SRR3991664	 SRR3992160	 SRR3993242	 SRR3993244	 SRR3993732	 SRR3995816	 SRR3995859	 SRR3995860	 SRR3995865	 SRR3995870	 SRR3995871	 SRR3995872	 SRR3995873	 SRR3995874	 SRR3995875	 SRR3995876	 SRR3995877	 SRR3995878	 SRR3996613	 SRR3996792	 SRR3999958	 SRR4000016	 SRR4000017	 SRR4000018	 SRR4000020	 SRR4000021	 SRR4000022	 SRR4000023	 SRR4000024	 SRR4004041	 SRR4004042	 SRR4005295	 SRR4005296	 SRR4005297	 SRR4005298	 SRR4005299	 SRR4005300	 SRR4005301	 SRR4005302	 SRR4005303	 SRR4005304	 SRR4005305	 SRR4005306	 SRR4005307	 SRR4005431	 SRR4005433	 SRR4005446	 SRR4005447	 SRR4011140	 SRR4011141	 SRR4014375	 SRR4014376	 SRR4014377	 SRR4014378	 SRR4014384	 SRR4014385	 SRR4014386	 SRR4014387	 SRR4014388	 SRR4014389	 SRR4014390	 SRR4014391	 SRR4014392	 SRR4014393	 SRR4014394	 SRR4014395	 SRR4014396	 SRR4014545	 SRR4014829	 SRR4014991	 SRR4015358	 SRR4015359	 SRR4015360	 SRR4017859	 SRR4019078	 SRR4019563	 SRR4019564	 SRR4022309	 SRR4022310	 SRR4022311	 SRR4022312	 SRR4022314	 SRR4022316	 SRR4024752	 SRR4024753	 SRR4026433	 SRR4031385	 SRR4031386	 SRR4031387	 SRR4031418	 SRR4031419	 SRR4031420	 SRR4031421	 SRR4031422	 SRR4031423	 SRR4031424	 SRR4031425	 SRR4031426	 SRR4031575	 SRR4032184	 SRR4032185	 SRR4032186	 SRR4032187	 SRR4032188	 SRR4032991	 SRR4032993	 SRR4032994	 SRR4032995	 SRR4032996	 SRR4032997	 SRR4032998	 SRR4033001	 SRR4034989	 SRR4034990	 SRR4034991	 SRR4034994	 SRR4038284	 SRR4039077	 SRR4039098	 SRR4039099	 SRR4039100	 SRR4039101	 SRR4039102	 SRR4039103	 SRR4039104	 SRR4039105	 SRR4039106	 SRR4039107	 SRR4039108	 SRR4039109	 SRR4039110	 SRR4039111	 SRR4039112	 SRR4039113	 SRR4039118	 SRR4039354	 SRR4039723	 SRR4039745	 SRR4039746	 SRR4039747	 SRR4039748	 SRR4039749	 SRR4039750	 SRR4039751	 SRR4039752	 SRR4039753	 SRR4039754	 SRR4039755	 SRR4039756	 SRR4039786	 SRR4039787	 SRR4046805	 SRR4046824	 SRR4047145	 SRR4047735	 SRR4048281	 SRR4048284	 SRR4048527	 SRR4048557	 SRR4048558	 SRR4048559	 SRR4048561	 SRR4048568	 SRR4048569	 SRR4048732	 SRR4050189	 SRR4050191	 SRR4052000	 SRR4052002	 SRR4052003	 SRR4052004	 SRR4052005	 SRR4052007	 SRR4052010	 SRR4052011	 SRR4052012	 SRR4052013	 SRR4052014	 SRR4052015	 SRR4052017	 SRR4052018	 SRR4052019	 SRR4052047	 SRR4052048	 SRR4052050	 SRR4052052	 SRR4052055	 SRR4052056	 SRR4052057	 SRR4052058	 SRR4052060	 SRR4052061	 SRR4052062	 SRR4052063	 SRR4052064	 SRR4052065	 SRR4052066	 SRR4052068	 SRR4052069	 SRR4052070	 SRR4052071	 SRR4052072	 SRR4052073	 SRR4052074	 SRR4052076	 SRR4052077	 SRR4052078	 SRR4052079	 SRR4052080	 SRR4052081	 SRR4052082	 SRR4052083	 SRR4052084	 SRR4052085	 SRR4052086	 SRR4052087	 SRR4052088	 SRR4052089	 SRR4052090	 SRR4052091	 SRR4052092	 SRR4052093	 SRR4052094	 SRR4052095	 SRR4052096	 SRR4052097	 SRR4052098	 SRR4052100	 SRR4052101	 SRR4052102	 SRR4052104	 SRR4052105	 SRR4052106	 SRR4052107	 SRR4052108	 SRR4052109	 SRR4052110	 SRR4052111	 SRR4052112	 SRR4052113	 SRR4052114	 SRR4052115	 SRR4052116	 SRR4052117	 SRR4052118	 SRR4052121	 SRR4052122	 SRR4052123	 SRR4052124	 SRR4052125	 SRR4052126	 SRR4052129	 SRR4052130	 SRR4052131	 SRR4052132	 SRR4052133	 SRR4052134	 SRR4052135	 SRR4052136	 SRR4052138	 SRR4052139	 SRR4052140	 SRR4052141	 SRR4052142	 SRR4052144	 SRR4052145	 SRR4052147	 SRR4052149	 SRR4052150	 SRR4052152	 SRR4052154	 SRR4052155	 SRR4052156	 SRR4052157	 SRR4052158	 SRR4052159	 SRR4052160	 SRR4052161	 SRR4052163	 SRR4052164	 SRR4052165	 SRR4052166	 SRR4052168	 SRR4052169	 SRR4052171	 SRR4052172	 SRR4052173	 SRR4052175	 SRR4052176	 SRR4052178	 SRR4052182	 SRR4052183	 SRR4052184	 SRR4052185	 SRR4052186	 SRR4052187	 SRR4052188	 SRR4052189	 SRR4052190	 SRR4052194	 SRR4052195	 SRR4052196	 SRR4052197	 SRR4052198	 SRR4052199	 SRR4052200	 SRR4052201	 SRR4052203	 SRR4052204	 SRR4052205	 SRR4052206	 SRR4052207	 SRR4052208	 SRR4052210	 SRR4052211	 SRR4052212	 SRR4052213	 SRR4052214	 SRR4052216	 SRR4052217	 SRR4052218	 SRR4052219	 SRR4052220	 SRR4052221	 SRR4052223	 SRR4052225	 SRR4052226	 SRR4052227	 SRR4052228	 SRR4052229	 SRR4052230	 SRR4052231	 SRR4052232	 SRR4052233	 SRR4052235	 SRR4052236	 SRR4052238	 SRR4052239	 SRR4052240	 SRR4052241	 SRR4052242	 SRR4052243	 SRR4052244	 SRR4052245	 SRR4052246	 SRR4052251	 SRR4052255	 SRR4052256	 SRR4052257	 SRR4052261	 SRR4052264	 SRR4052265	 SRR4052266	 SRR4052267	 SRR4052268	 SRR4052269	 SRR4052270	 SRR4052271	 SRR4052273	 SRR4052274	 SRR4052275	 SRR4052276	 SRR4052277	 SRR4052278	 SRR4052279	 SRR4052280	 SRR4052281	 SRR4052282	 SRR4052283	 SRR4052285	 SRR4052286	 SRR4052287	 SRR4052288	 SRR4052289	 SRR4052290	 SRR4052291	 SRR4052292	 SRR4052293	 SRR4052294	 SRR4052295	 SRR4052296	 SRR4052297	 SRR4052298	 SRR4052316	 SRR4052317	 SRR4052318	 SRR4052319	 SRR4052320	 SRR4052321	 SRR4052322	 SRR4052323	 SRR4052324	 SRR4052325	 SRR4052326	 SRR4052327	 SRR4052328	 SRR4052329	 SRR4052330	 SRR4052331	 SRR4052332	 SRR4052333	 SRR4052334	 SRR4052335	 SRR4052336	 SRR4052337	 SRR4052338	 SRR4052339	 SRR4052340	 SRR4052341	 SRR4052342	 SRR4052343	 SRR4052344	 SRR4052347	 SRR4052348	 SRR4052350	 SRR4052352	 SRR4052355	 SRR4052368	 SRR4052565	 SRR4052580	 SRR4052581	 SRR4054281	 SRR4064276	 SRR4064277	 SRR4064278	 SRR4064279	 SRR4064281	 SRR4064282	 SRR4064286	 SRR4064287	 SRR4064288	 SRR4064289	 SRR4064290	 SRR4065118	 SRR4065119	 SRR4069541	 SRR4089976	 SRR4089978	 SRR4089980	 SRR4090659	 SRR4090966	 SRR4090988	 SRR4093249	 SRR4093250	 SRR4093252	 SRR4093253	 SRR4094950	 SRR4095039	 SRR4095290	 SRR4098614	 SRR4098655	 SRR4098703	 SRR4098708	 SRR4098791	 SRR4098792	 SRR4098793	 SRR4098794	 SRR4098795	 SRR4098796	 SRR4098797	 SRR4098798	 SRR4098799	 SRR4098800	 SRR4098801	 SRR4101558	 SRR4105354	 SRR4106383	 SRR4116060	 SRR4119763	 SRR4119765	 SRR4119766	 SRR4124931	 SRR4124932	 SRR4124933	 SRR4124934	 SRR4124935	 SRR4124936	 SRR4124937	 SRR4124938	 SRR4124940	 SRR4174973	 SRR4174974	 SRR4175245	 SRR4175247	 SRR4175248	 SRR4175256	 SRR4175257	 SRR4175258	 SRR4175260	 SRR4175262	 SRR4175263	 SRR4175264	 SRR4176761	 SRR4190327	 SRR4190328	 SRR4190330	 SRR4190331	 SRR4190332	 SRR4190333	 SRR4190334	 SRR4190335	 SRR4190336	 SRR4190337	 SRR4190338	 SRR4228275	 SRR4228280	 SRR4228348	 SRR4228459	 SRR4237692	 SRR4237743	 SRR4237744	 SRR4237745	 SRR4237753	 SRR4237754	 SRR4237755	 SRR4237756	 SRR4237757	 SRR4237758	 SRR4237759	 SRR4237760	 SRR4237761	 SRR4237763	 SRR4237765	 SRR4237880	 SRR4237881	 SRR4237882	 SRR4237883	 SRR4237884	 SRR4239446	 SRR4239552	 SRR4239759	 SRR4241316	 SRR4244256	 SRR4244324	 SRR4244325	 SRR4250140	 SRR4250141	 SRR4250142	 SRR4252479	 SRR4252480	 SRR4252481	 SRR4252482	 SRR4252483	 SRR4252484	 SRR4252485	 SRR4252486	 SRR4252488	 SRR4252489	 SRR4252499	 SRR4252536	 SRR4252537	 SRR4252539	 SRR4252540	 SRR4252544	 SRR4252545	 SRR4252546	 SRR4252547	 SRR4252549	 SRR4252550	 SRR4252551	 SRR4252552	 SRR4252553	 SRR4252554	 SRR4252555	 SRR4252556	 SRR4252557	 SRR4252558	 SRR4255372	 SRR4255592	 SRR4255593	 SRR4255594	 SRR4255794	 SRR4256019	 SRR4256020	 SRR4256021	 SRR4256022	 SRR4256613	 SRR4257450	 SRR4257978	 SRR4258010	 SRR4258057	 SRR4258144	 SRR4272059	 SRR4272060	 SRR4272061	 SRR4272062	 SRR4272562	 SRR4273012	 SRR4273013	 SRR4291429	 SRR4292624	 SRR4292625	 SRR4292626	 SRR4294718	 SRR4294726	 SRR4294727	 SRR4294728	 SRR4294729	 SRR4294730	 SRR4294731	 SRR4294732	 SRR4295152	 SRR4295153	 SRR4295257	 SRR4295270	 SRR4297696	 SRR4298884	 SRR4298915	 SRR4298916	 SRR4298917	 SRR4298918	 SRR4298919	 SRR4298920	 SRR4298921	 SRR4298922	 SRR4298924	 SRR4298925	 SRR4299741	 SRR4299743	 SRR4300982	 SRR4300989	 SRR4300993	 SRR4300995	 SRR4301009	 SRR4301012	 SRR4301090	 SRR4301091	 SRR4301092	 SRR4301093	 SRR4301094	 SRR4301095	 SRR4301096	 SRR4301097	 SRR4301098	 SRR4301099	 SRR4301101	 SRR4301102	 SRR4301103	 SRR4301105	 SRR4301125	 SRR4305545	 SRR4305546	 SRR4305547	 SRR4305548	 SRR4305549	 SRR4305550	 SRR4305552	 SRR4305553	 SRR4305554	 SRR4305571	 SRR4305572	 SRR4305573	 SRR4305574	 SRR4305575	 SRR4305576	 SRR4309589	 SRR4340423	 SRR4341018	 SRR4341158	 SRR4341159	 SRR4341160	 SRR4345491	 SRR4345492	 SRR4345493	 SRR4345494	 SRR4345495	 SRR4374770	 SRR4374771	 SRR4374772	 SRR4416132	 SRR4416133	 SRR4416134	 SRR4416135	 SRR4416136	 SRR4416137	 SRR4416138	 SRR4416139	 SRR4416140	 SRR4416141	 SRR4416142	 SRR4416143	 SRR4416144	 SRR4416145	 SRR4416146	 SRR4416147	 SRR4416148	 SRR4416149	 SRR4416150	 SRR4416151	 SRR4416152	 SRR4416153	 SRR4416154	 SRR4416155	 SRR4416156	 SRR4416157	 SRR4416158	 SRR4416159	 SRR4416160	 SRR4416161	 SRR4416162	 SRR4416163	 SRR4416165	 SRR4417567	 SRR4417866	 SRR4417867	 SRR4417868	 SRR4417905	 SRR4417906	 SRR4417907	 SRR4417908	 SRR4417909	 SRR4417910	 SRR4417911	 SRR4417912	 SRR4417913	 SRR4417914	 SRR4417915	 SRR4417916	 SRR4417917	 SRR4417918	 SRR4417919	 SRR4417920	 SRR4418293	 SRR4418744	 SRR4418753	 SRR4418754	 SRR4418755	 SRR4418756	 SRR4418757	 SRR4418758	 SRR4418759	 SRR4418760	 SRR4419018	 SRR4419035	 SRR4419036	 SRR4419037	 SRR4420327	 SRR4420328	 SRR4420329	 SRR4420330	 SRR4420331	 SRR4420696	 SRR4421248	 SRR4421249	 SRR4421250	 SRR4421251	 SRR4421252	 SRR4421253	 SRR4421254	 SRR4421255	 SRR4421256	 SRR4421257	 SRR4421258	 SRR4421259	 SRR4421260	 SRR4421261	 SRR4421262	 SRR4427114	 SRR4427297	 SRR4427298	 SRR4431676	 SRR4431677	 SRR4431678	 SRR4431679	 SRR4431680	 SRR4431681	 SRR4431682	 SRR4431683	 SRR4431684	 SRR4431685	 SRR4431686	 SRR4431687	 SRR4431688	 SRR4431689	 SRR4431690	 SRR4434281	 SRR4435441	 SRR4435442	 SRR4435444	 SRR4435445	 SRR4435446	 SRR4435447	 SRR4435448	 SRR4436089	 SRR4444361	 SRR4446124	 SRR4446209	 SRR4446217	 SRR4446252	 SRR4446254	 SRR4446265	 SRR4446287	 SRR4446290	 SRR4446293	 SRR4446333	 SRR4446334	 SRR4446345	 SRR4446452	 SRR4446453	 SRR4446454	 SRR4446456	 SRR4446457	 SRR4446458	 SRR4446460	 SRR4446461	 SRR4446462	 SRR4446463	 SRR4446464	 SRR4446465	 SRR4446466	 SRR4446467	 SRR4446468	 SRR4446469	 SRR4446471	 SRR4446473	 SRR4446665	 SRR4446666	 SRR4446667	 SRR4446668	 SRR4446669	 SRR4446670	 SRR4446671	 SRR4448178	 SRR4449816	 SRR4449818	 SRR4449819	 SRR4450279	 SRR4450280	 SRR4450281	 SRR4450282	 SRR4450283	 SRR4450284	 SRR4450285	 SRR4450286	 SRR4450287	 SRR4450288	 SRR4450289	 SRR4451752	 SRR4451753	 SRR4453182	 SRR4453628	 SRR4453629	 SRR4453689	 SRR4453695	 SRR4453698	 SRR4454195	 SRR4454637	 SRR4454642	 SRR4454643	 SRR4454647	 SRR4455045	 SRR4455085	 SRR4456860	 SRR4457908	 SRR4457909	 SRR4457912	 SRR4473701	 SRR4473705	 SRR4473708	 SRR4473709	 SRR4473711	 SRR4473712	 SRR4473713	 SRR4473714	 SRR4473716	 SRR4473717	 SRR4473718	 SRR4473719	 SRR4473721	 SRR4473723	 SRR4473724	 SRR4473726	 SRR4473727	 SRR4473728	 SRR4473730	 SRR4473731	 SRR4548498	 SRR4733488	 SRR4733489	 SRR4733490	 SRR4733491	 SRR4733492	 SRR4733493	 SRR4733510	 SRR4733511	 SRR4733512	 SRR4733513	 SRR4733514	 SRR4733515	 SRR4733517	 SRR4733958	 SRR4733959	 SRR4733960	 SRR4733961	 SRR4733962	 SRR4733963	 SRR4733965	 SRR4733967	 SRR4733968	 SRR4733969	 SRR4733970	 SRR4733971	 SRR4733972	 SRR4733973	 SRR4733975	 SRR4772228	 SRR4824684	 SRR4841414	 SRR4841805	 SRR4841806	 SRR4875378	 SRR4875379	 SRR4875380	 SRR4875382	 SRR4875383	 SRR4875384	 SRR4875387	 SRR4875388	 SRR4875389	 SRR4875390	 SRR4875391	 SRR4875392	 SRR4875393	 SRR4880494	 SRR4880495	 SRR4880496	 SRR4893109	 SRR4893110	 SRR4893112	 SRR4896307	 SRR4896308	 SRR4897410	 SRR4929955	 SRR4929956	 SRR4929959	 SRR4947447	 SRR4947448	 SRR4947449	 SRR4947450	 SRR4947525	 SRR4947532	 SRR5000192	 SRR5000193	 SRR5000194	 SRR5000195	 SRR5000196	 SRR5000197	 SRR5000198	 SRR5000199	 SRR5000200	 SRR5000264	 SRR5000307	 SRR5000308	 SRR5000312	 SRR5000316	 SRR5000317	 SRR5000318	 SRR5000319	 SRR5000710	 SRR5000711	 SRR5000712	 SRR5000713	 SRR5000714	 SRR5000715	 SRR5000716	 SRR5000717	 SRR5000718	 SRR5000719	 SRR5008774	 SRR5010511	 SRR5010512	 SRR5010513	 SRR5010514	 SRR5010515	 SRR5010516	 SRR5010517	 SRR5010518	 SRR5010519	 SRR5010522	 SRR5010550	 SRR5016686	 SRR5016687	 SRR5016688	 SRR5016689	 SRR5016690	 SRR5016691	 SRR5016692	 SRR5016719	 SRR5016720	 SRR5016721	 SRR5016722	 SRR5016723	 SRR5016724	 SRR5016725	 SRR5016726	 SRR5016783	 SRR5016784	 SRR5016785	 SRR5016787	 SRR5016789	 SRR5016790	 SRR5016792	 SRR5016793	 SRR5016843	 SRR5016844	 SRR5016845	 SRR5016846	 SRR5016847	 SRR5016848	 SRR5016849	 SRR5016850	 SRR5016851	 SRR5016852	 SRR5016853	 SRR5016854	 SRR5016855	 SRR5016856	 SRR5016857	 SRR5016859	 SRR5016861	 SRR5016866	 SRR5016867	 SRR5016872	 SRR5016873	 SRR5016874	 SRR5016875	 SRR5016876	 SRR5016878	 SRR5016880	 SRR5016881	 SRR5016882	 SRR5016883	 SRR5016884	 SRR5016885	 SRR5016886	 SRR5016887	 SRR5016888	 SRR5016892	 SRR5016896	 SRR5016897	 SRR5016898	 SRR5016899	 SRR5016901	 SRR5016902	 SRR5016904	 SRR5016905	 SRR5016906	 SRR5016907	 SRR5016908	 SRR5016975	 SRR5016981	 SRR5016986	 SRR5016994	 SRR5016996	 SRR5016998	 SRR5017001	 SRR5017002	 SRR5017009	 SRR5017013	 SRR5017015	 SRR5017016	 SRR5017019	 SRR5017022	 SRR5017025	 SRR5017057	 SRR5017058	 SRR5017079	 SRR5017114	 SRR5017140	 SRR5017143	 SRR5017148	 SRR5017153	 SRR5017170	 SRR5017502	 SRR5017504	 SRR5017507	 SRR5017512	 SRR5017513	 SRR5017514	 SRR5017516	 SRR5017517	 SRR5019798	 SRR5019800	 SRR5019801	 SRR5019802	 SRR5019803	 SRR5019804	 SRR5019805	 SRR5019806	 SRR5019807	 SRR5019808	 SRR5019809	 SRR5019810	 SRR5023356	 SRR5027549	 SRR5032258	 SRR5032259	 SRR5032260	 SRR5032262	 SRR5037231	 SRR5037232	 SRR5037233	 SRR5037234	 SRR5037235	 SRR5037289	 SRR5037304	 SRR5037715	 SRR5037716	 SRR5037719	 SRR5037783	 SRR5037784	 SRR5037785	 SRR5037786	 SRR5037787	 SRR5037790	 SRR5037791	 SRR5037792	 SRR5037793	 SRR5037886	 SRR5040629	 SRR5042416	 SRR5042417	 SRR5042418	 SRR5042981	 SRR5042982	 SRR5042983	 SRR5042984	 SRR5042985	 SRR5042986	 SRR5042987	 SRR5042988	 SRR5042989	 SRR5042990	 SRR5042991	 SRR5042992	 SRR5042993	 SRR5042994	 SRR5042995	 SRR5042996	 SRR5042997	 SRR5042999	 SRR5043000	 SRR5043001	 SRR5043030	 SRR5043166	 SRR5043169	 SRR5043170	 SRR5043172	 SRR5043175	 SRR5043962	 SRR5043963	 SRR5044007	 SRR5044010	 SRR5044976	 SRR5045462	 SRR5045463	 SRR5045465	 SRR5045466	 SRR5047373	 SRR5047374	 SRR5047481	 SRR5047482	 SRR5047484	 SRR5047487	 SRR5047488	 SRR5047489	 SRR5047491	 SRR5047493	 SRR5047495	 SRR5047502	 SRR5047503	 SRR5047504	 SRR5047507	 SRR5047508	 SRR5047510	 SRR5047511	 SRR5047512	 SRR5047517	 SRR5047518	 SRR5047519	 SRR5047520	 SRR5047521	 SRR5047522	 SRR5047523	 SRR5047525	 SRR5049011	 SRR5049012	 SRR5056322	 SRR5056324	 SRR5056326	 SRR5056328	 SRR5056329	 SRR5056541	 SRR5056641	 SRR5057172	 SRR5057178	 SRR5057179	 SRR5057181	 SRR5057182	 SRR5057184	 SRR5057185	 SRR5057187	 SRR5057462	 SRR5057463	 SRR5057464	 SRR5057465	 SRR5057466	 SRR5057467	 SRR5057468	 SRR5057469	 SRR5057470	 SRR5057471	 SRR5057472	 SRR5057473	 SRR5057474	 SRR5059417	 SRR5061782	 SRR5062562	 SRR5063202	 SRR5063203	 SRR5063212	 SRR5063213	 SRR5063214	 SRR5063215	 SRR5066063	 SRR5066064	 SRR5066065	 SRR5066066	 SRR5066070	 SRR5066071	 SRR5066072	 SRR5066073	 SRR5066074	 SRR5066075	 SRR5066076	 SRR5070534	 SRR5071362	 SRR5076585	 SRR5076605	 SRR5076611	 SRR5076622	 SRR5076628	 SRR5076634	 SRR5076645	 SRR5076651	 SRR5076672	 SRR5076673	 SRR5076674	 SRR5076741	 SRR5076757	 SRR5076786	 SRR5076982	 SRR5076986	 SRR5076991	 SRR5076992	 SRR5076993	 SRR5076994	 SRR5076995	 SRR5076996	 SRR5076997	 SRR5076998	 SRR5076999	 SRR5077025	 SRR5077026	 SRR5077027	 SRR5077028	 SRR5077029	 SRR5079858	 SRR5079899	 SRR5084468	 SRR5084469	 SRR5084470	 SRR5084471	 SRR5084472	 SRR5084473	 SRR5084474	 SRR5084479	 SRR5084480	 SRR5084481	 SRR5084482	 SRR5084483	 SRR5084551	 SRR5084552	 SRR5084553	 SRR5084555	 SRR5084556	 SRR5084590	 SRR5084591	 SRR5084592	 SRR5084593	 SRR5084851	 SRR5084852	 SRR5084853	 SRR5084854	 SRR5084855	 SRR5084881	 SRR5085012	 SRR5085019	 SRR5085020	 SRR5085021	 SRR5085022	 SRR5085023	 SRR5085024	 SRR5085025	 SRR5085089	 SRR5085090	 SRR5085091	 SRR5085092	 SRR5085093	 SRR5085094	 SRR5085095	 SRR5085096	 SRR5085097	 SRR5085098	 SRR5085099	 SRR5085100	 SRR5085101	 SRR5085102	 SRR5085103	 SRR5085104	 SRR5085105	 SRR5085106	 SRR5085107	 SRR5085108	 SRR5085109	 SRR5085110	 SRR5085111	 SRR5085112	 SRR5085113	 SRR5085114	 SRR5085115	 SRR5085116	 SRR5085117	 SRR5085118	 SRR5085119	 SRR5085120	 SRR5085121	 SRR5085122	 SRR5085123	 SRR5085124	 SRR5085125	 SRR5085126	 SRR5085127	 SRR5085128	 SRR5085129	 SRR5085130	 SRR5085131	 SRR5085132	 SRR5085133	 SRR5085134	 SRR5085136	 SRR5085137	 SRR5085138	 SRR5085139	 SRR5085140	 SRR5085141	 SRR5085142	 SRR5085143	 SRR5085144	 SRR5085145	 SRR5085146	 SRR5085147	 SRR5085148	 SRR5085208	 SRR5085209	 SRR5085210	 SRR5085211	 SRR5085212	 SRR5085213	 SRR5087450	 SRR5087466	 SRR5087467	 SRR5087468	 SRR5087469	 SRR5087470	 SRR5087471	 SRR5087477	 SRR5087478	 SRR5087479	 SRR5087480	 SRR5087481	 SRR5087484	 SRR5087502	 SRR5087505	 SRR5087506	 SRR5087670	 SRR5087672	 SRR5087673	 SRR5087830	 SRR5087831	 SRR5087832	 SRR5087833	 SRR5087835	 SRR5087837	 SRR5087838	 SRR5087839	 SRR5087840	 SRR5087841	 SRR5087863	 SRR5087864	 SRR5087865	 SRR5087866	 SRR5087867	 SRR5087868	 SRR5087869	 SRR5087870	 SRR5087871	 SRR5087872	 SRR5087873	 SRR5087874	 SRR5087875	 SRR5087876	 SRR5087877	 SRR5087878	 SRR5087879	 SRR5087880	 SRR5087881	 SRR5087882	 SRR5087883	 SRR5087884	 SRR5087885	 SRR5087886	 SRR5088121	 SRR5088131	 SRR5088132	 SRR5088133	 SRR5088134	 SRR5088135	 SRR5088136	 SRR5088137	 SRR5088138	 SRR5088139	 SRR5088140	 SRR5088141	 SRR5088142	 SRR5088143	 SRR5088737	 SRR5091624	 SRR5091625	 SRR5091626	 SRR5091627	 SRR5091633	 SRR5091684	 SRR5091686	 SRR5091693	 SRR5092014	 SRR5092015	 SRR5092016	 SRR5092017	 SRR5092018	 SRR5092019	 SRR5092020	 SRR5093677	 SRR5093678	 SRR5093684	 SRR5093685	 SRR5093689	 SRR5093691	 SRR5093704	 SRR5093787	 SRR5093788	 SRR5099194	 SRR5099195	 SRR5099196	 SRR5100798	 SRR5100799	 SRR5100904	 SRR5104737	 SRR5104741	 SRR5105902	 SRR5105903	 SRR5105904	 SRR5105905	 SRR5105906	 SRR5105908	 SRR5105909	 SRR5105955	 SRR5110409	 SRR5113877	 SRR5113878	 SRR5113879	 SRR5113880	 SRR5113881	 SRR5113882	 SRR5113883	 SRR5113884	 SRR5113885	 SRR5113886	 SRR5115349	 SRR5115350	 SRR5115351	 SRR5115352	 SRR5115353	 SRR5116279	 SRR5116291	 SRR5116292	 SRR5116293	 SRR5116300	 SRR5116519	 SRR5116520	 SRR5116521	 SRR5116522	 SRR5116523	 SRR5116524	 SRR5116577	 SRR5116579	 SRR5116580	 SRR5117049	 SRR5117427	 SRR5117428	 SRR5117429	 SRR5117432	 SRR5117433	 SRR5117434	 SRR5117436	 SRR5120729	 SRR5120751	 SRR5120758	 SRR5120760	 SRR5120761	 SRR5120762	 SRR5120763	 SRR5120764	 SRR5120765	 SRR5120766	 SRR5120767	 SRR5120768	 SRR5120769	 SRR5120770	 SRR5120771	 SRR5120773	 SRR5120964	 SRR5120965	 SRR5120966	 SRR5120967	 SRR5120968	 SRR5120969	 SRR5120980	 SRR5120984	 SRR5120986	 SRR5121005	 SRR5121006	 SRR5121407	 SRR5121408	 SRR5123176	 SRR5123177	 SRR5125070	 SRR5125071	 SRR5128309	 SRR5131992	 SRR5131993	 SRR5131994	 SRR5131995	 SRR5131997	 SRR5131998	 SRR5131999	 SRR5132004	 SRR5132006	 SRR5132011	 SRR5132013	 SRR5132014	 SRR5132017	 SRR5132019	 SRR5132299	 SRR5133468	 SRR5133469	 SRR5133470	 SRR5133473	 SRR5133474	 SRR5133475	 SRR5133476	 SRR5133477	 SRR5133478	 SRR5133479	 SRR5133496	 SRR5133497	 SRR5133498	 SRR5133499	 SRR5133500	 SRR5134697	 SRR5134698	 SRR5134699	 SRR5134700	 SRR5134701	 SRR5134702	 SRR5134703	 SRR5134704	 SRR5134705	 SRR5134706	 SRR5136584	 SRR5139509	 SRR5139510	 SRR5139795	 SRR5141919	 SRR5141921	 SRR5143852	 SRR5146465	 SRR5152240	 SRR5155656	 SRR5155657	 SRR5155660	 SRR5155661	 SRR5155665	 SRR5159100	 SRR5159102	 SRR5159104	 SRR5159136	 SRR5159140	 SRR5159142	 SRR5159143	 SRR5159429	 SRR5159431	 SRR5159786	 SRR5159821	 SRR5159832	 SRR5159833	 SRR5159838	 SRR5159840	 SRR5159843	 SRR5159844	 SRR5159850	 SRR5159872	 SRR5159881	 SRR5160117	 SRR5160118	 SRR5160119	 SRR5160123	 SRR5160147	 SRR5160157	 SRR5160219	 SRR5160227	 SRR5160229	 SRR5160231	 SRR5160232	 SRR5160236	 SRR5160238	 SRR5160239	 SRR5160240	 SRR5160241	 SRR5160244	 SRR5160254	 SRR5160256	 SRR5160258	 SRR5160265	 SRR5160266	 SRR5160268	 SRR5160275	 SRR5160278	 SRR5160279	 SRR5160282	 SRR5160283	 SRR5160285	 SRR5160286	 SRR5160288	 SRR5163794	 SRR5163795	 SRR5164654	 SRR5164655	 SRR5164656	 SRR5167604	 SRR5167741	 SRR5167742	 SRR5167743	 SRR5167786	 SRR5168214	 SRR5170598	 SRR5181388	 SRR5181389	 SRR5181390	 SRR5181392	 SRR5181475	 SRR5181489	 SRR5181490	 SRR5181491	 SRR5181492	 SRR5181493	 SRR5181494	 SRR5181495	 SRR5182482	 SRR5182484	 SRR5182486	 SRR5182487	 SRR5182490	 SRR5182491	 SRR5182492	 SRR5183879	 SRR5183880	 SRR5183881	 SRR5183882	 SRR5183931	 SRR5184151	 SRR5184152	 SRR5184153	 SRR5184155	 SRR5184156	 SRR5184157	 SRR5184159	 SRR5184160	 SRR5184162	 SRR5184967	 SRR5184968	 SRR5184969	 SRR5184970	 SRR5184991	 SRR5184992	 SRR5184993	 SRR5184994	 SRR5184995	 SRR5184996	 SRR5185038	 SRR5185039	 SRR5185040	 SRR5185041	 SRR5185043	 SRR5185044	 SRR5185046	 SRR5188366	 SRR5188385	 SRR5188386	 SRR5188389	 SRR5188390	 SRR5188391	 SRR5188392	 SRR5188393	 SRR5188394	 SRR5188395	 SRR5188396	 SRR5188397	 SRR5192534	 SRR5192535	 SRR5192536	 SRR5192918	 SRR5195249	 SRR5195250	 SRR5195251	 SRR5195570	 SRR5195571	 SRR5195692	 SRR5195757	 SRR5195759	 SRR5195760	 SRR5195761	 SRR5195787	 SRR5195793	 SRR5195794	 SRR5195795	 SRR5195796	 SRR5195797	 SRR5195800	 SRR5195801	 SRR5195887	 SRR5196821	 SRR5196822	 SRR5200684	 SRR5200939	 SRR5200940	 SRR5201011	 SRR5202192	 SRR5202337	 SRR5205357	 SRR5205358	 SRR5205359	 SRR5205360	 SRR5205361	 SRR5205362	 SRR5205363	 SRR5205364	 SRR5205365	 SRR5205861	 SRR5208005	 SRR5208006	 SRR5208984	 SRR5209030	 SRR5209031	 SRR5209032	 SRR5209033	 SRR5209034	 SRR5209035	 SRR5209036	 SRR5209041	 SRR5209101	 SRR5209102	 SRR5209183	 SRR5209185	 SRR5209187	 SRR5209188	 SRR5209193	 SRR5209194	 SRR5209207	 SRR5209220	 SRR5209221	 SRR5209222	 SRR5209223	 SRR5209224	 SRR5209225	 SRR5217473	 SRR5217475	 SRR5217530	 SRR5217688	 SRR5217689	 SRR5217690	 SRR5217693	 SRR5217721	 SRR5219620	 SRR5219621	 SRR5219622	 SRR5219623	 SRR5219653	 SRR5219654	 SRR5219655	 SRR5219660	 SRR5219661	 SRR5219662	 SRR5219729	 SRR5219730	 SRR5219731	 SRR5220306	 SRR5220322	 SRR5221845	 SRR5221847	 SRR5221857	 SRR5221861	 SRR5221984	 SRR5221985	 SRR5221986	 SRR5221987	 SRR5221988	 SRR5221989	 SRR5221990	 SRR5221991	 SRR5222001	 SRR5222002	 SRR5222003	 SRR5223164	 SRR5223165	 SRR5223166	 SRR5223167	 SRR5223168	 SRR5223169	 SRR5223170	 SRR5223171	 SRR5223172	 SRR5223173	 SRR5223174	 SRR5223175	 SRR5223176	 SRR5223177	 SRR5223178	 SRR5223179	 SRR5223180	 SRR5224168	 SRR5230876	 SRR5230878	 SRR5230885	 SRR5231229	 SRR5231230	 SRR5231231	 SRR5232004	 SRR5232031	 SRR5233149	 SRR5238255	 SRR5240807	 SRR5240808	 SRR5244387	 SRR5244388	 SRR5244389	 SRR5244390	 SRR5244391	 SRR5244392	 SRR5244393	 SRR5244394	 SRR5244395	 SRR5244396	 SRR5244397	 SRR5244398	 SRR5244400	 SRR5244402	 SRR5244422	 SRR5244423	 SRR5244424	 SRR5244425	 SRR5244429	 SRR5244430	 SRR5244566	 SRR5244568	 SRR5244570	 SRR5244571	 SRR5244573	 SRR5249184	 SRR5249185	 SRR5249186	 SRR5249187	 SRR5249188	 SRR5249190	 SRR5249191	 SRR5249192	 SRR5249193	 SRR5249195	 SRR5249196	 SRR5251042	 SRR5251043	 SRR5251044	 SRR5251046	 SRR5251050	 SRR5251080	 SRR5251083	 SRR5253246	 SRR5253248	 SRR5253289	 SRR5253566	 SRR5253567	 SRR5253568	 SRR5263240	 SRR5263241	 SRR5263242	 SRR5263243	 SRR5263244	 SRR5263245	 SRR5263246	 SRR5263248	 SRR5263249	 SRR5263250	 SRR5263251	 SRR5263252	 SRR5263253	 SRR5263254	 SRR5264133	 SRR5264134	 SRR5270287	 SRR5271100	 SRR5274825	 SRR5274832	 SRR5274833	 SRR5274835	 SRR5274836	 SRR5274837	 SRR5274840	 SRR5274841	 SRR5274846	 SRR5274847	 SRR5274856	 SRR5274857	 SRR5274858	 SRR5274862	 SRR5274864	 SRR5275162	 SRR5276987	 SRR5277748	 SRR5277749	 SRR5277750	 SRR5277754	 SRR5277755	 SRR5278325	 SRR5278326	 SRR5278327	 SRR5278328	 SRR5278329	 SRR5278330	 SRR5278331	 SRR5278332	 SRR5278333	 SRR5278336	 SRR5278337	 SRR5278339	 SRR5278340	 SRR5278341	 SRR5278832	 SRR5278834	 SRR5278835	 SRR5278836	 SRR5278837	 SRR5278838	 SRR5278839	 SRR5278840	 SRR5278841	 SRR5278842	 SRR5278843	 SRR5278844	 SRR5278845	 SRR5278846	 SRR5278847	 SRR5278848	 SRR5278849	 SRR5278850	 SRR5278851	 SRR5278852	 SRR5278853	 SRR5278854	 SRR5278855	 SRR5278856	 SRR5278857	 SRR5278859	 SRR5278861	 SRR5278864	 SRR5278865	 SRR5278866	 SRR5278871	 SRR5278872	 SRR5278948	 SRR5278959	 SRR5278960	 SRR5278961	 SRR5278962	 SRR5278963	 SRR5278964	 SRR5278965	 SRR5278966	 SRR5278968	 SRR5278969	 SRR5278970	 SRR5278972	 SRR5278973	 SRR5278974	 SRR5278975	 SRR5278976	 SRR5278977	 SRR5278978	 SRR5278979	 SRR5279053	 SRR5279054	 SRR5279055	 SRR5279056	 SRR5279057	 SRR5279058	 SRR5279059	 SRR5279060	 SRR5279061	 SRR5279062	 SRR5279063	 SRR5279064	 SRR5279065	 SRR5279066	 SRR5279067	 SRR5279068	 SRR5279069	 SRR5279070	 SRR5279071	 SRR5279072	 SRR5279073	 SRR5279075	 SRR5279076	 SRR5279077	 SRR5279078	 SRR5279079	 SRR5279080	 SRR5279081	 SRR5279082	 SRR5280359	 SRR5280362	 SRR5280363	 SRR5280364	 SRR5280365	 SRR5280366	 SRR5280367	 SRR5280368	 SRR5280369	 SRR5280371	 SRR5280372	 SRR5280373	 SRR5280374	 SRR5280376	 SRR5280377	 SRR5280378	 SRR5280379	 SRR5280381	 SRR5282219	 SRR5282220	 SRR5289506	 SRR5291646	 SRR5291671	 SRR5291674	 SRR5291675	 SRR5291676	 SRR5291677	 SRR5291678	 SRR5291679	 SRR5291680	 SRR5291681	 SRR5291682	 SRR5291683	 SRR5291684	 SRR5291685	 SRR5291686	 SRR5291687	 SRR5291688	 SRR5291689	 SRR5291690	 SRR5291691	 SRR5291692	 SRR5291693	 SRR5291694	 SRR5291695	 SRR5291696	 SRR5291697	 SRR5291698	 SRR5291699	 SRR5291700	 SRR5291708	 SRR5291709	 SRR5291711	 SRR5292055	 SRR5292056	 SRR5292057	 SRR5292058	 SRR5292059	 SRR5292061	 SRR5292062	 SRR5292063	 SRR5292064	 SRR5292065	 SRR5292066	 SRR5292067	 SRR5292068	 SRR5292069	 SRR5292071	 SRR5292073	 SRR5292074	 SRR5292075	 SRR5292076	 SRR5292077	 SRR5292078	 SRR5292080	 SRR5292082	 SRR5292083	 SRR5292084	 SRR5292085	 SRR5292087	 SRR5292089	 SRR5292090	 SRR5292091	 SRR5292092	 SRR5292095	 SRR5292096	 SRR5292097	 SRR5292098	 SRR5292099	 SRR5292100	 SRR5292101	 SRR5292102	 SRR5292103	 SRR5292104	 SRR5292105	 SRR5292106	 SRR5292107	 SRR5292108	 SRR5292109	 SRR5292110	 SRR5292197	 SRR5292199	 SRR5292201	 SRR5292202	 SRR5292203	 SRR5296195	 SRR5296196	 SRR5296608	 SRR5296611	 SRR5296614	 SRR5297184	 SRR5297193	 SRR5297194	 SRR5297195	 SRR5297240	 SRR5297335	 SRR5297350	 SRR5297352	 SRR5297376	 SRR5297399	 SRR5297401	 SRR5297417	 SRR5297420	 SRR5297475	 SRR5297477	 SRR5297517	 SRR5307570	 SRR5307571	 SRR5308052	 SRR5308053	 SRR5308054	 SRR5308055	 SRR5308056	 SRR5308057	 SRR5308059	 SRR5308060	 SRR5311173	 SRR5311175	 SRR5311176	 SRR5311177	 SRR5311178	 SRR5311179	 SRR5311180	 SRR5311181	 SRR5311182	 SRR5311183	 SRR5311184	 SRR5311185	 SRR5311186	 SRR5311187	 SRR5311188	 SRR5311189	 SRR5311190	 SRR5311191	 SRR5311239	 SRR5311240	 SRR5311241	 SRR5311244	 SRR5311246	 SRR5311247	 SRR5311248	 SRR5312134	 SRR5314560	 SRR5314828	 SRR5314829	 SRR5314830	 SRR5314831	 SRR5314832	 SRR5314833	 SRR5314834	 SRR5314835	 SRR5314836	 SRR5314927	 SRR5314929	 SRR5315104	 SRR5318256	 SRR5318257	 SRR5318320	 SRR5318321	 SRR5318322	 SRR5318323	 SRR5318324	 SRR5318325	 SRR5318326	 SRR5318327	 SRR5318328	 SRR5318344	 SRR5318345	 SRR5318346	 SRR5318347	 SRR5318348	 SRR5318349	 SRR5318350	 SRR5318351	 SRR5318352	 SRR5318353	 SRR5318354	 SRR5318355	 SRR5318356	 SRR5318357	 SRR5318358	 SRR5318359	 SRR5318360	 SRR5318361	 SRR5318362	 SRR5318374	 SRR5318375	 SRR5318376	 SRR5318381	 SRR5318382	 SRR5318383	 SRR5318384	 SRR5318385	 SRR5318386	 SRR5318387	 SRR5318388	 SRR5318389	 SRR5318390	 SRR5318391	 SRR5318392	 SRR5318393	 SRR5318394	 SRR5318395	 SRR5318396	 SRR5318415	 SRR5318416	 SRR5318417	 SRR5318418	 SRR5318419	 SRR5318420	 SRR5318421	 SRR5318422	 SRR5318423	 SRR5318424	 SRR5318425	 SRR5318426	 SRR5318427	 SRR5318428	 SRR5318429	 SRR5318430	 SRR5318431	 SRR5318432	 SRR5318433	 SRR5318434	 SRR5318435	 SRR5318436	 SRR5318437	 SRR5318438	 SRR5318439	 SRR5318440	 SRR5318441	 SRR5318442	 SRR5318443	 SRR5318444	 SRR5318572	 SRR5318573	 SRR5318574	 SRR5318575	 SRR5318576	 SRR5318577	 SRR5318578	 SRR5318579	 SRR5318580	 SRR5318581	 SRR5318582	 SRR5318583	 SRR5318584	 SRR5318585	 SRR5318586	 SRR5318587	 SRR5318588	 SRR5318589	 SRR5318937	 SRR5318938	 SRR5318939	 SRR5318940	 SRR5318941	 SRR5318942	 SRR5318943	 SRR5318944	 SRR5318946	 SRR5319536	 SRR5319537	 SRR5319538	 SRR5320532	 SRR5333078	 SRR5333085	 SRR5333086	 SRR5333090	 SRR5333097	 SRR5333098	 SRR5333099	 SRR5333100	 SRR5333106	 SRR5335833	 SRR5335834	 SRR5335835	 SRR5335836	 SRR5335837	 SRR5335838	 SRR5335839	 SRR5335840	 SRR5335919	 SRR5335921	 SRR5335924	 SRR5335925	 SRR5335926	 SRR5335927	 SRR5335928	 SRR5335929	 SRR5335930	 SRR5335931	 SRR5335932	 SRR5335933	 SRR5335934	 SRR5335935	 SRR5335936	 SRR5335937	 SRR5335938	 SRR5335939	 SRR5335940	 SRR5335941	 SRR5335942	 SRR5335944	 SRR5335945	 SRR5335946	 SRR5335948	 SRR5335949	 SRR5335950	 SRR5335951	 SRR5335952	 SRR5335953	 SRR5335955	 SRR5335956	 SRR5335957	 SRR5335960	 SRR5335964	 SRR5335965	 SRR5335969	 SRR5335970	 SRR5335971	 SRR5337906	 SRR5337907	 SRR5337908	 SRR5337911	 SRR5337912	 SRR5337913	 SRR5337914	 SRR5337915	 SRR5341550	 SRR5341551	 SRR5341553	 SRR5341554	 SRR5341555	 SRR5341561	 SRR5341731	 SRR5341735	 SRR5341739	 SRR5341742	 SRR5341743	 SRR5341745	 SRR5341746	 SRR5341747	 SRR5341748	 SRR5341749	 SRR5341750	 SRR5341751	 SRR5341752	 SRR5341753	 SRR5341757	 SRR5341758	 SRR5341762	 SRR5341763	 SRR5341764	 SRR5341765	 SRR5341766	 SRR5341769	 SRR5341770	 SRR5341771	 SRR5341772	 SRR5341773	 SRR5341774	 SRR5341775	 SRR5341789	 SRR5341790	 SRR5341791	 SRR5341795	 SRR5341796	 SRR5341797	 SRR5341798	 SRR5341802	 SRR5341809	 SRR5341810	 SRR5341811	 SRR5341812	 SRR5341823	 SRR5341824	 SRR5341825	 SRR5341826	 SRR5341827	 SRR5341828	 SRR5341829	 SRR5341830	 SRR5341831	 SRR5341832	 SRR5341833	 SRR5341834	 SRR5341835	 SRR5341836	 SRR5341837	 SRR5341838	 SRR5341840	 SRR5341841	 SRR5341842	 SRR5341843	 SRR5341844	 SRR5341845	 SRR5341846	 SRR5341847	 SRR5341848	 SRR5341849	 SRR5341850	 SRR5341851	 SRR5341852	 SRR5341853	 SRR5341854	 SRR5341855	 SRR5341856	 SRR5341857	 SRR5341858	 SRR5341859	 SRR5341860	 SRR5341877	 SRR5341878	 SRR5341879	 SRR5341880	 SRR5341881	 SRR5341882	 SRR5341883	 SRR5341884	 SRR5341885	 SRR5341886	 SRR5341887	 SRR5341888	 SRR5341889	 SRR5341890	 SRR5341891	 SRR5341892	 SRR5341893	 SRR5341894	 SRR5341895	 SRR5341896	 SRR5341897	 SRR5341898	 SRR5341906	 SRR5342837	 SRR5342838	 SRR5342839	 SRR5344699	 SRR5344700	 SRR5344701	 SRR5344702	 SRR5344703	 SRR5344704	 SRR5344705	 SRR5344706	 SRR5344707	 SRR5344708	 SRR5344709	 SRR5344710	 SRR5344711	 SRR5344712	 SRR5344713	 SRR5344714	 SRR5344716	 SRR5344717	 SRR5344718	 SRR5344719	 SRR5344720	 SRR5344721	 SRR5344722	 SRR5344723	 SRR5344724	 SRR5344725	 SRR5344726	 SRR5344778	 SRR5344779	 SRR5344780	 SRR5344781	 SRR5344782	 SRR5344783	 SRR5344784	 SRR5344785	 SRR5344786	 SRR5344787	 SRR5344788	 SRR5344789	 SRR5344790	 SRR5344791	 SRR5344792	 SRR5344793	 SRR5344794	 SRR5344795	 SRR5344980	 SRR5349699	 SRR5349772	 SRR5349773	 SRR5350421	 SRR5350422	 SRR5350423	 SRR5352521	 SRR5353285	 SRR5353286	 SRR5353288	 SRR5353314	 SRR5353315	 SRR5353320	 SRR5353321	 SRR5353322	 SRR5353323	 SRR5353324	 SRR5353325	 SRR5353326	 SRR5353327	 SRR5353329	 SRR5353331	 SRR5353332	 SRR5353333	 SRR5353335	 SRR5353336	 SRR5353337	 SRR5353338	 SRR5353339	 SRR5353340	 SRR5353341	 SRR5353342	 SRR5353343	 SRR5353344	 SRR5353345	 SRR5353347	 SRR5353349	 SRR5353350	 SRR5353351	 SRR5353353	 SRR5353355	 SRR5353357	 SRR5353361	 SRR5353362	 SRR5353363	 SRR5353365	 SRR5353366	 SRR5353368	 SRR5353370	 SRR5353371	 SRR5353372	 SRR5353373	 SRR5353374	 SRR5360650	 SRR5360653	 SRR5360968	 SRR5360970	 SRR5360985	 SRR5361069	 SRR5361203	 SRR5361206	 SRR5361248	 SRR5361249	 SRR5361620	 SRR5361621	 SRR5363727	 SRR5363728	 SRR5365028	 SRR5366119	 SRR5366120	 SRR5366609	 SRR5366610	 SRR5366611	 SRR5366612	 SRR5366613	 SRR5366614	 SRR5366615	 SRR5366616	 SRR5366617	 SRR5366618	 SRR5366619	 SRR5366620	 SRR5376176	 SRR5376182	 SRR5376196	 SRR5376199	 SRR5376201	 SRR5376202	 SRR5376204	 SRR5376208	 SRR5376209	 SRR5376210	 SRR5376213	 SRR5378754	 SRR5378755	 SRR5378757	 SRR5378758	 SRR5378759	 SRR5378760	 SRR5378761	 SRR5378762	 SRR5378763	 SRR5378764	 SRR5378765	 SRR5378766	 SRR5378767	 SRR5378768	 SRR5378769	 SRR5378770	 SRR5378771	 SRR5378778	 SRR5378782	 SRR5378783	 SRR5378784	 SRR5378785	 SRR5378786	 SRR5378787	 SRR5378788	 SRR5378789	 SRR5378790	 SRR5378791	 SRR5378792	 SRR5378793	 SRR5378819	 SRR5378820	 SRR5379281	 SRR5379290	 SRR5380200	 SRR5380201	 SRR5380202	 SRR5380851	 SRR5380852	 SRR5380853	 SRR5380854	 SRR5380855	 SRR5380857	 SRR5380858	 SRR5380861	 SRR5380959	 SRR5380962	 SRR5380972	 SRR5380974	 SRR5380975	 SRR5380990	 SRR5380992	 SRR5380994	 SRR5380997	 SRR5380999	 SRR5381000	 SRR5381005	 SRR5381873	 SRR5381874	 SRR5381876	 SRR5381877	 SRR5386856	 SRR5386994	 SRR5387505	 SRR5387506	 SRR5387507	 SRR5387508	 SRR5387509	 SRR5387512	 SRR5387513	 SRR5397980	 SRR5397981	 SRR5397982	 SRR5398026	 SRR5398028	 SRR5398029	 SRR5400183	 SRR5400184	 SRR5400185	 SRR5400186	 SRR5400187	 SRR5400188	 SRR5400189	 SRR5400190	 SRR5400191	 SRR5400192	 SRR5400193	 SRR5400194	 SRR5400195	 SRR5400196	 SRR5400197	 SRR5400199	 SRR5400200	 SRR5400201	 SRR5400202	 SRR5400203	 SRR5400272	 SRR5400273	 SRR5400276	 SRR5408704	 SRR5408706	 SRR5408707	 SRR5408708	 SRR5408709	 SRR5408710	 SRR5408712	 SRR5408714	 SRR5408717	 SRR5408718	 SRR5409314	 SRR5409316	 SRR5409317	 SRR5409318	 SRR5409319	 SRR5409320	 SRR5409321	 SRR5409323	 SRR5409362	 SRR5409412	 SRR5409413	 SRR5409414	 SRR5409415	 SRR5409427	 SRR5409428	 SRR5409429	 SRR5409430	 SRR5409438	 SRR5409439	 SRR5409440	 SRR5409481	 SRR5409482	 SRR5409483	 SRR5409484	 SRR5412522	 SRR5412523	 SRR5412526	 SRR5412529	 SRR5412996	 SRR5412997	 SRR5412998	 SRR5412999	 SRR5413000	 SRR5413029	 SRR5413030	 SRR5413031	 SRR5413032	 SRR5413120	 SRR5417829	 SRR5417830	 SRR5417832	 SRR5417833	 SRR5417835	 SRR5417943	 SRR5417944	 SRR5417945	 SRR5417946	 SRR5417947	 SRR5417948	 SRR5417949	 SRR5417950	 SRR5417952	 SRR5417953	 SRR5417954	 SRR5417956	 SRR5417957	 SRR5418462	 SRR5418710	 SRR5418711	 SRR5418712	 SRR5418713	 SRR5418714	 SRR5418715	 SRR5418716	 SRR5418717	 SRR5418718	 SRR5418719	 SRR5418720	 SRR5418721	 SRR5418722	 SRR5418723	 SRR5418729	 SRR5418730	 SRR5418731	 SRR5418732	 SRR5418743	 SRR5418744	 SRR5418745	 SRR5418747	 SRR5421995	 SRR5422000	 SRR5422001	 SRR5422002	 SRR5422003	 SRR5422004	 SRR5422005	 SRR5422006	 SRR5422007	 SRR5422021	 SRR5422022	 SRR5422023	 SRR5422035	 SRR5422036	 SRR5429585	 SRR5429586	 SRR5434201	 SRR5434202	 SRR5434204	 SRR5434214	 SRR5434215	 SRR5434414	 SRR5434418	 SRR5434518	 SRR5434519	 SRR5434520	 SRR5436118	 SRR5436192	 SRR5438139	 SRR5438140	 SRR5438141	 SRR5438142	 SRR5438748	 SRR5438749	 SRR5438750	 SRR5438751	 SRR5438752	 SRR5443639	 SRR5443640	 SRR5443642	 SRR5443643	 SRR5448078	 SRR5448079	 SRR5448080	 SRR5448081	 SRR5448082	 SRR5448083	 SRR5448084	 SRR5448085	 SRR5448086	 SRR5448087	 SRR5448088	 SRR5448089	 SRR5448090	 SRR5448091	 SRR5448092	 SRR5448093	 SRR5448094	 SRR5451748	 SRR5452222	 SRR5452228	 SRR5452229	 SRR5452253	 SRR5452255	 SRR5452263	 SRR5452265	 SRR5452266	 SRR5452267	 SRR5452268	 SRR5452269	 SRR5452270	 SRR5452271	 SRR5452272	 SRR5452273	 SRR5452274	 SRR5452275	 SRR5452276	 SRR5452277	 SRR5452278	 SRR5452281	 SRR5452283	 SRR5452285	 SRR5452286	 SRR5452288	 SRR5452322	 SRR5452323	 SRR5452324	 SRR5452326	 SRR5452328	 SRR5452329	 SRR5452330	 SRR5452331	 SRR5452332	 SRR5452333	 SRR5452334	 SRR5452335	 SRR5452336	 SRR5452337	 SRR5452338	 SRR5452339	 SRR5452340	 SRR5452341	 SRR5452342	 SRR5452343	 SRR5452344	 SRR5452345	 SRR5452346	 SRR5452347	 SRR5452348	 SRR5452349	 SRR5452350	 SRR5452351	 SRR5452352	 SRR5452353	 SRR5452354	 SRR5452355	 SRR5452356	 SRR5452357	 SRR5452359	 SRR5452360	 SRR5452371	 SRR5452623	 SRR5452624	 SRR5452628	 SRR5452630	 SRR5452631	 SRR5452632	 SRR5452634	 SRR5452635	 SRR5452636	 SRR5452640	 SRR5452642	 SRR5452645	 SRR5452646	 SRR5452647	 SRR5452648	 SRR5452649	 SRR5452651	 SRR5452652	 SRR5452653	 SRR5452654	 SRR5452655	 SRR5452657	 SRR5452658	 SRR5452661	 SRR5452663	 SRR5452664	 SRR5452665	 SRR5452666	 SRR5452667	 SRR5452668	 SRR5452669	 SRR5452670	 SRR5452672	 SRR5452673	 SRR5452674	 SRR5452675	 SRR5452683	 SRR5452684	 SRR5452685	 SRR5452686	 SRR5452687	 SRR5452689	 SRR545938	 SRR5461419	 SRR5461596	 SRR5462322	 SRR5469567	 SRR5469568	 SRR5469569	 SRR5469570	 SRR5469571	 SRR5469572	 SRR5469627	 SRR5471034	 SRR5471082	 SRR5482517	 SRR5482518	 SRR5482519	 SRR5482520	 SRR5484382	 SRR5485725	 SRR5485726	 SRR5486791	 SRR5486794	 SRR5486795	 SRR5486797	 SRR5486799	 SRR5486800	 SRR5486801	 SRR5486802	 SRR5486803	 SRR5486804	 SRR5486805	 SRR5486806	 SRR5486807	 SRR5486808	 SRR5486809	 SRR5486810	 SRR5486811	 SRR5486812	 SRR5486813	 SRR5486814	 SRR5486815	 SRR5486816	 SRR5486817	 SRR5486818	 SRR5486819	 SRR5486821	 SRR5486822	 SRR5486823	 SRR5486824	 SRR5486826	 SRR5486827	 SRR5486828	 SRR5486829	 SRR5486830	 SRR5486831	 SRR5486832	 SRR5486833	 SRR5486834	 SRR5486835	 SRR5486836	 SRR5486837	 SRR5486838	 SRR5486839	 SRR5486840	 SRR5486841	 SRR5486842	 SRR5486843	 SRR5486844	 SRR5486845	 SRR5486846	 SRR5487890	 SRR5487925	 SRR5487926	 SRR5487927	 SRR5487929	 SRR5487934	 SRR5487935	 SRR5487936	 SRR5487937	 SRR5487938	 SRR5487939	 SRR5487940	 SRR5487941	 SRR5487942	 SRR5487943	 SRR5487944	 SRR5487945	 SRR5487963	 SRR5487964	 SRR5487965	 SRR5487966	 SRR5487967	 SRR5487968	 SRR5487969	 SRR5487970	 SRR5487971	 SRR5487972	 SRR5487976	 SRR5488358	 SRR5488359	 SRR5488509	 SRR5488510	 SRR5488511	 SRR5488512	 SRR5488513	 SRR5488514	 SRR5488515	 SRR5488516	 SRR5488517	 SRR5488518	 SRR5488519	 SRR5488520	 SRR5488521	 SRR5488522	 SRR5488524	 SRR5488525	 SRR5488526	 SRR5489086	 SRR5489089	 SRR5489090	 SRR5489091	 SRR5489092	 SRR5489093	 SRR5489095	 SRR5489096	 SRR5489097	 SRR5489099	 SRR5489100	 SRR5489101	 SRR5489102	 SRR5489103	 SRR5489104	 SRR5489118	 SRR5489119	 SRR5494804	 SRR5494805	 SRR5494810	 SRR5494811	 SRR5494812	 SRR5494814	 SRR5494815	 SRR5494816	 SRR5494817	 SRR5494818	 SRR5494819	 SRR5494820	 SRR5494821	 SRR5494822	 SRR5494823	 SRR5494824	 SRR5494825	 SRR5494826	 SRR5494833	 SRR5494834	 SRR5494835	 SRR5494836	 SRR5494837	 SRR5494838	 SRR5494839	 SRR5494840	 SRR5494841	 SRR5494842	 SRR5494843	 SRR5494844	 SRR5494845	 SRR5494846	 SRR5494847	 SRR5496029	 SRR5497380	 SRR5497383	 SRR5497384	 SRR5498098	 SRR5498107	 SRR5501200	 SRR5513435	 SRR5513436	 SRR5513437	 SRR5513438	 SRR5513441	 SRR5513442	 SRR5513446	 SRR5513447	 SRR5514241	 SRR5514416	 SRR5514417	 SRR5514423	 SRR5514425	 SRR5515308	 SRR5515309	 SRR5516294	 SRR5516297	 SRR5516299	 SRR5516301	 SRR5521434	 SRR5525999	 SRR5526029	 SRR5526030	 SRR5526031	 SRR5526035	 SRR5526037	 SRR5526082	 SRR5526085	 SRR5526090	 SRR5526091	 SRR5526092	 SRR5526094	 SRR5526095	 SRR5526097	 SRR5526099	 SRR5526100	 SRR5526101	 SRR5526104	 SRR5526105	 SRR5526106	 SRR5526109	 SRR5526111	 SRR5526112	 SRR5526118	 SRR5526120	 SRR5526122	 SRR5526125	 SRR5526126	 SRR5526128	 SRR5526130	 SRR5526131	 SRR5526133	 SRR5526135	 SRR5526137	 SRR5526138	 SRR5526141	 SRR5526142	 SRR5526145	 SRR5526149	 SRR5526151	 SRR5526155	 SRR5526962	 SRR5526971	 SRR5527056	 SRR5527059	 SRR5527061	 SRR5527062	 SRR5534492	 SRR5534497	 SRR5534502	 SRR5534503	 SRR5534506	 SRR5534508	 SRR5571266	 SRR5571267	 SRR5571268	 SRR5571269	 SRR5571270	 SRR5571271	 SRR5571272	 SRR5571273	 SRR5571274	 SRR5571275	 SRR5571276	 SRR5571277	 SRR5571278	 SRR5571285	 SRR5571286	 SRR5571287	 SRR5571288	 SRR5571289	 SRR5571290	 SRR5571291	 SRR5571292	 SRR5571293	 SRR5571294	 SRR5571295	 SRR5571296	 SRR5571297	 SRR5571298	 SRR5571299	 SRR5571301	 SRR5571306	 SRR5571307	 SRR5571308	 SRR5571314	 SRR5571315	 SRR5571316	 SRR5571317	 SRR5571318	 SRR5571319	 SRR5571322	 SRR5571323	 SRR5571324	 SRR5571325	 SRR5571326	 SRR5571327	 SRR5571328	 SRR5571329	 SRR5571330	 SRR5571331	 SRR5571334	 SRR5571335	 SRR5571339	 SRR5571340	 SRR5571345	 SRR5571347	 SRR5571348	 SRR5571350	 SRR5571351	 SRR5571352	 SRR5571353	 SRR5571354	 SRR5571355	 SRR5571356	 SRR5571357	 SRR5571358	 SRR5571359	 SRR5571367	 SRR5572475	 SRR5572489	 SRR5572490	 SRR5572491	 SRR5572492	 SRR5572493	 SRR5572494	 SRR5573968	 SRR5573969	 SRR5573970	 SRR5573971	 SRR5573972	 SRR5573973	 SRR5576789	 SRR5576790	 SRR5577130	 SRR5577131	 SRR5577132	 SRR5577134	 SRR5577135	 SRR5577136	 SRR5577137	 SRR5577138	 SRR5577139	 SRR5583086	 SRR5583138	 SRR5583828	 SRR5584065	 SRR5590198	 SRR5591388	 SRR5599683	 SRR5599687	 SRR5599689	 SRR5602546	 SRR5604250	 SRR5605771	 SRR5616350	 SRR5616357	 SRR5616359	 SRR5616362	 SRR5616363	 SRR5616369	 SRR5616374	 SRR5616375	 SRR5616376	 SRR5616377	 SRR5616378	 SRR5627610	 SRR5627613	 SRR5629166	 SRR5631301	 SRR5631302	 SRR5631584	 SRR5631586	 SRR5631655	 SRR5631656	 SRR5631659	 SRR5631661	 SRR5631662	 SRR5631687	 SRR5631692	 SRR5631693	 SRR5631694	 SRR5631695	 SRR5631696	 SRR5631697	 SRR5631724	 SRR5631727	 SRR5631908	 SRR5632014	 SRR5632018	 SRR5632023	 SRR5632024	 SRR5632025	 SRR5632026	 SRR5632030	 SRR5632031	 SRR5632033	 SRR5632034	 SRR5632035	 SRR5632038	 SRR5632040	 SRR5632042	 SRR5632043	 SRR5632046	 SRR5632049	 SRR5632051	 SRR5632052	 SRR5632256	 SRR5632258	 SRR5632264	 SRR5632270	 SRR5632271	 SRR5632275	 SRR5632276	 SRR5632277	 SRR5632279	 SRR5632284	 SRR5632285	 SRR5632290	 SRR5632291	 SRR5632292	 SRR5632294	 SRR5632738	 SRR5632758	 SRR5632781	 SRR5632792	 SRR5632797	 SRR5632813	 SRR5632824	 SRR5632841	 SRR5632845	 SRR5632846	 SRR5632847	 SRR5632852	 SRR5632861	 SRR5632864	 SRR5632866	 SRR5632869	 SRR5632885	 SRR5632886	 SRR5632889	 SRR5632891	 SRR5632896	 SRR5632908	 SRR5632910	 SRR5632911	 SRR5632912	 SRR5632916	 SRR5632921	 SRR5632922	 SRR5632923	 SRR5632928	 SRR5632930	 SRR5632935	 SRR5632939	 SRR5632940	 SRR5632941	 SRR5632946	 SRR5632949	 SRR5632954	 SRR5632958	 SRR5632963	 SRR5632964	 SRR5632971	 SRR5632972	 SRR5632977	 SRR5632979	 SRR5632983	 SRR5633003	 SRR5633004	 SRR5633007	 SRR5633008	 SRR5633011	 SRR5638445	 SRR5638446	 SRR5638447	 SRR5638448	 SRR5638449	 SRR5639017	 SRR5639019	 SRR5639020	 SRR5642220	 SRR5642322	 SRR5642323	 SRR5642324	 SRR5642326	 SRR5642327	 SRR5642344	 SRR5642345	 SRR5642346	 SRR5642348	 SRR5642349	 SRR5642350	 SRR5642352	 SRR5642354	 SRR5642355	 SRR5642356	 SRR5643216	 SRR5643217	 SRR5643220	 SRR5643221	 SRR5643224	 SRR5643228	 SRR5643311	 SRR5643312	 SRR5643313	 SRR5644432	 SRR5644433	 SRR5644434	 SRR5644435	 SRR5644436	 SRR5644437	 SRR5645222	 SRR5645596	 SRR5645599	 SRR5645600	 SRR5645601	 SRR5645602	 SRR5645608	 SRR5645609	 SRR5645610	 SRR5645613	 SRR5645614	 SRR5645615	 SRR5645617	 SRR5645618	 SRR5645619	 SRR5645624	 SRR5645626	 SRR5645627	 SRR5645628	 SRR5645629	 SRR5645630	 SRR5645632	 SRR5645633	 SRR5645634	 SRR5645635	 SRR5645636	 SRR5645637	 SRR5645638	 SRR5645639	 SRR5645640	 SRR5645641	 SRR5645642	 SRR5645643	 SRR5645644	 SRR5645645	 SRR5645646	 SRR5645647	 SRR5645648	 SRR5645650	 SRR5645651	 SRR5645950	 SRR5645951	 SRR5645954	 SRR5645955	 SRR5645956	 SRR5645957	 SRR5645958	 SRR5645959	 SRR5645960	 SRR5645961	 SRR5645962	 SRR5645963	 SRR5645964	 SRR5645965	 SRR5645967	 SRR5645968	 SRR5646633	 SRR5646634	 SRR5646635	 SRR5646636	 SRR5646637	 SRR5646638	 SRR5646639	 SRR5646641	 SRR5646642	 SRR5646643	 SRR5646644	 SRR5646645	 SRR5646646	 SRR5646647	 SRR5646648	 SRR5646968	 SRR5646969	 SRR5646970	 SRR5646971	 SRR5646983	 SRR5646984	 SRR5646985	 SRR5646986	 SRR5646989	 SRR5646991	 SRR5646994	 SRR5646998	 SRR5647001	 SRR5647003	 SRR5647009	 SRR5647010	 SRR5647015	 SRR5647016	 SRR5647017	 SRR5647018	 SRR5647019	 SRR5647020	 SRR5647021	 SRR5647022	 SRR5647023	 SRR5647024	 SRR5647025	 SRR5647026	 SRR5647027	 SRR5647028	 SRR5647029	 SRR5647030	 SRR5648093	 SRR5648094	 SRR5648110	 SRR5648494	 SRR5648497	 SRR5648498	 SRR5648750	 SRR5649222	 SRR5649619	 SRR5649623	 SRR5649649	 SRR5649653	 SRR5649667	 SRR5649770	 SRR5649771	 SRR5649776	 SRR5649821	 SRR5649823	 SRR5649824	 SRR5649827	 SRR5649829	 SRR5649831	 SRR5649835	 SRR5649844	 SRR5649853	 SRR5649872	 SRR5649873	 SRR5649874	 SRR5649876	 SRR5649880	 SRR5649893	 SRR5649909	 SRR5649916	 SRR5649918	 SRR5649973	 SRR5649977	 SRR5649980	 SRR5649990	 SRR5649998	 SRR5649999	 SRR5650008	 SRR5650015	 SRR5650514	 SRR5650524	 SRR5650528	 SRR5650529	 SRR5650581	 SRR5650587	 SRR5650588	 SRR5650599	 SRR5650603	 SRR5650615	 SRR5650616	 SRR5650662	 SRR5650666	 SRR5650695	 SRR5650696	 SRR5650701	 SRR5650708	 SRR5650709	 SRR5650711	 SRR5650716	 SRR5650720	 SRR5650773	 SRR5650776	 SRR5651528	 SRR5651529	 SRR5651531	 SRR5651532	 SRR5656274	 SRR5656386	 SRR5656387	 SRR5656388	 SRR5656390	 SRR5656391	 SRR5656393	 SRR5656394	 SRR5656395	 SRR5656396	 SRR5656397	 SRR5656398	 SRR5656399	 SRR5656400	 SRR5656401	 SRR5656402	 SRR5656403	 SRR5656404	 SRR5656407	 SRR5656426	 SRR5656427	 SRR5656430	 SRR5657863	 SRR5657866	 SRR5657867	 SRR5657872	 SRR5657874	 SRR5657878	 SRR5657887	 SRR5657889	 SRR5657891	 SRR5657894	 SRR5657895	 SRR5657897	 SRR5658720	 SRR5659148	 SRR5659271	 SRR5663541	 SRR5663542	 SRR5663581	 SRR5663582	 SRR5663583	 SRR5663585	 SRR5663587	 SRR5663588	 SRR5663591	 SRR5663595	 SRR5663596	 SRR5663597	 SRR5663600	 SRR5663601	 SRR5663602	 SRR5663603	 SRR5663604	 SRR5663605	 SRR5663606	 SRR5663608	 SRR5663609	 SRR5663612	 SRR5663615	 SRR5663622	 SRR5663624	 SRR5663625	 SRR5663626	 SRR5663628	 SRR5663629	 SRR5663630	 SRR5663631	 SRR5663632	 SRR5663634	 SRR5663635	 SRR5663636	 SRR5663637	 SRR5663639	 SRR5663640	 SRR5663652	 SRR5663654	 SRR5663656	 SRR5663658	 SRR5663659	 SRR5663660	 SRR5663699	 SRR5664526	 SRR5666381	 SRR5666382	 SRR5666383	 SRR5666385	 SRR5666388	 SRR5666389	 SRR5666390	 SRR5666391	 SRR5666392	 SRR5667285	 SRR5667286	 SRR5667288	 SRR5676265	 SRR5676266	 SRR5676279	 SRR5676280	 SRR5676281	 SRR5676282	 SRR5676283	 SRR5676284	 SRR5676285	 SRR5676286	 SRR5676287	 SRR5676288	 SRR5676289	 SRR5676290	 SRR5676291	 SRR5676292	 SRR5676293	 SRR5676294	 SRR5676295	 SRR5676296	 SRR5676297	 SRR5676298	 SRR5676318	 SRR5676319	 SRR5676320	 SRR5676321	 SRR5676322	 SRR5676323	 SRR5676324	 SRR5676326	 SRR5676327	 SRR5676328	 SRR5676329	 SRR5676330	 SRR5676331	 SRR5676332	 SRR5676333	 SRR5676334	 SRR5676335	 SRR5676336	 SRR5676337	 SRR5676338	 SRR5676339	 SRR5676340	 SRR5676341	 SRR5680738	 SRR5680739	 SRR5680740	 SRR5680741	 SRR5680742	 SRR5680743	 SRR5680744	 SRR5680745	 SRR5680746	 SRR5680748	 SRR5680749	 SRR5680750	 SRR5680751	 SRR5680752	 SRR5680753	 SRR5680754	 SRR5680755	 SRR5680756	 SRR5680757	 SRR5680758	 SRR5680838	 SRR5680862	 SRR5682271	 SRR5682272	 SRR5682274	 SRR5682276	 SRR5682278	 SRR5682279	 SRR5682280	 SRR5682281	 SRR5683413	 SRR5683433	 SRR5683444	 SRR5687517	 SRR5687518	 SRR5687519	 SRR5687520	 SRR5687521	 SRR5687522	 SRR5687523	 SRR5687524	 SRR5687525	 SRR5687526	 SRR5687527	 SRR5687528	 SRR5687529	 SRR5687530	 SRR5687531	 SRR5691551	 SRR5691552	 SRR5711536	 SRR5711537	 SRR5711979	 SRR5711981	 SRR5711990	 SRR5711991	 SRR5711992	 SRR5711993	 SRR5711994	 SRR5711995	 SRR5711996	 SRR5711998	 SRR5711999	 SRR5712000	 SRR5712001	 SRR5712002	 SRR5712004	 SRR5712006	 SRR5712007	 SRR5712008	 SRR5712009	 SRR5712010	 SRR5712012	 SRR5714427	 SRR5714862	 SRR5714966	 SRR5714967	 SRR5714969	 SRR5714971	 SRR5714972	 SRR5714973	 SRR5714975	 SRR5714980	 SRR5714981	 SRR5714994	 SRR5715005	 SRR5715008	 SRR5715013	 SRR5715015	 SRR5715016	 SRR5715017	 SRR5715018	 SRR5728416	 SRR5755715	 SRR5758396	 SRR5758402	 SRR5758403	 SRR5758404	 SRR5758405	 SRR5758406	 SRR5758407	 SRR5758408	 SRR5758409	 SRR5758410	 SRR5758411	 SRR5758414	 SRR5758415	 SRR5758416	 SRR5758422	 SRR5758424	 SRR5758425	 SRR5758427	 SRR5758428	 SRR5758431	 SRR5758432	 SRR5758433	 SRR5758434	 SRR5758435	 SRR5758438	 SRR5758439	 SRR5758440	 SRR5758441	 SRR5758442	 SRR5758443	 SRR5758444	 SRR5758445	 SRR5758447	 SRR5758448	 SRR5758482	 SRR5760178	 SRR5760493	 SRR5760494	 SRR5760495	 SRR5760496	 SRR5760498	 SRR5760499	 SRR5761603	 SRR5761880	 SRR5764634	 SRR5764635	 SRR5764636	 SRR5764637	 SRR5764638	 SRR5764639	 SRR5764640	 SRR5764824	 SRR5764825	 SRR5764845	 SRR5764846	 SRR5764847	 SRR5764848	 SRR5764849	 SRR5764850	 SRR5764851	 SRR5764852	 SRR5764853	 SRR5764854	 SRR5764855	 SRR5764856	 SRR5764857	 SRR5764858	 SRR5764859	 SRR5764860	 SRR5764861	 SRR5764862	 SRR5764863	 SRR5764864	 SRR5764865	 SRR5764866	 SRR5764867	 SRR5764868	 SRR5764869	 SRR5764870	 SRR5764871	 SRR5764872	 SRR5764873	 SRR5764874	 SRR5764875	 SRR5764876	 SRR5764877	 SRR5764878	 SRR5764879	 SRR5764880	 SRR5764881	 SRR5764882	 SRR5764883	 SRR5764884	 SRR5764885	 SRR5764886	 SRR5764887	 SRR5764888	 SRR5764889	 SRR5764890	 SRR5764891	 SRR5764892	 SRR5764893	 SRR5764894	 SRR5764895	 SRR5764896	 SRR5764897	 SRR5764898	 SRR5764899	 SRR5764900	 SRR5764901	 SRR5764902	 SRR5764903	 SRR5764904	 SRR5764905	 SRR5764906	 SRR5764907	 SRR5764908	 SRR5764909	 SRR5764910	 SRR5764911	 SRR5764912	 SRR5764913	 SRR5764914	 SRR5764915	 SRR5764916	 SRR5764917	 SRR5764918	 SRR5764919	 SRR5764920	 SRR5764921	 SRR5764922	 SRR5764923	 SRR5764924	 SRR5764925	 SRR5764926	 SRR5764927	 SRR5764928	 SRR5764929	 SRR5764930	 SRR5764931	 SRR5764932	 SRR5764933	 SRR5764934	 SRR5764935	 SRR5764936	 SRR5764937	 SRR5764938	 SRR5764939	 SRR5764940	 SRR5764941	 SRR5764942	 SRR5764943	 SRR5764944	 SRR5764945	 SRR5764946	 SRR5764947	 SRR5764948	 SRR5764949	 SRR5764950	 SRR5764951	 SRR5764952	 SRR5764953	 SRR5764954	 SRR5764955	 SRR5764956	 SRR5764957	 SRR5764958	 SRR5764959	 SRR5764960	 SRR5764961	 SRR5764962	 SRR5764963	 SRR5764964	 SRR5764965	 SRR5764966	 SRR5764967	 SRR5764968	 SRR5764969	 SRR5764970	 SRR5764971	 SRR5764973	 SRR5764974	 SRR5764975	 SRR5764976	 SRR5764977	 SRR5764978	 SRR5764979	 SRR5764980	 SRR5764981	 SRR5764982	 SRR5764983	 SRR5764984	 SRR5764985	 SRR5764986	 SRR5764987	 SRR5764988	 SRR5764989	 SRR5764990	 SRR5764991	 SRR5764992	 SRR5764993	 SRR5764994	 SRR5764995	 SRR5764996	 SRR5764997	 SRR5764998	 SRR5764999	 SRR5765000	 SRR5765001	 SRR5765002	 SRR5765003	 SRR5765004	 SRR5765005	 SRR5765006	 SRR5765007	 SRR5765008	 SRR5765009	 SRR5765010	 SRR5765265	 SRR5767258	 SRR5767271	 SRR5770602	 SRR5786792	 SRR5786793	 SRR5787094	 SRR5788586	 SRR5788587	 SRR5800720	 SRR5800721	 SRR5800722	 SRR5800723	 SRR5800724	 SRR5800725	 SRR5800792	 SRR5800793	 SRR5800794	 SRR5800795	 SRR5800796	 SRR5804374	 SRR5804375	 SRR5804376	 SRR5804585	 SRR5804840	 SRR5804841	 SRR5805038	 SRR5805039	 SRR5805547	 SRR5805550	 SRR5807993	 SRR5807994	 SRR5807995	 SRR5807996	 SRR5808632	 SRR5808633	 SRR5808637	 SRR5808638	 SRR5808639	 SRR5808645	 SRR5808647	 SRR5808648	 SRR5808840	 SRR5811619	 SRR5811620	 SRR5811621	 SRR5814745	 SRR5815060	 SRR5815061	 SRR5815062	 SRR5815066	 SRR5815067	 SRR5815069	 SRR5815070	 SRR5815071	 SRR5815072	 SRR5815073	 SRR5815074	 SRR5815075	 SRR5815746	 SRR5815876	 SRR5817022	 SRR5817482	 SRR5817483	 SRR5817808	 SRR5817809	 SRR5817812	 SRR5817813	 SRR5817823	 SRR5817826	 SRR5817828	 SRR5817832	 SRR5817933	 SRR5817934	 SRR5817935	 SRR5817937	 SRR5817938	 SRR5817939	 SRR5817940	 SRR5817941	 SRR5817942	 SRR5817943	 SRR5817944	 SRR5817945	 SRR5817946	 SRR5817947	 SRR5817948	 SRR5817949	 SRR5817950	 SRR5817962	 SRR5817963	 SRR5817966	 SRR5817967	 SRR5817968	 SRR5817969	 SRR5817972	 SRR5817973	 SRR5817974	 SRR5817975	 SRR5817976	 SRR5817978	 SRR5817979	 SRR5817980	 SRR5817982	 SRR5819410	 SRR5819579	 SRR5819638	 SRR5822798	 SRR5822799	 SRR5829301	 SRR5829302	 SRR5829303	 SRR5839909	 SRR5839910	 SRR5839912	 SRR5839914	 SRR5839916	 SRR5839918	 SRR5839920	 SRR5839921	 SRR5839924	 SRR5839925	 SRR5839926	 SRR5839927	 SRR5839931	 SRR5839932	 SRR5839933	 SRR5839939	 SRR5839940	 SRR5839942	 SRR5839948	 SRR5851290	 SRR5851292	 SRR5852526	 SRR5859412	 SRR5859413	 SRR5859414	 SRR5859415	 SRR5860172	 SRR5860185	 SRR5860187	 SRR5861480	 SRR5861482	 SRR5861483	 SRR5861484	 SRR5861485	 SRR5861487	 SRR5861488	 SRR5861489	 SRR5861490	 SRR5861491	 SRR5861492	 SRR5861851	 SRR5861856	 SRR5861864	 SRR5865406	 SRR5865407	 SRR5865412	 SRR5865416	 SRR5865420	 SRR5865423	 SRR5865483	 SRR5865506	 SRR5865507	 SRR5865508	 SRR5865509	 SRR5865510	 SRR5865522	 SRR5868517	 SRR5868523	 SRR5868524	 SRR5870982	 SRR5870989	 SRR5875059	 SRR5875060	 SRR5875061	 SRR5875062	 SRR5875064	 SRR5875109	 SRR5875114	 SRR5875119	 SRR5875188	 SRR5875193	 SRR5875195	 SRR5875197	 SRR5875214	 SRR5875407	 SRR5877169	 SRR5878033	 SRR5878034	 SRR5878035	 SRR5878036	 SRR5878037	 SRR5878038	 SRR5878039	 SRR5878040	 SRR5878365	 SRR5878366	 SRR5878368	 SRR5878369	 SRR5878370	 SRR5878371	 SRR5878372	 SRR5878373	 SRR5878845	 SRR5882012	 SRR5882013	 SRR5882017	 SRR5882018	 SRR5882023	 SRR5883476	 SRR5883477	 SRR5883478	 SRR5883509	 SRR5883513	 SRR5883544	 SRR5883547	 SRR5883549	 SRR5883550	 SRR5883551	 SRR5883576	 SRR5883577	 SRR5883579	 SRR5883583	 SRR5883585	 SRR5883587	 SRR5883590	 SRR5883591	 SRR5883593	 SRR5883595	 SRR5884091	 SRR5888717	 SRR5888718	 SRR5888719	 SRR5888720	 SRR5888721	 SRR5888722	 SRR5889385	 SRR5892458	 SRR5892459	 SRR5892460	 SRR5896228	 SRR5896236	 SRR5896237	 SRR5896238	 SRR5896240	 SRR5896246	 SRR5896261	 SRR5896262	 SRR5896263	 SRR5896264	 SRR5896265	 SRR5896266	 SRR5896267	 SRR5896268	 SRR5896269	 SRR5896270	 SRR5896271	 SRR5896272	 SRR5896273	 SRR5896274	 SRR5896275	 SRR5896276	 SRR5896277	 SRR5896292	 SRR5896293	 SRR5896294	 SRR5896295	 SRR5896296	 SRR5896297	 SRR5896298	 SRR5896299	 SRR5901614	 SRR5901615	 SRR5901639	 SRR5905066	 SRR5906256	 SRR5908548	 SRR5908549	 SRR5908550	 SRR5908551	 SRR5909005	 SRR5909006	 SRR5909018	 SRR5909019	 SRR5909611	 SRR5910146	 SRR5910156	 SRR5910157	 SRR5910159	 SRR5910169	 SRR5910170	 SRR5910173	 SRR5910174	 SRR5912758	 SRR5912759	 SRR5912760	 SRR5912761	 SRR5912762	 SRR5912763	 SRR5912764	 SRR5912797	 SRR5912798	 SRR5912799	 SRR5912800	 SRR5912801	 SRR5912802	 SRR5920421	 SRR5920422	 SRR5920423	 SRR5920624	 SRR5926212	 SRR5926235	 SRR5926441	 SRR5926949	 SRR5926960	 SRR5926995	 SRR5927003	 SRR5927006	 SRR5927007	 SRR5927010	 SRR5927991	 SRR5928021	 SRR5928022	 SRR5928026	 SRR5928154	 SRR5928604	 SRR5928607	 SRR5928636	 SRR5929252	 SRR5929432	 SRR5929433	 SRR5929434	 SRR5929435	 SRR5929436	 SRR5929437	 SRR5929438	 SRR5930174	 SRR5930175	 SRR5930176	 SRR5930177	 SRR5930178	 SRR5930179	 SRR5930181	 SRR5930182	 SRR5930183	 SRR5930184	 SRR5930185	 SRR5930186	 SRR5930187	 SRR5930188	 SRR5931781	 SRR5931789	 SRR5931790	 SRR5931791	 SRR5931792	 SRR5931797	 SRR5931798	 SRR5931799	 SRR5931800	 SRR5931801	 SRR5931802	 SRR5931803	 SRR5931804	 SRR5931805	 SRR5931806	 SRR5931807	 SRR5931808	 SRR5931809	 SRR5931810	 SRR5931811	 SRR5931812	 SRR5931813	 SRR5931814	 SRR5931815	 SRR5931817	 SRR5931923	 SRR5931932	 SRR5934802	 SRR5934803	 SRR5934804	 SRR5936875	 SRR5936876	 SRR5936877	 SRR5936878	 SRR5936886	 SRR5936887	 SRR5942292	 SRR5942293	 SRR5942328	 SRR5942331	 SRR5942332	 SRR5942401	 SRR5944815	 SRR5944816	 SRR5944841	 SRR5944842	 SRR5945722	 SRR5945723	 SRR5945724	 SRR5945725	 SRR5945726	 SRR5945814	 SRR5945818	 SRR5947571	 SRR5947573	 SRR5947599	 SRR5947601	 SRR5947602	 SRR5947604	 SRR5947605	 SRR5947606	 SRR5947665	 SRR5947676	 SRR5947762	 SRR5948541	 SRR5948542	 SRR5950197	 SRR5950198	 SRR5951739	 SRR5956192	 SRR5958543	 SRR5958544	 SRR5958545	 SRR5958546	 SRR5958547	 SRR5958549	 SRR5962297	 SRR5962298	 SRR5962450	 SRR5962454	 SRR5962548	 SRR5962550	 SRR5962551	 SRR5962556	 SRR5962576	 SRR5962577	 SRR5962598	 SRR5962603	 SRR5962605	 SRR5962611	 SRR5962872	 SRR5962875	 SRR5962877	 SRR5962879	 SRR5963503	 SRR5963506	 SRR5967214	 SRR5969805	 SRR5969808	 SRR5970066	 SRR5970072	 SRR5970074	 SRR5970155	 SRR5970156	 SRR5970157	 SRR5972864	 SRR5975647	 SRR5975721	 SRR5978787	 SRR5978788	 SRR5978824	 SRR5980397	 SRR5980404	 SRR5980405	 SRR5985513	 SRR5985519	 SRR5985549	 SRR5985551	 SRR5985647	 SRR5985666	 SRR5985669	 SRR5985670	 SRR5985673	 SRR5985675	 SRR5985677	 SRR5985678	 SRR5985679	 SRR5985680	 SRR5985718	 SRR5985722	 SRR5985723	 SRR5985756	 SRR5985757	 SRR5985801	 SRR5985812	 SRR5985821	 SRR5989135	 SRR5989136	 SRR5989137	 SRR5990406	 SRR5990959	 SRR5990960	 SRR5990962	 SRR5990963	 SRR5990969	 SRR5990970	 SRR5996759	 SRR5996997	 SRR5998766	 SRR5998769	 SRR6000146	 SRR6000379	 SRR6000380	 SRR6000381	 SRR6000382	 SRR6000383	 SRR6000384	 SRR6000386	 SRR6000473	 SRR6000474	 SRR6000475	 SRR6000477	 SRR6000483	 SRR6006965	 SRR6008532	 SRR6010164	 SRR6011500	 SRR6012877	 SRR6012878	 SRR6012880	 SRR6012881	 SRR6012882	 SRR6012885	 SRR6015125	 SRR6015126	 SRR6021628	 SRR6025202	 SRR6026366	 SRR6026367	 SRR6026368	 SRR6026369	 SRR6026370	 SRR6026371	 SRR6026372	 SRR6026373	 SRR6026374	 SRR6026375	 SRR6028669	 SRR6028670	 SRR6032694	 SRR6032695	 SRR6032696	 SRR6032876	 SRR6032877	 SRR6032878	 SRR6032879	 SRR6032880	 SRR6032881	 SRR6032882	 SRR6032883	 SRR6032884	 SRR6032885	 SRR6032886	 SRR6032887	 SRR6032888	 SRR6032889	 SRR6032890	 SRR6032891	 SRR6032892	 SRR6032893	 SRR6038658	 SRR6038659	 SRR6038660	 SRR6038661	 SRR6040925	 SRR6040999	 SRR6041000	 SRR6041001	 SRR6048924	 SRR6048925	 SRR6050411	 SRR6050412	 SRR6050451	 SRR6050879	 SRR6050881	 SRR6050902	 SRR6051514	 SRR6051520	 SRR6054199	 SRR6054202	 SRR6054203	 SRR6054205	 SRR6054209	 SRR6054405	 SRR6054406	 SRR6054407	 SRR6054408	 SRR6054409	 SRR6055208	 SRR6057306	 SRR6057438	 SRR6058053	 SRR6059684	 SRR6059685	 SRR6059688	 SRR6059689	 SRR6059690	 SRR6059691	 SRR6059692	 SRR6059693	 SRR6059704	 SRR6059705	 SRR6072767	 SRR6072768	 SRR6072769	 SRR6072770	 SRR6072771	 SRR6072772	 SRR6073363	 SRR6073364	 SRR6077115	 SRR6077116	 SRR6077117	 SRR6077118	 SRR6077119	 SRR6077120	 SRR6077121	 SRR6077122	 SRR6077125	 SRR6077126	 SRR6077127	 SRR6077128	 SRR6077129	 SRR6077130	 SRR6077131	 SRR6077132	 SRR6107614	 SRR6107637	 SRR6107652	 SRR6107688	 SRR6108797	 SRR6109183	 SRR6109294	 SRR6109456	 SRR6109458	 SRR6112514	 SRR6112515	 SRR6112516	 SRR6112517	 SRR6112519	 SRR6112520	 SRR6112867	 SRR6112871	 SRR6113187	 SRR6113188	 SRR6113190	 SRR6113191	 SRR6113228	 SRR6113233	 SRR6113306	 SRR6113623	 SRR6113903	 SRR6113906	 SRR6113909	 SRR6113911	 SRR6113912	 SRR6113913	 SRR6114060	 SRR6114065	 SRR6114073	 SRR6114080	 SRR6114083	 SRR6114156	 SRR6114160	 SRR6114168	 SRR6114200	 SRR6114310	 SRR6114324	 SRR6114325	 SRR6114352	 SRR6114377	 SRR6114384	 SRR6116023	 SRR6116057	 SRR6116272	 SRR6116294	 SRR6116305	 SRR6116308	 SRR6116309	 SRR6116310	 SRR6116311	 SRR6116313	 SRR6116322	 SRR6116326	 SRR6116335	 SRR6116336	 SRR6116339	 SRR6116347	 SRR6116348	 SRR6121848	 SRR6121849	 SRR6121984	 SRR6125286	 SRR6126769	 SRR6126779	 SRR6126785	 SRR6126832	 SRR6126853	 SRR6126863	 SRR6126864	 SRR6126920	 SRR6126921	 SRR6126922	 SRR6126923	 SRR6127387	 SRR6127464	 SRR6127467	 SRR6127468	 SRR6127469	 SRR6127470	 SRR6127471	 SRR6127497	 SRR6127499	 SRR6127507	 SRR6128663	 SRR6128664	 SRR6129515	 SRR6129517	 SRR6129518	 SRR6129525	 SRR6129526	 SRR6129527	 SRR6129528	 SRR6129529	 SRR6131200	 SRR6131201	 SRR6131202	 SRR6131204	 SRR6131205	 SRR6131206	 SRR6131211	 SRR6131215	 SRR6131216	 SRR6131217	 SRR6131218	 SRR6131576	 SRR6131578	 SRR6131644	 SRR6143699	 SRR6143707	 SRR6144322	 SRR6144323	 SRR6145035	 SRR6145036	 SRR6153869	 SRR6153870	 SRR6153871	 SRR6153872	 SRR6156915	 SRR6156916	 SRR6156917	 SRR6156918	 SRR6156919	 SRR6156920	 SRR6156921	 SRR6156922	 SRR6156923	 SRR6156926	 SRR6156927	 SRR6157385	 SRR6157386	 SRR6159205	 SRR6159207	 SRR6160448	 SRR6163103	 SRR6163106	 SRR6163107	 SRR6163108	 SRR6168206	 SRR6168207	 SRR6168208	 SRR6168209	 SRR6168683	 SRR6178103	 SRR6178290	 SRR6178418	 SRR6178419	 SRR6178421	 SRR6178634	 SRR6178635	 SRR6178636	 SRR6178811	 SRR6178827	 SRR6178849	 SRR6178886	 SRR6178894	 SRR6178910	 SRR6178957	 SRR6178991	 SRR6178992	 SRR6178994	 SRR6178997	 SRR6179000	 SRR6179053	 SRR6179065	 SRR6179101	 SRR6179278	 SRR6179395	 SRR6179821	 SRR6179823	 SRR6179824	 SRR6179825	 SRR6181294	 SRR6188603	 SRR6189726	 SRR6189727	 SRR6189824	 SRR6189825	 SRR6189826	 SRR6189828	 SRR6190006	 SRR6190218	 SRR6190220	 SRR6190221	 SRR6190223	 SRR6190225	 SRR6190226	 SRR6190227	 SRR6190228	 SRR6190229	 SRR6190230	 SRR6190231	 SRR6190232	 SRR6190240	 SRR6190241	 SRR6190242	 SRR6190243	 SRR6190244	 SRR6207080	 SRR6207081	 SRR6207082	 SRR6207083	 SRR6207236	 SRR6207237	 SRR6207238	 SRR6207441	 SRR6207484	 SRR6207491	 SRR6207755	 SRR6207758	 SRR6208260	 SRR6211450	 SRR6211542	 SRR6211630	 SRR6211633	 SRR6212295	 SRR6212296	 SRR6212297	 SRR6212298	 SRR6212302	 SRR6212308	 SRR6212314	 SRR6212320	 SRR6212565	 SRR6212567	 SRR6212568	 SRR6212580	 SRR6212584	 SRR6214325	 SRR6214442	 SRR6214469	 SRR6214499	 SRR6214500	 SRR6214504	 SRR6217477	 SRR6217998	 SRR6218002	 SRR6224593	 SRR6224594	 SRR6224659	 SRR6224663	 SRR6224689	 SRR6224692	 SRR6228854	 SRR6228855	 SRR6228856	 SRR6228857	 SRR6228858	 SRR6228859	 SRR6228860	 SRR6231891	 SRR6231892	 SRR6231898	 SRR6231901	 SRR6231902	 SRR6231903	 SRR6231905	 SRR6231906	 SRR6231908	 SRR6231945	 SRR6231946	 SRR6232089	 SRR6232107	 SRR6234189	 SRR6234336	 SRR6234696	 SRR6234699	 SRR6234701	 SRR6234702	 SRR6234806	 SRR6234810	 SRR6234811	 SRR6234812	 SRR6234813	 SRR6234814	 SRR6234815	 SRR6234816	 SRR6234817	 SRR6234951	 SRR6234952	 SRR6234957	 SRR6234961	 SRR6234964	 SRR6234965	 SRR6234966	 SRR6234968	 SRR6234970	 SRR6234971	 SRR6234972	 SRR6235005	 SRR6235022	 SRR6235024	 SRR6235025	 SRR6235026	 SRR6235027	 SRR6235029	 SRR6235031	 SRR6235033	 SRR6235035	 SRR6235037	 SRR6235068	 SRR6235069	 SRR6235112	 SRR6235114	 SRR6235140	 SRR6235141	 SRR6235238	 SRR6235379	 SRR6235423	 SRR6235924	 SRR6236042	 SRR6236043	 SRR6236045	 SRR6236046	 SRR6236047	 SRR6236048	 SRR6236049	 SRR6236050	 SRR6236051	 SRR6236052	 SRR6236053	 SRR6236054	 SRR6236055	 SRR6236056	 SRR6236057	 SRR6236058	 SRR6236061	 SRR6236130	 SRR6236295	 SRR6236308	 SRR6236310	 SRR6236442	 SRR6236452	 SRR6236486	 SRR6236501	 SRR6236562	 SRR6236574	 SRR6236580	 SRR6236621	 SRR6236653	 SRR6236708	 SRR6236713	 SRR6236716	 SRR6236720	 SRR6236724	 SRR6236770	 SRR6236783	 SRR6236866	 SRR6236868	 SRR6236887	 SRR6237050	 SRR6238237	 SRR6238238	 SRR6238396	 SRR6238397	 SRR6238398	 SRR6238399	 SRR6238402	 SRR6238403	 SRR6238440	 SRR6238441	 SRR6238442	 SRR6238443	 SRR6238444	 SRR6240008	 SRR6240009	 SRR6240010	 SRR6240011	 SRR6242683	 SRR6242687	 SRR6242902	 SRR6244025	 SRR6244042	 SRR6244059	 SRR6244064	 SRR6244071	 SRR6246489	 SRR6249745	 SRR6249754	 SRR6249755	 SRR6249756	 SRR6249760	 SRR6249761	 SRR6249762	 SRR6249763	 SRR6249764	 SRR6249765	 SRR6249766	 SRR6249767	 SRR6249906	 SRR6249907	 SRR6249908	 SRR6249909	 SRR6251673	 SRR6251790	 SRR6251791	 SRR6251792	 SRR6251793	 SRR6251794	 SRR6251795	 SRR6251796	 SRR6251797	 SRR6251798	 SRR6251799	 SRR6251800	 SRR6251801	 SRR6251802	 SRR6251803	 SRR6260617	 SRR6260755	 SRR6260774	 SRR6261934	 SRR6263262	 SRR6263264	 SRR6263265	 SRR6269894	 SRR6278409	 SRR6278413	 SRR6278425	 SRR6283417	 SRR6283419	 SRR6283421	 SRR6283423	 SRR6283424	 SRR6283425	 SRR6283426	 SRR6283427	 SRR6283429	 SRR6283431	 SRR6283485	 SRR6283486	 SRR6283487	 SRR6283489	 SRR6283490	 SRR6283494	 SRR6283496	 SRR6283497	 SRR6287663	 SRR6288265	 SRR6288266	 SRR6288267	 SRR6288268	 SRR6288283	 SRR6288284	 SRR6288338	 SRR6288340	 SRR6288341	 SRR6288390	 SRR6288918	 SRR6292233	 SRR6292234	 SRR6292380	 SRR6292381	 SRR6292382	 SRR6292383	 SRR6292384	 SRR6293329	 SRR6293336	 SRR6293371	 SRR6297808	 SRR6297831	 SRR6297848	 SRR6297972	 SRR6297981	 SRR6298141	 SRR6300847	 SRR6300848	 SRR6303974	 SRR6303975	 SRR6303977	 SRR6304499	 SRR6304639	 SRR6304917	 SRR6304920	 SRR6304922	 SRR6304923	 SRR6304924	 SRR6304946	 SRR6304950	 SRR6304951	 SRR6304952	 SRR6304953	 SRR6304954	 SRR6304984	 SRR6304985	 SRR6305031	 SRR6305367	 SRR6308338	 SRR6310655	 SRR6310669	 SRR6311290	 SRR6311292	 SRR6311302	 SRR6311456	 SRR6311479	 SRR6311482	 SRR6311900	 SRR6313205	 SRR6313206	 SRR6313207	 SRR6313208	 SRR6313209	 SRR6313210	 SRR6313211	 SRR6313212	 SRR6313213	 SRR6313215	 SRR6314327	 SRR6314739	 SRR6314853	 SRR6315361	 SRR6315362	 SRR6315363	 SRR6315364	 SRR6315365	 SRR6315367	 SRR6315368	 SRR6315369	 SRR6315370	 SRR6315374	 SRR6315387	 SRR6315389	 SRR6315436	 SRR6315437	 SRR6315439	 SRR6315440	 SRR6315854	 SRR6315856	 SRR6315857	 SRR6321246	 SRR6321575	 SRR6321577	 SRR6321579	 SRR6321746	 SRR6321747	 SRR6321789	 SRR6321790	 SRR6321791	 SRR6321792	 SRR6321793	 SRR6321794	 SRR6321827	 SRR6321956	 SRR6321957	 SRR6321959	 SRR6321960	 SRR6321961	 SRR6321966	 SRR6321967	 SRR6321968	 SRR6321969	 SRR6321970	 SRR6322016	 SRR6322020	 SRR6322022	 SRR6322026	 SRR6324855	 SRR6324856	 SRR6324857	 SRR6324858	 SRR6324859	 SRR6324860	 SRR6324861	 SRR6324862	 SRR6325045	 SRR6325052	 SRR6325053	 SRR6325054	 SRR6325055	 SRR6325056	 SRR6325057	 SRR6325179	 SRR6325182	 SRR6325192	 SRR6325194	 SRR6325213	 SRR6325337	 SRR6325375	 SRR6325440	 SRR6325441	 SRR6325458	 SRR6325459	 SRR6325467	 SRR6325468	 SRR6325476	 SRR6325477	 SRR6326044	 SRR6326045	 SRR6326046	 SRR6326047	 SRR6326048	 SRR6326049	 SRR6326051	 SRR6326052	 SRR6326053	 SRR6326056	 SRR6326057	 SRR6326058	 SRR6326137	 SRR6327663	 SRR6327665	 SRR6327666	 SRR6327669	 SRR6330507	 SRR6330519	 SRR6330522	 SRR6333787	 SRR6333788	 SRR6333789	 SRR6333790	 SRR6333791	 SRR6333792	 SRR6333793	 SRR6333794	 SRR6333795	 SRR6333796	 SRR6333797	 SRR6334821	 SRR6334825	 SRR6337133	 SRR6337134	 SRR6337135	 SRR6337137	 SRR6337138	 SRR6337139	 SRR6337140	 SRR6337142	 SRR6337264	 SRR6337278	 SRR6337282	 SRR6337283	 SRR6337290	 SRR6337437	 SRR6337439	 SRR6337440	 SRR6337597	 SRR6337741	 SRR6342051	 SRR6342076	 SRR6342079	 SRR6342080	 SRR6342091	 SRR6342214	 SRR6342335	 SRR6342340	 SRR6342365	 SRR6342366	 SRR6343408	 SRR6344350	 SRR6344584	 SRR6344629	 SRR6344637	 SRR6344641	 SRR6344644	 SRR6344647	 SRR6345297	 SRR6345323	 SRR6345470	 SRR6348614	 SRR6348615	 SRR6348616	 SRR6348617	 SRR6348618	 SRR6348619	 SRR6348620	 SRR6348621	 SRR6348622	 SRR6348623	 SRR6348624	 SRR6349006	 SRR6349031	 SRR6349229	 SRR6349231	 SRR6354028	 SRR6354909	 SRR6354910	 SRR6354911	 SRR6354912	 SRR6354913	 SRR6354914	 SRR6359022	 SRR6363354	 SRR6366156	 SRR6366163	 SRR6366165	 SRR6366187	 SRR6366188	 SRR6366189	 SRR6366190	 SRR6366301	 SRR6366302	 SRR6366360	 SRR6366470	 SRR6366483	 SRR6366486	 SRR6366512	 SRR6366515	 SRR6366516	 SRR6366518	 SRR6366519	 SRR6366522	 SRR6366523	 SRR6366524	 SRR6366526	 SRR6366527	 SRR6366528	 SRR6366529	 SRR6366589	 SRR6366590	 SRR6366592	 SRR6366601	 SRR6367391	 SRR6367394	 SRR6367670	 SRR6368621	 SRR6368627	 SRR6368628	 SRR6369097	 SRR6369098	 SRR6369099	 SRR6369100	 SRR6369101	 SRR6369102	 SRR6369103	 SRR6369104	 SRR6369105	 SRR6369107	 SRR6369108	 SRR6369136	 SRR6369137	 SRR6369138	 SRR6369139	 SRR6369140	 SRR6369141	 SRR6369142	 SRR6369143	 SRR6369144	 SRR6369145	 SRR6374039	 SRR6374049	 SRR6375841	 SRR6375846	 SRR6377018	 SRR6377094	 SRR6377095	 SRR6377096	 SRR6377097	 SRR6377098	 SRR6377099	 SRR6377100	 SRR6377101	 SRR6377126	 SRR6377153	 SRR6377201	 SRR6380024	 SRR6380106	 SRR6380262	 SRR6380653	 SRR6387213	 SRR6387214	 SRR6387216	 SRR6387217	 SRR6387333	 SRR6387411	 SRR6387412	 SRR6387414	 SRR6387423	 SRR6387424	 SRR6387425	 SRR6387427	 SRR6387429	 SRR6387490	 SRR6387491	 SRR6387492	 SRR6388421	 SRR6388427	 SRR6388654	 SRR6388656	 SRR6388657	 SRR6388658	 SRR6388659	 SRR6388777	 SRR6388778	 SRR6388780	 SRR6388781	 SRR6388786	 SRR6388788	 SRR6388790	 SRR6388795	 SRR6388796	 SRR6388797	 SRR6389122	 SRR6389461	 SRR6389462	 SRR6389463	 SRR6389464	 SRR6389485	 SRR6389486	 SRR6389487	 SRR6389489	 SRR6389490	 SRR6389491	 SRR6389492	 SRR6389493	 SRR6389494	 SRR6391874	 SRR6391880	 SRR6391962	 SRR6392039	 SRR6392040	 SRR6392089	 SRR6392095	 SRR6392100	 SRR6394294	 SRR6394323	 SRR6394325	 SRR6394375	 SRR6394738	 SRR6394746	 SRR6394748	 SRR6394749	 SRR6394855	 SRR6394897	 SRR6394911	 SRR6395184	 SRR6395220	 SRR6395235	 SRR6395254	 SRR6395255	 SRR6395258	 SRR6395262	 SRR6395334	 SRR6395362	 SRR6395462	 SRR6395469	 SRR6395508	 SRR6395509	 SRR6395536	 SRR6395704	 SRR6395721	 SRR6395801	 SRR6396261	 SRR6396393	 SRR6396513	 SRR6396634	 SRR6396649	 SRR6396650	 SRR6396903	 SRR6397048	 SRR6397281	 SRR6397282	 SRR6397297	 SRR6397911	 SRR6398484	 SRR6398556	 SRR6399033	 SRR6399351	 SRR6412219	 SRR6412222	 SRR6412223	 SRR6412224	 SRR6412469	 SRR6412475	 SRR6412851	 SRR6412876	 SRR6413003	 SRR6413567	 SRR6413568	 SRR6413569	 SRR6413628	 SRR6413629	 SRR6413631	 SRR6413635	 SRR6413642	 SRR6413646	 SRR6419871	 SRR6419872	 SRR6419873	 SRR6419874	 SRR6420467	 SRR6420468	 SRR6420469	 SRR6420470	 SRR6420471	 SRR6420472	 SRR6420473	 SRR6420474	 SRR6424849	 SRR6424894	 SRR6424909	 SRR6424965	 SRR6424983	 SRR6424984	 SRR6424985	 SRR6425034	 SRR6425035	 SRR6425037	 SRR6425039	 SRR6425041	 SRR6425042	 SRR6425046	 SRR6425061	 SRR6425063	 SRR6425064	 SRR6425066	 SRR6425067	 SRR6425172	 SRR6425173	 SRR6425185	 SRR6425462	 SRR6425463	 SRR6425464	 SRR6425473	 SRR6425517	 SRR6425531	 SRR6425533	 SRR6425534	 SRR6425535	 SRR6425536	 SRR6425537	 SRR6425538	 SRR6425571	 SRR6425575	 SRR6425576	 SRR6425577	 SRR6425579	 SRR6425580	 SRR6425581	 SRR6425582	 SRR6425597	 SRR6425598	 SRR6425600	 SRR6425602	 SRR6425603	 SRR6426040	 SRR6426041	 SRR6426042	 SRR6426043	 SRR6426044	 SRR6426055	 SRR6426916	 SRR6427298	 SRR6427364	 SRR6428554	 SRR6436218	 SRR6436596	 SRR6436598	 SRR6436599	 SRR6436600	 SRR6436643	 SRR6436644	 SRR6436645	 SRR6436646	 SRR6436736	 SRR6436737	 SRR6436738	 SRR6436739	 SRR6436740	 SRR6436741	 SRR6436742	 SRR6436948	 SRR6436949	 SRR6439835	 SRR6439836	 SRR6440239	 SRR6440499	 SRR6440993	 SRR6443366	 SRR6443374	 SRR6443386	 SRR6443779	 SRR6443786	 SRR6446755	 SRR6446770	 SRR6449605	 SRR6451338	 SRR6451339	 SRR6451363	 SRR6451433	 SRR6451434	 SRR6451449	 SRR6451459	 SRR6451460	 SRR6451461	 SRR6451462	 SRR6451463	 SRR6451470	 SRR6451855	 SRR6451858	 SRR6451859	 SRR6451861	 SRR6451865	 SRR6451875	 SRR6452925	 SRR6452937	 SRR6456918	 SRR6457561	 SRR6457705	 SRR6457756	 SRR6457779	 SRR6457780	 SRR6457781	 SRR6457782	 SRR6457783	 SRR6457784	 SRR6457785	 SRR6457787	 SRR6457788	 SRR6457789	 SRR6457790	 SRR6457791	 SRR6457792	 SRR6457793	 SRR6457795	 SRR6457796	 SRR6457797	 SRR6457798	 SRR6457799	 SRR6457800	 SRR6457801	 SRR6457802	 SRR6457803	 SRR6457804	 SRR6457805	 SRR6457806	 SRR6457807	 SRR6457808	 SRR6457809	 SRR6457810	 SRR6457811	 SRR6457812	 SRR6457813	 SRR6457814	 SRR6457815	 SRR6457816	 SRR6457817	 SRR6457818	 SRR6457819	 SRR6457820	 SRR6457821	 SRR6457822	 SRR6457823	 SRR6457824	 SRR6457825	 SRR6457826	 SRR6457827	 SRR6457828	 SRR6457829	 SRR6457830	 SRR6457831	 SRR6457832	 SRR6457833	 SRR6457834	 SRR6457835	 SRR6457836	 SRR6457837	 SRR6457838	 SRR6457839	 SRR6457840	 SRR6457841	 SRR6457842	 SRR6457843	 SRR6457844	 SRR6457845	 SRR6457846	 SRR6457847	 SRR6457848	 SRR6457849	 SRR6457850	 SRR6457852	 SRR6457855	 SRR6457856	 SRR6457858	 SRR6457859	 SRR6457860	 SRR6457862	 SRR6457863	 SRR6457865	 SRR6457866	 SRR6457867	 SRR6457868	 SRR6457869	 SRR6457870	 SRR6457871	 SRR6457872	 SRR6457873	 SRR6457874	 SRR6457875	 SRR6457876	 SRR6457877	 SRR6457878	 SRR6459222	 SRR6459227	 SRR6459229	 SRR6467826	 SRR6475284	 SRR6475297	 SRR6475347	 SRR6475348	 SRR6475359	 SRR6475362	 SRR6475458	 SRR6475461	 SRR6475462	 SRR6475463	 SRR6475510	 SRR6475511	 SRR6476263	 SRR6476752	 SRR6476754	 SRR6476755	 SRR6476757	 SRR6476758	 SRR6476761	 SRR6476762	 SRR6476763	 SRR6476764	 SRR6476765	 SRR6476767	 SRR6476768	 SRR6476769	 SRR6476770	 SRR6476773	 SRR6476774	 SRR6476776	 SRR6476777	 SRR6476778	 SRR6476779	 SRR6476780	 SRR6476841	 SRR6476842	 SRR6476843	 SRR6476844	 SRR6476845	 SRR6476846	 SRR6476847	 SRR6479565	 SRR6479566	 SRR6479567	 SRR6484362	 SRR6484495	 SRR6486997	 SRR6486998	 SRR6486999	 SRR6489860	 SRR6489861	 SRR6489862	 SRR6489863	 SRR6489864	 SRR6489865	 SRR6489866	 SRR6489867	 SRR6489868	 SRR6489970	 SRR6490543	 SRR6490545	 SRR6490566	 SRR6490567	 SRR6490607	 SRR6491031	 SRR6491032	 SRR6491050	 SRR6491065	 SRR6491066	 SRR6491068	 SRR6491178	 SRR6491279	 SRR6491286	 SRR6491319	 SRR6491456	 SRR6492562	 SRR6494787	 SRR6495203	 SRR6495205	 SRR6495270	 SRR6496725	 SRR6496735	 SRR6496738	 SRR6496749	 SRR6496759	 SRR6496776	 SRR6496779	 SRR6496786	 SRR6496792	 SRR6496794	 SRR6496811	 SRR6496812	 SRR6502083	 SRR6506632	 SRR6506633	 SRR6506634	 SRR6506635	 SRR6506636	 SRR6506637	 SRR6509130	 SRR6509131	 SRR6509132	 SRR6511370	 SRR6511380	 SRR6511384	 SRR6512589	 SRR6512621	 SRR6513948	 SRR6513959	 SRR6513960	 SRR6518414	 SRR6518418	 SRR6518419	 SRR6627702	 SRR6627726	 SRR6635786	 SRR6635787	 SRR6635788	 SRR6635790	 SRR6652822	 SRR6652824	 SRR6652829	 SRR6656704	 SRR6656705	 SRR6656710	 SRR6656711	 SRR6656712	 SRR6659171	 SRR6659305	 SRR6659377	 SRR6660055	 SRR6660056	 SRR6660057	 SRR6660058	 SRR6660059	 SRR6660060	 SRR6660061	 SRR6660062	 SRR6660103	 SRR6663241	 SRR6663378	 SRR6663858	 SRR6664091	 SRR6664108	 SRR6664110	 SRR6664111	 SRR6664624	 SRR6664625	 SRR6664626	 SRR6664627	 SRR6666269	 SRR6666270	 SRR6671557	 SRR6671558	 SRR6671559	 SRR6671560	 SRR6672411	 SRR6672414	 SRR6672415	 SRR6672421	 SRR6672428	 SRR6674906	 SRR6674909	 SRR6675209	 SRR6675223	 SRR6675256	 SRR6676353	 SRR6676354	 SRR6676357	 SRR6676358	 SRR6676359	 SRR6679599	 SRR6679600	 SRR6679983	 SRR6679985	 SRR6679986	 SRR6679988	 SRR6679989	 SRR6679996	 SRR6679997	 SRR6680217	 SRR6680221	 SRR6680222	 SRR6680327	 SRR6681048	 SRR6681096	 SRR6681174	 SRR6687565	 SRR6691985	 SRR6692905	 SRR6692954	 SRR6693955	 SRR6695292	 SRR6695294	 SRR6695295	 SRR6695296	 SRR6695298	 SRR6695299	 SRR6703033	 SRR6703109	 SRR6703115	 SRR6703122	 SRR6703123	 SRR6703124	 SRR6703125	 SRR6703126	 SRR6703127	 SRR6703130	 SRR6703149	 SRR6703150	 SRR6703162	 SRR6703581	 SRR6704019	 SRR6704021	 SRR6704022	 SRR6704023	 SRR6704024	 SRR6704025	 SRR6706568	 SRR6707289	 SRR6707290	 SRR6710480	 SRR6713222	 SRR6714725	 SRR6726719	 SRR6729323	 SRR6729336	 SRR6729367	 SRR6729419	 SRR6729467	 SRR6729469	 SRR6729470	 SRR6729471	 SRR6740436	 SRR6740437	 SRR6740438	 SRR6740439	 SRR6740440	 SRR6740441	 SRR6740442	 SRR6740443	 SRR6740444	 SRR6740445	 SRR6740446	 SRR6740447	 SRR6740448	 SRR6740449	 SRR6740450	 SRR6740451	 SRR6740452	 SRR6740453	 SRR6740454	 SRR6740455	 SRR6740456	 SRR6740457	 SRR6740458	 SRR6740459	 SRR6740460	 SRR6740461	 SRR6740462	 SRR6740463	 SRR6740464	 SRR6740465	 SRR6740466	 SRR6741529	 SRR6742491	 SRR6742493	 SRR6742494	 SRR6742497	 SRR6742498	 SRR6742530	 SRR6742583	 SRR6742585	 SRR6742587	 SRR6745538	 SRR6745630	 SRR6745631	 SRR6745633	 SRR6745671	 SRR6745672	 SRR6745674	 SRR6745675	 SRR6745676	 SRR6745677	 SRR6750071	 SRR6750072	 SRR6750234	 SRR6750414	 SRR6750637	 SRR6750645	 SRR6750646	 SRR6750647	 SRR6750749	 SRR6750786	 SRR6750827	 SRR6750852	 SRR6750887	 SRR6750888	 SRR6750947	 SRR6750948	 SRR6751008	 SRR6760218	 SRR6760219	 SRR6760221	 SRR6766616	 SRR6766617	 SRR6766618	 SRR6766619	 SRR6766620	 SRR6767560	 SRR6782268	 SRR6782269	 SRR6782843	 SRR6783006	 SRR6783009	 SRR6783010	 SRR6783011	 SRR6783012	 SRR6783013	 SRR6783021	 SRR6783023	 SRR6784087	 SRR6784096	 SRR6784111	 SRR6784180	 SRR6784181	 SRR6784250	 SRR6784251	 SRR6784270	 SRR6784331	 SRR6784352	 SRR6784353	 SRR6784407	 SRR6784415	 SRR6784609	 SRR6784628	 SRR6784629	 SRR6784713	 SRR6784714	 SRR6784715	 SRR6784716	 SRR6786473	 SRR6786476	 SRR6786478	 SRR6786521	 SRR6786586	 SRR6786587	 SRR6786588	 SRR6786589	 SRR6786590	 SRR6786591	 SRR6786592	 SRR6786636	 SRR6786637	 SRR6786638	 SRR6786639	 SRR6786640	 SRR6786641	 SRR6786642	 SRR6786643	 SRR6786652	 SRR6787036	 SRR6787037	 SRR6787043	 SRR6787045	 SRR6792303	 SRR6795766	 SRR6795875	 SRR6795895	 SRR6796122	 SRR6796124	 SRR6796126	 SRR6796130	 SRR6796158	 SRR6796163	 SRR6796266	 SRR6796268	 SRR6796270	 SRR6796390	 SRR6796393	 SRR6796394	 SRR6796395	 SRR6796396	 SRR6796397	 SRR6796398	 SRR6796400	 SRR6796606	 SRR6798191	 SRR6798518	 SRR6798519	 SRR6798520	 SRR6798521	 SRR6798522	 SRR6798523	 SRR6798524	 SRR6798525	 SRR6798526	 SRR6798527	 SRR6798528	 SRR6798529	 SRR6798530	 SRR6798531	 SRR6798532	 SRR6798533	 SRR6798534	 SRR6798535	 SRR6798536	 SRR6798537	 SRR6798538	 SRR6798539	 SRR6798540	 SRR6798541	 SRR6798542	 SRR6798543	 SRR6798544	 SRR6798545	 SRR6798546	 SRR6798547	 SRR6798548	 SRR6798549	 SRR6798550	 SRR6798551	 SRR6798552	 SRR6798553	 SRR6798554	 SRR6798555	 SRR6798556	 SRR6798557	 SRR6798558	 SRR6798559	 SRR6798560	 SRR6798561	 SRR6798562	 SRR6798563	 SRR6798564	 SRR6798565	 SRR6798566	 SRR6798567	 SRR6798568	 SRR6798569	 SRR6798570	 SRR6798571	 SRR6798572	 SRR6798573	 SRR6798574	 SRR6798575	 SRR6798576	 SRR6798577	 SRR6798578	 SRR6798579	 SRR6798580	 SRR6798581	 SRR6798582	 SRR6798583	 SRR6798584	 SRR6798585	 SRR6798586	 SRR6798587	 SRR6798588	 SRR6798589	 SRR6798590	 SRR6798591	 SRR6798592	 SRR6798593	 SRR6798594	 SRR6798595	 SRR6798596	 SRR6798597	 SRR6798598	 SRR6798599	 SRR6798600	 SRR6798601	 SRR6798602	 SRR6798603	 SRR6798604	 SRR6798605	 SRR6798606	 SRR6798607	 SRR6798608	 SRR6798609	 SRR6798610	 SRR6798611	 SRR6798612	 SRR6798613	 SRR6798614	 SRR6798615	 SRR6798616	 SRR6798617	 SRR6798618	 SRR6798619	 SRR6798620	 SRR6798621	 SRR6798622	 SRR6798623	 SRR6798624	 SRR6798625	 SRR6798626	 SRR6798627	 SRR6798628	 SRR6798629	 SRR6798630	 SRR6798631	 SRR6798632	 SRR6798633	 SRR6798634	 SRR6798635	 SRR6798636	 SRR6798733	 SRR6798734	 SRR6798736	 SRR6805079	 SRR6805080	 SRR6805081	 SRR6805082	 SRR6805083	 SRR6805084	 SRR6805085	 SRR6805086	 SRR6805087	 SRR6805221	 SRR6805222	 SRR6805284	 SRR6805285	 SRR6805286	 SRR6805288	 SRR6805289	 SRR6805290	 SRR6805330	 SRR6805332	 SRR6805465	 SRR6805478	 SRR6805485	 SRR6805487	 SRR6805488	 SRR6805491	 SRR6805493	 SRR6805496	 SRR6805500	 SRR6805502	 SRR6806222	 SRR6806305	 SRR6806542	 SRR6806572	 SRR6806584	 SRR6807409	 SRR6807410	 SRR6807411	 SRR6807412	 SRR6807413	 SRR6807414	 SRR6807415	 SRR6807416	 SRR6807417	 SRR6807418	 SRR6807419	 SRR6807420	 SRR6807421	 SRR6807422	 SRR6807423	 SRR6807424	 SRR6807425	 SRR6807434	 SRR6807435	 SRR6807436	 SRR6807437	 SRR6807438	 SRR6807439	 SRR6807440	 SRR6807441	 SRR6807442	 SRR6807443	 SRR6807444	 SRR6807445	 SRR6807446	 SRR6807447	 SRR6807448	 SRR6807449	 SRR6807450	 SRR6807451	 SRR6808576	 SRR6808577	 SRR6808578	 SRR6810002	 SRR6810003	 SRR6811735	 SRR6814030	 SRR6814031	 SRR6814033	 SRR6814035	 SRR6814038	 SRR6814044	 SRR6814048	 SRR6814053	 SRR6814461	 SRR6814462	 SRR6814539	 SRR6814540	 SRR6814541	 SRR6814542	 SRR6814543	 SRR6814544	 SRR6814549	 SRR6814842	 SRR6814843	 SRR6814844	 SRR6814845	 SRR6814848	 SRR6814850	 SRR6814851	 SRR6814896	 SRR6814916	 SRR6814920	 SRR6815546	 SRR6825430	 SRR6827013	 SRR6829219	 SRR6829220	 SRR6829221	 SRR6829222	 SRR6829223	 SRR6829224	 SRR6829225	 SRR6829226	 SRR6829227	 SRR6829228	 SRR6829229	 SRR6829230	 SRR6829231	 SRR6829232	 SRR6829233	 SRR6829234	 SRR6829235	 SRR6829236	 SRR6829237	 SRR6829238	 SRR6829239	 SRR6829240	 SRR6829241	 SRR6829242	 SRR6829243	 SRR6829244	 SRR6829245	 SRR6829246	 SRR6829247	 SRR6829248	 SRR6829249	 SRR6829250	 SRR6829251	 SRR6829252	 SRR6829253	 SRR6829254	 SRR6829255	 SRR6829256	 SRR6829257	 SRR6829258	 SRR6829259	 SRR6829260	 SRR6829261	 SRR6829262	 SRR6829263	 SRR6829264	 SRR6829265	 SRR6829266	 SRR6829267	 SRR6829268	 SRR6829269	 SRR6829270	 SRR6829271	 SRR6829272	 SRR6830867	 SRR6830868	 SRR6833211	 SRR6837134	 SRR6837140	 SRR6837141	 SRR6837142	 SRR6837143	 SRR6837144	 SRR6840634	 SRR6840635	 SRR6840636	 SRR6840638	 SRR6840688	 SRR6840920	 SRR6840938	 SRR6840989	 SRR6841011	 SRR6841012	 SRR6841014	 SRR6841142	 SRR6841163	 SRR6848340	 SRR6854480	 SRR6854481	 SRR6854482	 SRR6854483	 SRR6854484	 SRR6854485	 SRR6854486	 SRR6856175	 SRR6856220	 SRR6856305	 SRR6856329	 SRR6856570	 SRR6860501	 SRR6860502	 SRR6860503	 SRR6860515	 SRR6860548	 SRR6860655	 SRR6860656	 SRR6860838	 SRR6860984	 SRR6860987	 SRR6868742	 SRR6869379	 SRR6869539	 SRR6869951	 SRR6869962	 SRR6869974	 SRR6869975	 SRR6869985	 SRR6869986	 SRR6870008	 SRR6870013	 SRR6870027	 SRR6870031	 SRR6870154	 SRR6870195	 SRR6870256	 SRR6870469	 SRR6870470	 SRR6870482	 SRR6870491	 SRR6870493	 SRR6870561	 SRR6870576	 SRR6870600	 SRR6870612	 SRR6870620	 SRR6870649	 SRR6872203	 SRR6879531	 SRR6880178	 SRR6880693	 SRR6881654	 SRR6881661	 SRR6881693	 SRR6881699	 SRR6881701	 SRR6881704	 SRR6881707	 SRR6881716	 SRR6882060	 SRR6890543	 SRR6890604	 SRR6890658	 SRR6896609	 SRR6896659	 SRR6896667	 SRR6896669	 SRR6896670	 SRR6896671	 SRR6896672	 SRR6896673	 SRR6897897	 SRR6897940	 SRR6898069	 SRR6898086	 SRR6898125	 SRR6898279	 SRR6902726	 SRR6902730	 SRR6903950	 SRR6903951	 SRR6903952	 SRR6903953	 SRR6903954	 SRR6903955	 SRR6903956	 SRR6904563	 SRR6904580	 SRR6904624	 SRR6907241	 SRR6915620	 SRR6926116	 SRR6926117	 SRR6926202	 SRR6926203	 SRR6926204	 SRR6926205	 SRR6926208	 SRR6926317	 SRR6926319	 SRR6926341	 SRR6926462	 SRR6926463	 SRR6926473	 SRR6926474	 SRR6926475	 SRR6926479	 SRR6926482	 SRR6926745	 SRR6926812	 SRR6929769	 SRR6929770	 SRR6929849	 SRR6929851	 SRR6929852	 SRR6929957	 SRR6929963	 SRR6930071	 SRR6930167	 SRR6930189	 SRR6930199	 SRR6930204	 SRR6930541	 SRR6930602	 SRR6930604	 SRR6930612	 SRR6930639	 SRR6930640	 SRR6930643	 SRR6930644	 SRR6930646	 SRR6930647	 SRR6930880	 SRR6937752	 SRR6944394	 SRR6953828	 SRR6953829	 SRR6956039	 SRR6956106	 SRR6956124	 SRR6956163	 SRR6956178	 SRR6956319	 SRR6956370	 SRR6956371	 SRR6956372	 SRR6956451	 SRR6956457	 SRR6956458	 SRR6956461	 SRR6956466	 SRR6956469	 SRR6956577	 SRR6956608	 SRR6956612	 SRR6956664	 SRR6956665	 SRR6956667	 SRR6956668	 SRR6956742	 SRR6956770	 SRR6956785	 SRR6956788	 SRR6956807	 SRR6956816	 SRR6956842	 SRR6956843	 SRR6956847	 SRR6956849	 SRR6956850	 SRR6956986	 SRR6956991	 SRR6956992	 SRR6957000	 SRR6957021	 SRR6957142	 SRR6957143	 SRR6957144	 SRR6957154	 SRR6957155	 SRR6957157	 SRR6957158	 SRR6957159	 SRR6957161	 SRR6957164	 SRR6957166	 SRR6957180	 SRR6957181	 SRR6957184	 SRR6957240	 SRR6957273	 SRR6957285	 SRR6957312	 SRR6957404	 SRR6957430	 SRR6957439	 SRR6957440	 SRR6957452	 SRR6957505	 SRR6957527	 SRR6957528	 SRR6957554	 SRR6957580	 SRR6957606	 SRR6957608	 SRR6957609	 SRR6957614	 SRR6957615	 SRR6957641	 SRR6957667	 SRR6957689	 SRR6957690	 SRR6957692	 SRR6957875	 SRR6957927	 SRR6957937	 SRR6957938	 SRR6958061	 SRR6958063	 SRR6958065	 SRR6958503	 SRR6958517	 SRR6958530	 SRR6958538	 SRR6958541	 SRR6958565	 SRR6958623	 SRR6958625	 SRR6958626	 SRR6958627	 SRR6958629	 SRR6958655	 SRR6958703	 SRR6958717	 SRR6958718	 SRR6958927	 SRR6958952	 SRR6959050	 SRR6959163	 SRR6959187	 SRR6959318	 SRR6959321	 SRR6966182	 SRR6966186	 SRR6966187	 SRR6966274	 SRR6966972	 SRR6967708	 SRR6967950	 SRR6976819	 SRR6977424	 SRR6977616	 SRR6984767	 SRR6984768	 SRR6993882	 SRR6996347	 SRR6998689	 SRR6998932	 SRR7001982	 SRR7008304	 SRR7008305	 SRR7012969	 SRR7012970	 SRR7013009	 SRR7013010	 SRR7013011	 SRR7013013	 SRR7013014	 SRR7013015	 SRR7015978	 SRR7027844	 SRR7028476	 SRR7028541	 SRR7029384	 SRR7029385	 SRR7029444	 SRR7029457	 SRR7029492	 SRR7029526	 SRR7029537	 SRR7029595	 SRR7029599	 SRR7029600	 SRR7029714	 SRR7029733	 SRR7030164	 SRR7030166	 SRR7030202	 SRR7030203	 SRR7030204	 SRR7030207	 SRR7030211	 SRR7030213	 SRR7030214	 SRR7030216	 SRR7030481	 SRR7039823	 SRR7039825	 SRR7039826	 SRR7039827	 SRR7040516	 SRR7040538	 SRR7047484	 SRR7047485	 SRR7047488	 SRR7047748	 SRR7047927	 SRR7047937	 SRR7048230	 SRR7048254	 SRR7048255	 SRR7056247	 SRR7056248	 SRR7056249	 SRR7056250	 SRR7056251	 SRR7056252	 SRR7056253	 SRR7056254	 SRR7056255	 SRR7056256	 SRR7057526	 SRR7057527	 SRR7057541	 SRR7057542	 SRR7059809	 SRR7059810	 SRR7059811	 SRR7059823	 SRR7068855	 SRR7068856	 SRR7068857	 SRR7068858	 SRR7068859	 SRR7068862	 SRR7070845	 SRR7072125	 SRR7073271	 SRR7073273	 SRR7073613	 SRR7075231	 SRR7075232	 SRR7079286	 SRR7082704	 SRR7082705	 SRR7082934	 SRR7084513	 SRR7084883	 SRR7088792	 SRR7093790	 SRR7093791	 SRR7094376	 SRR7094381	 SRR7094384	 SRR7095750	 SRR7106551	 SRR7109541	 SRR7109590	 SRR7119031	 SRR7125324	 SRR7130343	 SRR7130345	 SRR7130350	 SRR7130355	 SRR7130367	 SRR7130558	 SRR7130933	 SRR7134444	 SRR7134445	 SRR7134916	 SRR7134917	 SRR7135014	 SRR7135031	 SRR7135032	 SRR7135033	 SRR7135082	 SRR7135117	 SRR7135119	 SRR7135125	 SRR7135127	 SRR7135129	 SRR7135130	 SRR7135131	 SRR7135133	 SRR7135134	 SRR7135136	 SRR7135140	 SRR7135141	 SRR7135196	 SRR7135394	 SRR7135489	 SRR7135613	 SRR7135614	 SRR7135616	 SRR7135618	 SRR7138094	 SRR7139986	 SRR7139987	 SRR7140552	 SRR7140558	 SRR7140559	 SRR7140560	 SRR7140561	 SRR7142377	 SRR7152880	 SRR7152882	 SRR7153369	 SRR7153370	 SRR7154719	 SRR7155187	 SRR7163860	 SRR7163861	 SRR7163863	 SRR7163864	 SRR7163865	 SRR7163867	 SRR7163868	 SRR7163869	 SRR7163870	 SRR7163871	 SRR7163872	 SRR7163873	 SRR7163874	 SRR7163876	 SRR7163877	 SRR7163878	 SRR7163879	 SRR7163880	 SRR7163881	 SRR7163882	 SRR7163884	 SRR7163932	 SRR7164079	 SRR7164080	 SRR7164081	 SRR7164082	 SRR7164083	 SRR7164084	 SRR7164085	 SRR7164086	 SRR7164087	 SRR7164088	 SRR7164089	 SRR7164090	 SRR7164091	 SRR7164092	 SRR7164093	 SRR7164094	 SRR7164095	 SRR7164096	 SRR7164097	 SRR7164098	 SRR7164099	 SRR7164100	 SRR7164101	 SRR7164102	 SRR7164103	 SRR7164104	 SRR7164105	 SRR7164106	 SRR7164107	 SRR7164108	 SRR7164109	 SRR7164110	 SRR7164111	 SRR7164112	 SRR7164113	 SRR7164114	 SRR7164115	 SRR7164116	 SRR7164117	 SRR7164118	 SRR7164119	 SRR7164124	 SRR7164125	 SRR7164126	 SRR7164127	 SRR7164128	 SRR7164129	 SRR7164130	 SRR7164131	 SRR7164132	 SRR7164133	 SRR7164134	 SRR7164135	 SRR7164136	 SRR7164137	 SRR7164138	 SRR7164139	 SRR7164140	 SRR7164141	 SRR7164142	 SRR7164143	 SRR7165609	 SRR7166212	 SRR7166307	 SRR7167091	 SRR7167490	 SRR7167520	 SRR7167528	 SRR7167529	 SRR7167532	 SRR7167535	 SRR7167542	 SRR7167544	 SRR7167545	 SRR7167546	 SRR7167547	 SRR7167576	 SRR7167577	 SRR7167578	 SRR7167579	 SRR7167580	 SRR7167581	 SRR7167582	 SRR7167583	 SRR7167584	 SRR7167585	 SRR7167586	 SRR7167587	 SRR7167588	 SRR7167589	 SRR7167590	 SRR7167591	 SRR7167593	 SRR7167594	 SRR7167595	 SRR7167731	 SRR7167733	 SRR7167734	 SRR7167735	 SRR7167736	 SRR7167739	 SRR7167740	 SRR7167741	 SRR7167743	 SRR7167746	 SRR7167747	 SRR7167749	 SRR7167750	 SRR7167753	 SRR7167755	 SRR7167756	 SRR7167758	 SRR7167759	 SRR7167760	 SRR7167761	 SRR7167763	 SRR7167764	 SRR7167765	 SRR7167768	 SRR7167770	 SRR7167771	 SRR7167783	 SRR7168451	 SRR7168591	 SRR7170940	 SRR7171189	 SRR7172264	 SRR7172300	 SRR7172305	 SRR7172310	 SRR7172311	 SRR7172313	 SRR7172406	 SRR7172408	 SRR7172413	 SRR7172414	 SRR7172416	 SRR7172417	 SRR7172418	 SRR7172420	 SRR7172424	 SRR7172425	 SRR7172427	 SRR7172428	 SRR7172432	 SRR7172433	 SRR7172434	 SRR7172435	 SRR7172436	 SRR7172437	 SRR7172439	 SRR7172440	 SRR7172441	 SRR7172442	 SRR7172443	 SRR7172444	 SRR7172447	 SRR7172448	 SRR7172449	 SRR7172519	 SRR7172520	 SRR7172521	 SRR7172522	 SRR7172524	 SRR7172525	 SRR7172526	 SRR7172527	 SRR7172528	 SRR7172529	 SRR7172530	 SRR7172531	 SRR7172532	 SRR7172533	 SRR7172534	 SRR7172536	 SRR7172537	 SRR7172541	 SRR7172542	 SRR7172544	 SRR7172545	 SRR7172547	 SRR7172548	 SRR7172549	 SRR7172550	 SRR7172551	 SRR7172566	 SRR7172567	 SRR7172568	 SRR7172580	 SRR7172584	 SRR7172585	 SRR7172586	 SRR7172597	 SRR7172601	 SRR7172603	 SRR7172604	 SRR7172608	 SRR7174199	 SRR7179865	 SRR7179904	 SRR7179918	 SRR7179948	 SRR7179949	 SRR7179953	 SRR7179955	 SRR7179957	 SRR7179959	 SRR7179960	 SRR7179965	 SRR7179990	 SRR7179991	 SRR7179992	 SRR7179993	 SRR7179995	 SRR7180003	 SRR7180004	 SRR7180005	 SRR7180006	 SRR7180007	 SRR7180008	 SRR7180009	 SRR7180011	 SRR7180013	 SRR7180014	 SRR7180015	 SRR7180016	 SRR7180017	 SRR7180018	 SRR7180019	 SRR7180020	 SRR7180021	 SRR7180022	 SRR7180023	 SRR7180024	 SRR7180025	 SRR7180028	 SRR7180029	 SRR7180030	 SRR7180032	 SRR7180034	 SRR7180035	 SRR7180036	 SRR7180039	 SRR7180040	 SRR7180041	 SRR7180052	 SRR7180061	 SRR7180158	 SRR7180165	 SRR7180222	 SRR7180871	 SRR7181215	 SRR7181216	 SRR7181555	 SRR7181599	 SRR7181604	 SRR7181690	 SRR7181730	 SRR7181887	 SRR7181944	 SRR7181954	 SRR7181960	 SRR7182023	 SRR7182024	 SRR7182217	 SRR7182222	 SRR7182226	 SRR7182227	 SRR7182228	 SRR7182229	 SRR7182230	 SRR7182260	 SRR7182502	 SRR7182503	 SRR7182808	 SRR7184332	 SRR7184336	 SRR7184345	 SRR7184357	 SRR7184368	 SRR7184378	 SRR7184379	 SRR7184383	 SRR7184388	 SRR7184390	 SRR7184392	 SRR7184393	 SRR7184396	 SRR7184399	 SRR7184401	 SRR7184403	 SRR7184405	 SRR7184406	 SRR7184408	 SRR7184411	 SRR7184412	 SRR7184413	 SRR7184414	 SRR7184416	 SRR7184419	 SRR7184420	 SRR7184421	 SRR7184426	 SRR7184428	 SRR7184442	 SRR7184443	 SRR7184446	 SRR7184447	 SRR7184500	 SRR7184513	 SRR7184516	 SRR7184518	 SRR7184520	 SRR7184533	 SRR7184545	 SRR7184575	 SRR7184579	 SRR7184583	 SRR7184942	 SRR7184990	 SRR7186366	 SRR7186367	 SRR7186372	 SRR7186380	 SRR7186452	 SRR7186459	 SRR7186462	 SRR7187000	 SRR7187034	 SRR7187041	 SRR7187045	 SRR7187050	 SRR7187052	 SRR7187064	 SRR7187075	 SRR7187078	 SRR7187081	 SRR7187082	 SRR7187087	 SRR7187096	 SRR7187124	 SRR7187287	 SRR7187878	 SRR7187902	 SRR7188765	 SRR7189169	 SRR7189170	 SRR7189171	 SRR7191740	 SRR7193808	 SRR7193923	 SRR7193924	 SRR7193929	 SRR7196730	 SRR7196731	 SRR7196733	 SRR7196737	 SRR7196738	 SRR7196739	 SRR7196743	 SRR7196747	 SRR7196748	 SRR7196753	 SRR7196756	 SRR7196758	 SRR7196762	 SRR7196764	 SRR7196771	 SRR7204341	 SRR7204352	 SRR7204396	 SRR7204425	 SRR7204448	 SRR7214430	 SRR7214431	 SRR7214432	 SRR7214433	 SRR7214434	 SRR7217325	 SRR7221280	 SRR7221346	 SRR7221662	 SRR7221669	 SRR7221688	 SRR7221694	 SRR7221717	 SRR7221727	 SRR7221731	 SRR7223194	 SRR7226876	 SRR7226884	 SRR7226885	 SRR7228881	 SRR7231941	 SRR7232413	 SRR7233119	 SRR7239888	 SRR7240744	 SRR7241086	 SRR7241723	 SRR7241724	 SRR7241798	 SRR7241799	 SRR7241800	 SRR7241802	 SRR7244050	 SRR7244052	 SRR7244218	 SRR7244233	 SRR7244334	 SRR7244377	 SRR7245582	 SRR7249141	 SRR7249142	 SRR7249327	 SRR7250104	 SRR7250809	 SRR7251016	 SRR7251020	 SRR7251042	 SRR7253192	 SRR7253631	 SRR7262557	 SRR7264109	 SRR7264111	 SRR7264112	 SRR7264113	 SRR7270881	 SRR7270883	 SRR7270884	 SRR7271156	 SRR7274797	 SRR7274807	 SRR7277810	 SRR7277868	 SRR7277877	 SRR7277883	 SRR7280771	 SRR7281240	 SRR7281265	 SRR7281422	 SRR7281424	 SRR7281454	 SRR7281479	 SRR7282481	 SRR7282535	 SRR7282596	 SRR7282597	 SRR7282598	 SRR7282599	 SRR7282600	 SRR7282613	 SRR7289022	 SRR7289038	 SRR7289098	 SRR7289175	 SRR7289648	 SRR7289733	 SRR7289734	 SRR7289827	 SRR7289891	 SRR7289892	 SRR7290142	 SRR7290261	 SRR7291580	 SRR7292620	 SRR7292852	 SRR7292915	 SRR7292982	 SRR7293001	 SRR7293004	 SRR7293029	 SRR7293097	 SRR7293743	 SRR7293744	 SRR7294009	 SRR7294010	 SRR7310200	 SRR7310201	 SRR7341613	 SRR7341615	 SRR7341619	 SRR7341620	 SRR7341621	 SRR7341792	 SRR7343289	 SRR7343318	 SRR7343394	 SRR7343580	 SRR7343625	 SRR7345482	 SRR7345609	 SRR7345612	 SRR7345626	 SRR7345634	 SRR7345664	 SRR7345666	 SRR7345722	 SRR7345799	 SRR7345802	 SRR7347642	 SRR7348019	 SRR7348020	 SRR7348021	 SRR7348454	 SRR7350582	 SRR7352544	 SRR7352610	 SRR7352612	 SRR7352613	 SRR7352614	 SRR7352615	 SRR7352941	 SRR7353091	 SRR7353131	 SRR7353159	 SRR7355741	 SRR7355828	 SRR7355829	 SRR7355830	 SRR7356423	 SRR7356425	 SRR7356595	 SRR7356596	 SRR7356747	 SRR7357764	 SRR7358328	 SRR7359081	 SRR7359882	 SRR7362896	 SRR7365555	 SRR7401107	 SRR7403111	 SRR7410624	 SRR7410668	 SRR7413580	 SRR7413581	 SRR7413582	 SRR7414886	 SRR7414889	 SRR7416073	 SRR7416074	 SRR7416075	 SRR7416076	 SRR7416077	 SRR7416078	 SRR7419531	 SRR7419532	 SRR7419533	 SRR7419895	 SRR7419896	 SRR7419947	 SRR7420422	 SRR7421701	 SRR7421735	 SRR7421750	 SRR7426526	 SRR7428196	 SRR7429306	 SRR7429434	 SRR7429848	 SRR7429850	 SRR7429936	 SRR7429965	 SRR7429981	 SRR7429982	 SRR7429983	 SRR7429984	 SRR7430545	 SRR7430548	 SRR7439496	 SRR7440524	 SRR7440525	 SRR7442112	 SRR7442113	 SRR7442114	 SRR7442115	 SRR7442116	 SRR7442117	 SRR7442118	 SRR7442119	 SRR7442120	 SRR7442349	 SRR7442350	 SRR7449516	 SRR7449966	 SRR7449967	 SRR7449968	 SRR7449969	 SRR7450519	 SRR7455569	 SRR7455570	 SRR7455571	 SRR7456389	 SRR7458967	 SRR7461349	 SRR7465223	 SRR7465227	 SRR7465820	 SRR7466205	 SRR7466586	 SRR7468561	 SRR7468568	 SRR7468571	 SRR7468605	 SRR7468607	 SRR7468626	 SRR7468627	 SRR7468628	 SRR7468663	 SRR7468664	 SRR7468706	 SRR7468711	 SRR7468722	 SRR7468723	 SRR7473179	 SRR7474133	 SRR7474254	 SRR7475515	 SRR7475516	 SRR7478766	 SRR7496977	 SRR7496979	 SRR7496984	 SRR7496986	 SRR7496987	 SRR7496992	 SRR7496995	 SRR7497000	 SRR7497001	 SRR7497015	 SRR7497017	 SRR7497021	 SRR7497025	 SRR7497068	 SRR7497072	 SRR7497073	 SRR7497076	 SRR7497079	 SRR7497082	 SRR7497087	 SRR7497088	 SRR7497089	 SRR7497095	 SRR7497097	 SRR7497106	 SRR7497113	 SRR7497123	 SRR7497153	 SRR7497154	 SRR7497164	 SRR7497943	 SRR7497944	 SRR7498064	 SRR7498067	 SRR7500575	 SRR7504332	 SRR7504966	 SRR7505736	 SRR7515704	 SRR7518009	 SRR7518012	 SRR7518013	 SRR7518014	 SRR7518015	 SRR7518016	 SRR7518017	 SRR7518018	 SRR7521585	 SRR7521586	 SRR7521587	 SRR7521597	 SRR7521598	 SRR7521599	 SRR7521604	 SRR7521606	 SRR7521725	 SRR7521728	 SRR7521736	 SRR7521737	 SRR7525181	 SRR7525182	 SRR7525546	 SRR7525547	 SRR7525548	 SRR7525549	 SRR7525550	 SRR7525552	 SRR7525554	 SRR7525556	 SRR7525557	 SRR7525558	 SRR7525560	 SRR7525562	 SRR7525564	 SRR7525566	 SRR7525568	 SRR7525569	 SRR7535612	 SRR7535613	 SRR7535614	 SRR7535615	 SRR7535616	 SRR7535617	 SRR7535618	 SRR7535619	 SRR7535620	 SRR7535621	 SRR7535622	 SRR7535623	 SRR7535624	 SRR7535625	 SRR7535626	 SRR7535627	 SRR7537039	 SRR7537487	 SRR7538374	 SRR7538389	 SRR7538465	 SRR7541037	 SRR7541038	 SRR7541332	 SRR7541557	 SRR7545615	 SRR7545616	 SRR7547833	 SRR7547834	 SRR7547835	 SRR7547836	 SRR7547837	 SRR7547838	 SRR7547839	 SRR7547840	 SRR7547841	 SRR7547842	 SRR7547843	 SRR7547844	 SRR7547845	 SRR7547846	 SRR7547847	 SRR7547848	 SRR7547849	 SRR7547850	 SRR7547851	 SRR7547852	 SRR7551042	 SRR7551045	 SRR7551057	 SRR7551059	 SRR7551060	 SRR7551061	 SRR7551062	 SRR7551063	 SRR7551064	 SRR7551065	 SRR7551066	 SRR7551067	 SRR7551069	 SRR7551070	 SRR7551072	 SRR7551073	 SRR7551075	 SRR7551081	 SRR7551082	 SRR7551176	 SRR7551180	 SRR7551190	 SRR7551194	 SRR7551198	 SRR7551200	 SRR7551900	 SRR7586870	 SRR7586871	 SRR7586872	 SRR7586873	 SRR7586874	 SRR7586875	 SRR7586876	 SRR7587104	 SRR7590101	 SRR7590104	 SRR7591100	 SRR7591105	 SRR7591106	 SRR7591107	 SRR7591108	 SRR7591109	 SRR7591110	 SRR7591111	 SRR7591113	 SRR7591116	 SRR7591118	 SRR7591120	 SRR7591121	 SRR7591122	 SRR7591123	 SRR7591124	 SRR7591566	 SRR7591567	 SRR7591568	 SRR7591619	 SRR7592240	 SRR7592241	 SRR7608160	 SRR7608834	 SRR7608835	 SRR7609018	 SRR7611043	 SRR7611044	 SRR7619094	 SRR7619095	 SRR7619096	 SRR7619097	 SRR7619098	 SRR7619099	 SRR7619100	 SRR7619101	 SRR7619102	 SRR7619129	 SRR7619148	 SRR7828043	 SRR7841091	 SRR7841092	 SRR7842314	 SRR7850206	 SRR7850228	 SRR7850237	 SRR7850238	 SRR7850242	 SRR7850304	 SRR7850346	 SRR7850357	 SRR7850385	 SRR7850389	 SRR7850395	 SRR7850406	 SRR7850434	 SRR7850439	 SRR7850495	 SRR7866059	 SRR7866068	 SRR7866076	 SRR7866230	 SRR7866294	 SRR7866373	 SRR7866515	 SRR7866516	 SRR7866585	 SRR7866593	 SRR7866597	 SRR7866654	 SRR7866707	 SRR7866720	 SRR7866730	 SRR7866754	 SRR7866792	 SRR7866796	 SRR7866798	 SRR7866995	 SRR7873685	 SRR7873701	 SRR7873702	 SRR7873705	 SRR7873708	 SRR7873715	 SRR7873731	 SRR7873736	 SRR7873805	 SRR7879251	 SRR7974371	 SRR7989182	 SRR7989187	 SRR7989193	 SRR945146	 SRR945147	 SRR945148	 SRR945149	 SRR945150	 SRR945151	 SRR945152	 SRR945153	 SRR945154	 SRR945155	 SRR945156	 SRR945157	 SRR945158	 SRR945159	 SRR945160	 SRR945161	 SRR945162	 SRR945163	 SRR945164	 SRR945165	 SRR945166	 SRR945167	 SRR945168	 SRR945169	 SRR945170	 SRR945171	 SRR945172	 SRR945173	 SRR945174	 SRR945175	 SRR945176	 SRR945177	 SRR945178	 SRR945179	 SRR945180	 SRR945181	 SRR945182	 SRR946027	 SRR946028	 SRR946029	 SRR946032	 SRR946033	 SRR946034	 SRR946035	 SRR946036	 SRR946037	 SRR953799	 SRR953800	 SRR953801	 SRR954533	 SRR954534	 SRR954535	 SRR954536	 SRR954537	 SRR954538	 SRR954539	 SRR954540	 SRR954541	 SRR954542	 SRR954543	 SRR954544	 SRR954545	 SRR954546	 SRR954548	 SRR954549	 SRR954550	 SRR954551	 SRR954552	 SRR954553	 SRR954554	 SRR954555	 SRR954556	 SRR954557	 SRR954558	 SRR954559	 SRR954560	 SRR954561	 SRR954562	 SRR955385	 SRR955386	 SRR955387	 SRR957724	 SRR957725	 SRR957726	 SRR957727	 SRR957728	 SRR957731	 SRR957733	 SRR959022	 SRR959023	 SRR959024	 SRR959025	 SRR959027	 SRR959028	 SRR959029	 SRR959030	 SRR959031	 SRR960174	 SRR961943	 SRR961944	 SRR961948	 SRR961949	 SRR961953	 SRR961956	 SRR961958	 SRR961963	 SRR961967	 SRR961968	 SRR972390	 SRR972391	 SRR972392	 SRR972393	 SRR972394	 SRR972395	 SRR972396	 SRR972397	 SRR972398	 SRR972399	 SRR972401	 SRR972402	 SRR972403	 SRR972404	 SRR972405	 SRR972406	 SRR972407	 SRR972408	 SRR972409	 SRR972410	 SRR974850	 SRR974851	 SRR974852	 SRR974853	 SRR974854	 SRR974855	 SRR974856	 SRR974857	 SRR974858	 SRR974859	 SRR974860	 SRR974861	 SRR974862	 SRR974863	 SRR974864	 SRR974865	 SRR974866	 SRR974867	 SRR974868	 SRR974869	 SRR974870	 SRR974871	 SRR974872	 SRR974873	 SRR974874	 SRR974875	 SRR974876	 SRR974877	 SRR974878	 SRR974879	 SRR974880	 SRR974881	 SRR974882	 SRR974883	 SRR974884	 SRR974885	 SRR974886	 SRR974887	 SRR974888	 SRR974890	 SRR974892	 SRR974893	 SRR975360	 SRR975361	 SRR975363	 SRR975364	 SRR975365	 SRR975366	 SRR975367	 SRR975368	 SRR975369	 SRR975370	 SRR975371	 SRR975372	 SRR987662	 SRR988668	 SRR988669	 SRR988685	 SRR988686	 SRR988687	 SRR988688	 SRR988689	 SRR988690	 SRR988691	 SRR988692	 SRR988693	 SRR988694	 SRR988695	 SRR988696	 SRR988722	 SRR988723	 SRR988724	 SRR988725	 SRR988726	 SRR988727	 SRR988728	 SRR988729	 SRR988730	 SRR988731	 SRR988732	 SRR988733	 SRR988734	 SRR988735	 SRR988736	 SRR988737	 SRR988738	 SRR988739	 SRR988740	 SRR988741	 SRR988742	 SRR988743	 SRR988744	 SRR988745	 SRR988746	 SRR988747	 SRR988748	 SRR988749	 SRR988750	 SRR988751	 SRR988752
SAL0000001	2	203	4	2	2	3	6	1	3	2	9	8	2	2	2	2	3	3	15	16	3	2	1	14	9	2	7	2	8	2	4	6	2	2	2	2	3	9	9	9	3	1	2	12	3	2	3	108	108	3	3	3	12	12	12	12	2	9	4	2	1	2	1	1	1	9	1	1	5	3	2	7	2	2	2	2	6	7	15	7	2	4	2	4	2	7	2	6	2	2	2	2	2	2	2	2	2	2	2	2	4	2	2	2	2	2	2	2	1	2	2	2	2	8	2	2	2	1	9	2	2	2	2	2	2	2	8	1	2	8	2	2	2	91	2	2	147	1	6	1	2	2	2	2	2	2	2	2	2	2	3	4	2	2	1	1	2	2	1	7	2	7	7	7	7	2	3	2	7	7	2	7	2	6	2	7	5	7	1	6	1	2	2	2	2	7	2	7	7	2	1	2	2	2	3	1	1	7	7	2	14	2	8	2	2	2	9	8	1	7	2	2	3	1	2	3	3	2	9	2	1	7	2	2	9	2	2	2	7	7	2	2	2	2	2	6	1	91	1	9	4	4	4	2	9	14	2	9	9	1	1	9	9	2	1	1	8	2	1	3	1	10	1	7	1	8	7	7	2	7	2	15	7	2	15	1	1	9	9	1	2	130	7	6	7	7	7	7	7	7	5	3	7	7	7	7	1	9	2	9	7	2	7	9	9	2	3	2	2	2	2	2	7	7	1	3	2	7	2	2	8	8	1	6	7	2	7	2	2	2	8	8	1	2	2	2	2	7	7	7	7	2	7	1	15	2	4	3	2	2	2	2	16	7	7	2	2	9	2	9	1	2	9	7	2	2	7	1	1	15	15	9	2	0	7	15	15	1	2	1	1	1	1	1	1	1	4	1	1	2	2	2	2	23	2	7	2	1	1	7	7	7	1	7	7	7	1	7	5	2	14	10	2	7	14	14	2	7	7	7	7	2	7	7	7	7	2	7	7	2	2	7	7	7	2	3	7	7	7	7	7	7	7	7	7	7	7	2	2	2	2	2	2	2	2	7	7	7	7	7	2	2	2	2	2	2	2	2	2	2	2	2	2	2	2	2	2	2	2	2	2	2	2	2	2	2	2	2	2	2	2	2	2	2	2	2	2	2	4	4	4	4	4	2	2	2	14	14	14	14	9	27	8	8	3	23	23	23	15	3	12	15	3	2	3	3	3	3	3	3	6	6	6	6	6	6	6	6	6	6	6	6	1	1	1	1	1	1	60	2	6	6	6	6	6	6	6	2	2	2	3	2	3	2	1	1	3	3	1	3	2	15	2	4	6	8	3	4	2	2	1	2	2	4	2	3	3	9	2	3	3	2	2	3	3	9	4	4	2	3	4	6	15	3	4	9	1	12	2	12	1	39	2	9	2	6	2	2	16	2	4	2	2	9	9	9	2	9	9	9	9	9	9	3	9	2	2	3	9	4	2	2	2	2	2	6	4	4	2	2	2	3	2	4	4	3	3	3	4	3	2	2	7	2	7	2	9	15	1	1	2	3	1	1	2	1	4	1	1	2	9	7	1	3	3	3	2	15	9	9	9	6	2	9	1	15	6	6	9	1	6	14	8	2	1	2	3	1	2	2	2	2	2	2	2	2	2	2	2	2	2	2	2	6	7	7	6	6	7	7	7	7	7	2	15	3	2	2	1	2	2	2	6	39	2	4	14	2	2	8	8	7	23	2	4	2	8	2	7	2	3	6	8	2	2	2	9	9	9	9	6	2	3	1	6	7	6	9	2	3	9	2	7	3	9	9	9	1	9	9	9	9	9	9	9	9	3	9	3	9	9	3	1	1	6	9	12	12	9	9	9	9	9	12	9	3	12	12	3	6	12	9	3	2	1	9	9	9	6	9	9	9	9	9	0	14	6	9	9	14	9	9	3	4	4	2	4	2	2	4	4	2	2	2	2	2	4	2	2	2	2	2	2	2	2	2	2	2	2	2	2	2	2	2	4	2	2	4	4	2	2	2	2	2	2	4	4	3	9	6	2	2	21	3	2	2	2	21	2	2	2	6	147	16	1	147	6	8	2	3	3	3	6	9	2	27	147	2	2	6	2	3	2	6	1	3	2	6	2	6	1	2	14	8	1	1	1	1	1	1	1	1	2	2	1	2	2	2	3	2	6	2	2	2	3	147	1	9	2	2	2	2	2	147	8	2	2	2	27	2	3	2	16	10	2	6	2	2	12	12	3	2	15	2	7	6	2	3	15	9	3	3	3	9	2	2	3	9	2	14	6	3	2	8	27	2	21	16	2	2	2	2	2	2	1	2	12	2	2	2	2	2	4	15	2	2	2	2	2	2	2	6	6	8	8	3	2	2	2	2	2	2	2	2	2	2	2	2	2	2	2	2	2	2	2	2	2	2	2	2	2	2	2	2	2	2	2	2	2	2	2	2	2	2	2	2	2	3	3	3	3	3	3	3	3	27	27	27	27	27	27	4	3	15	15	15	15	2	2	2	2	2	2	2	2	2	3	3	6	6	6	3	3	27	27	27	27	3	3	3	3	3	15	15	15	3	3	9	3	3	6	57	1	6	9	3	3	21	6	3	3	3	3	15	24	27	9	3	15	3	3	24	3	82	82	9	9	9	9	9	9	9	9	1	9	9	9	9	9	9	1	9	9	173	1	9	9	9	36	2	1	9	1	7	0	8	12	7	14	23	9	2	2	1	1	3	1	2	2	2	9	9	70	2	2	2	12	12	12	2	2	6	3	3	2	2	7	1	4	9	9	2	2	9	9	2	9	2	2	9	8	2	2	9	12	9	4	9	9	1	1	9	2	8	9	3	1	16	9	9	9	9	16	4	6	2	15	10	23	2	2	2	2	12	15	3	2	1	9	1	2	1	6	9	2	2	2	2	9	9	2	1	7	3	9	1	1	2	12	14	57	9	3	3	9	3	9	9	9	3	6	9	1	3	1	3	1	3	2	1	2	9	9	15	3	9	1	7	9	9	2	9	108	1	108	1	1	3	3	7	2	1	2	3	2	2	14	3	16	2	3	12	2	2	2	2	12	108	108	108	108	108	108	12	15	3	172	3	1	9	6	15	6	9	134	1	2	1	9	15	15	15	9	6	9	15	15	6	15	2	9	1	14	9	15	15	3	14	8	9	3	12	15	6	1	2	15	15	3	7	7	6	2	6	15	6	2	2	8	3	1	6	3	6	6	1	6	8	6	6	8	2	6	12	2	2	2	2	9	6	14	4	9	1	2	3	2	2	3	9	4	23	23	12	12	3	4	2	2	2	2	4	3	8	6	6	15	2	23	12	1	12	9	2	12	6	3	7	15	7	2	12	3	6	3	8	4	23	4	15	2	23	2	2	2	2	2	23	2	3	3	6	2	3	6	6	3	2	9	2	7	3	6	6	6	1	15	2	3	2	2	1	16	6	16	23	3	3	21	12	15	3	10	15	9	2	3	1	15	3	3	1	15	3	2	7	2	23	3	15	3	2	7	14	3	10	3	9	2	15	2	9	1	3	8	2	8	4	24	3	9	9	1	3	4	9	2	9	7	5	5	1	2	2	2	2	2	4	2	2	3	16	2	57	2	4	9	3	2	3	4	2	9	2	2	2	16	3	2	2	12	3	2	9	21	6	2	2	2	2	2	3	4	2	2	2	2	2	2	15	6	4	12	3	15	0	2	2	3	2	3	3	24	3	15	2	10	2	16	3	3	3	2	3	3	3	2	4	2	3	3	2	2	2	4	9	4	3	2	23	2	6	3	4	1	3	2	4	2	2	2	2	2	23	2	2	6	3	2	16	2	16	3	2	0	4	4	2	3	3	3	27	27	3	27	3	27	27	3	4	3	3	3	4	3	4	4	2	2	4	15	2	15	15	3	4	3	2	4	2	2	4	9	9	3	4	3	82	6	2	6	6	57	1	6	2	2	2	15	15	4	4	24	27	27	27	9	3	3	2	2	15	3	3	3	24	2	3	2	2	2	4	4	2	15	2	10	2	2	16	2	2	2	4	2	3	2	2	2	2	2	2	2	16	2	4	2	2	2	2	2	2	3	4	2	2	160	160	2	2	160	160	2	2	160	160	2	2	160	160	2	2	160	160	2	2	160	160	2	2	160	160	2	2	160	160	2	2	2	160	2	2	160	160	2	2	160	2	2	160	160	2	2	160	160	2	2	160	160	2	2	160	160	2	2	160	160	2	2	160	160	2	2	160	160	2	2	160	160	2	2	160	160	2	2	160	160	2	2	160	160	2	2	160	160	2	2	160	160	2	2	160	160	2	2	160	160	2	2	160	160	2	2	160	160	2	2	160	160	2	160	2	2	160	160	2	2	160	160	2	2	160	160	2	2	160	160	2	2	160	160	2	160	160	6	6	6	6	6	2	2	6	144	2	12	12	2	9	6	1	2	2	2	2	2	2	2	2	12	2	3	2	12	2	2	12	12	12	2	6	12	12	12	12	6	2	2	2	6	6	12	6	6	6	2	2	6	12	6	12	2	6	6	2	2	6	2	6	2	2	6	2	6	2	2	6	6	6	12	2	12	12	12	12	2	6	2	6	6	6	2	2	6	2	6	6	6	2	2	6	6	2	6	7	2	12	2	2	2	2	2	6	2	6	2	2	2	2	6	2	2	2	2	2	2	2	2	6	2	2	6	6	6	6	2	2	2	2	6	6	12	6	6	6	6	6	6	2	2	6	2	2	6	2	12	2	12	2	6	6	2	12	12	12	2	6	6	2	2	2	6	12	6	2	2	12	12	2	12	2	2	2	6	9	6	2	2	2	2	2	15	2	15	2	2	6	8	2	2	2	12	2	12	8	2	2	2	6	6	2	2	2	2	2	2	2	2	6	2	12	2	15	2	2	2	2	2	6	2	2	2	2	9	12	12	2	2	2	2	2	2	2	2	15	2	2	2	27	2	2	6	2	2	6	2	6	7	2	2	27	2	2	2	2	2	6	15	6	2	6	2	2	2	2	12	2	2	6	2	2	2	15	9	2	6	2	2	12	12	2	2	2	6	2	2	12	8	12	2	8	2	2	2	12	2	15	2	2	2	2	2	2	15	2	2	6	6	2	2	2	6	2	2	2	15	2	8	12	15	2	2	8	6	2	3	2	2	12	12	2	2	27	2	8	2	2	2	2	6	2	15	2	2	15	2	2	2	2	6	2	23	2	2	2	159	2	12	2	27	2	6	2	2	2	2	2	2	2	2	6	2	2	2	3	2	8	2	2	12	2	2	3	6	2	12	12	2	2	12	6	6	2	2	2	2	6	27	6	2	2	2	2	8	6	15	3	3	3	2	14	2	2	2	2	2	2	2	14	2	6	4	4	2	8	2	2	152	1	2	2	4	2	2	2	3	2	2	2	4	2	9	2	2	2	4	4	4	4	4	4	4	4	4	4	4	4	2	4	4	4	4	4	4	4	4	4	4	4	4	4	2	4	2	2	2	15	2	258	3	6	2	2	2	2	2	2	3	2	9	3	2	146	146	2	7	3	2	2	8	2	6	6	3	14	3	3	6	2	2	3	3	1	10	14	2	4	9	4	6	7	3	15	23	7	2	2	15	2	3	8	14	8	2	23	3	7	2	4	2	15	6	3	15	8	3	1	4	2	7	2	2	23	2	2	23	8	12	2	2	2	16	2	14	2	2	2	2	2	15	2	6	12	7	23	3	16	2	14	4	2	7	7	23	14	15	76	14	15	14	12	2	6	2	2	7	4	7	3	15	3	12	8	2	15	2	15	3	3	145	14	2	2	5	8	2	9	2	2	2	3	2	1	12	57	2	2	1	2	8	2	7	2	4	9	8	2	14	2	6	3	3	2	2	166	2	2	7	3	3	4	1	3	3	1	3	3	2	2	3	2	2	2	2	3	9	3	14	3	3	4	3	3	2	2	2	3	15	15	2	2	2	2	9	21	3	2	8	6	10	9	4	12	2	8	2	9	2	2	2	2	9	150	2	2	2	7	2	2	2	2	2	2	2	2	7	2	2	2	2	6	2	6	2	2	7	2	4	2	9	6	2	16	2	2	2	2	2	3	2	2	2	6	2	7	3	23	6	2	2	2	3	2	2	2	2	1	9	1	2	4	2	2	2	3	2	57	3	2	9	2	165	7	8	2	9	9	2	2	2	3	2	16	6	4	2	4	2	27	2	6	2	2	2	9	6	2	2	2	2	1	9	6	2	2	15	3	3	3	2	4	9	9	2	2	2	2	2	15	2	2	1	8	4	3	6	2	9	8	6	9	57	9	8	6	1	2	3	9	9	2	9	9	2	6	9	2	3	9	2	2	4	9	2	9	2	15	9	9	1	9	2	1	3	2	9	2	9	9	12	27	2	9	9	2	6	23	9	2	9	12	3	6	9	16	2	9	3	2	14	2	1	2	3	1	8	3	3	9	6	6	2	2	9	8	2	1	2	7	2	3	9	2	8	2	9	8	2	2	6	3	2	2	1	8	2	2	12	2	15	9	2	2	6	2	3	2	4	3	8	9	7	2	3	2	14	2	7	8	2	2	7	2	14	2	2	2	3	2	2	2	2	7	2	2	2	2	9	6	2	1	2	2	2	2	2	2	12	2	3	2	2	2	2	2	2	9	2	2	2	8	6	2	6	2	3	2	1	1	6	2	2	2	2	3	2	2	2	3	3	3	2	2	1	2	9	9	9	9	2	2	2	2	2	2	2	2	2	2	2	2	2	6	9	6	6	1	23	6	6	6	8	6	6	6	6	6	3	3	3	3	3	3	3	3	6	6	3	3	6	6	6	2	2	2	6	2	6	6	3	2	6	3	3	3	8	6	3	3	3	8	3	2	8	23	12	3	3	9	3	3	6	21	3	6	9	9	8	3	3	8	8	2	4	3	2	2	3	14	1	2	1	4	23	2	2	2	2	9	2	3	2	3	2	14	16	9	9	2	2	2	2	2	2	2	2	9	9	3	3	3	3	3	3	3	3	3	3	3	2	2	8	2	1	2	3	2	2	2	2	2	2	1	8	7	2	6	6	2	2	10	2	2	2	9	2	6	2	2	16	2	2	2	2	2	8	1	9	2	6	3	8	2	2	2	2	2	2	2	2	2	3	2	2	2	3	2	2	2	2	3	8	1	2	9	39	2	3	2	2	2	3	2	7	2	2	2	2	2	2	1	8	2	2	2	2	2	2	1	2	4	2	6	2	15	2	2	2	2	8	2	2	8	7	2	2	2	2	2	8	2	1	2	6	2	2	9	2	2	2	2	2	2	2	7	2	2	2	2	7	2	2	2	7	6	9	1	2	2	7	7	3	3	2	2	12	2	8	2	2	2	1	2	3	3	2	1	9	2	2	2	6	2	6	9	2	2	3	9	8	39	2	2	2	9	2	9	2	2	2	2	2	2	57	2	1	6	2	2	2	7	7	1	2	7	2	3	2	2	2	14	39	14	7	6	2	1	2	2	2	2	2	2	2	2	10	2	2	9	9	3	1	10	12	39	8	3	6	2	3	1	2	2	3	2	2	8	2	7	2	8	2	3	14	4	2	12	2	2	39	2	2	2	2	14	2	2	3	8	7	8	6	2	8	1	1	9	6	7	2	9	1	23	8	2	6	8	2	10	2	14	2	2	4	2	2	1	2	2	2	2	2	2	4	14	2	3	2	2	2	3	2	8	2	6	7	1	2	2	2	2	1	3	6	3	7	2	2	8	6	10	3	14	1	7	2	1	2	6	2	39	2	2	1	3	2	2	2	10	2	4	2	2	2	9	3	9	2	15	2	0	2	2	2	8	2	8	3	6	10	7	2	3	2	16	3	3	14	3	2	27	27	3	9	3	3	27	6	10	3	1	147	9	6	9	3	3	3	3	3	3	3	3	6	3	9	3	3	3	3	3	6	12	2	8	2	3	2	2	2	2	2	2	2	8	8	6	2	2	2	6	3	3	2	7	3	9	8	2	2	3	3	2	3	14	8	7	2	8	8	6	7	12	15	9	2	8	2	181	1	2	2	12	2	2	2	147	6	3	2	2	2	147	3	8	147	147	2	2	2	3	2	2	15	2	2	146	2	2	2	2	2	2	6	4	2	2	14	2	2	27	147	3	1	6	2	3	2	2	1	2	2	2	1	27	9	3	2	6	3	8	8	2	147	2	2	3	2	6	23	6	1	2	14	2	3	2	6	1	27	3	2	2	1	3	15	2	3	2	27	2	2	6	2	4	2	2	3	2	2	3	2	3	9	3	4	27	6	2	3	6	2	2	2	15	2	15	14	9	7	23	3	1	2	1	3	121	2	2	1	15	6	2	4	7	2	9	9	9	3	9	2	2	2	2	2	2	6	12	2	2	7	2	2	1	2	2	18	37	2	9	3	2	43	2	3	9	4	4	2	2	46	2	2	9	48	16	2	1	13	2	7	9	2	13	7	53	2	2	2	2	3	2	2	2	3	2	2	2	2	3	7	2	2	2	15	2	2	2	2	2	2	2	18	2	13	2	1	2	2	2	2	2	2	15	3	2	52	2	54	2	2	2	16	1	2	2	3	2	2	4	2	2	55	2	2	7	2	21	3	2	4	2	2	2	3	7	2	3	33	2	3	4	2	2	7	7	2	56	2	2	7	2	16	2	6	6	2	2	10	8	3	2	57	10	12	2	1	15	2	2	8	8	8	8	8	8	8	8	8	8	8	2	2	2	2	2	7	2	7	5	9	44	2	2	2	3	8	8	2	8	8	8	8	8	8	8	8	8	8	8	8	8	8	8	16	3	2	2	2	7	15	15	2	58	2	8	8	8	8	5	2	59	3	2	2	8	2	8	2	2	2	2	2	2	2	2	4	2	3	2	2	7	32	8	8	44	3	4	2	3	2	8	9	2	3	2	3	7	2	2	3	2	32	2	2	4	2	2	3	8	2	9	2	2	8	2	10	2	3	11	39	2	2	2	2	60	7	2	3	61	2	2	2	3	18	62	2	15	3	2	2	2	1	3	2	49	9	2	3	12	2	8	8	8	14	14	14	14	14	14	14	14	14	14	14	14	14	14	14	14	14	14	14	14	14	14	14	14	14	9	8	16	18	1	1	8	1	2	3	3	1	17	2	1	8	9	8	8	9	15	2	9	1	9	8	9	16	18	18	3	3	15	12	12	15	15	15	15	15	15	15	26	2	29	2	2	3	3	2	7	3	63	2	7	2	2	2	3	2	2	2	2	2	2	2	4	2	2	1	2	2	2	7	2	15	15	15	3	15	15	3	8	15	2	8	3	2	8	15	3	2	8	15	15	15	15	7	8	15	2	15	15	15	15	8	3	2	3	8	15	15	15	2	7	5	6	4	2	2	2	2	2	2	64	2	2	2	13	2	3	3	18	2	2	2	2	23	16	3	9	2	3	2	3	2	5	50	51	2	5	41	2	2	2	18	2	25	2	2	3	8	12	2	6	2	2	2	36	2	9	14	1	2	65	2	2	10	39	7	2	2	2	2	2	2	2	2	2	2	2	2	2	2	2	2	2	2	2	2	2	2	2	2	2	2	2	2	2	2	2	2	2	2	2	2	2	9	2	2	2	2	2	2	2	2	1	6	2	2	2	2	2	2	2	2	2	2	2	2	6	2	3	2	4	66	21	12	2	3	2	9	27	2	4	27	15	2	2	15	2	2	2	7	2	2	3	6	2	1	2	2	2	2	2	2	1	3	2	1	3	7	2	2	10	3	2	7	36	2	3	1	2	1	1	16	2	7	7	1	2	8	2	10	8	8	8	8	8	4	2	3	15	78	8	8	2	8	8	7	8	78	4	8	2	7	2	7	7	2	15	3	2	3	2	3	8	2	2	2	3	24	2	2	8	3	3	2	15	2	3	2	3	2	7	1	2	2	3	2	2	2	2	3	3	35	3	30	8	1	3	2	16	2	4	2	2	6	2	2	2	2	44	2	2	2	8	8	2	3	2	2	2	2	2	8	8	2	8	2	2	2	9	8	8	2	2	2	2	8	2	8	2	8	2	2	2	7	8	2	8	2	2	18	8	2	27	8	7	2	2	2	2	2	12	12	12	12	12	2	2	7	7	6	21	3	3	15	2	2	1	8	19	1	8	9	8	1	20	1	9	1	1	21	3	31	2	2	21	2	2	2	2	2	2	2	21	21	21	2	2	2	2	2	2	79	2	2	2	2	2	2	2	2	2	2	2	2	2	2	2	2	2	2	2	2	2	2	2	2	2	2	2	2	2	2	2	2	2	2	2	2	2	2	2	2	2	2	2	2	2	2	2	2	2	2	1	2	2	2	2	2	2	79	2	2	2	2	2	2	2	2	2	2	2	2	2	2	2	2	2	2	2	2	2	2	2	2	2	2	2	2	21	21	2	3	2	2	2	2	2	2	2	2	2	2	2	2	2	2	2	2	2	2	2	2	2	2	1	2	2	2	2	2	2	2	2	2	2	2	2	2	2	2	2	21	2	2	2	2	2	2	2	2	2	2	2	2	2	2	2	2	2	2	2	2	2	2	2	2	2	2	2	2	2	2	2	2	2	2	2	79	2	2	2	67	26	2	2	6	2	68	12	47	2	9	2	2	2	2	15	2	2	15	2	2	2	4	8	2	2	15	2	8	2	9	2	2	15	2	2	2	2	2	2	2	2	2	9	15	2	2	2	2	15	2	2	2	2	14	2	2	2	2	3	3	10	36	2	15	6	3	2	3	2	2	2	2	2	2	3	2	3	7	15	3	2	2	2	3	2	2	8	8	2	2	2	8	1	9	2	3	3	3	3	6	3	2	5	2	4	2	15	2	9	7	2	3	3	2	3	2	2	6	8	1	1	1	3	2	1	1	15	2	22	8	1	8	15	6	1	2	1	1	8	15	8	3	3	3	3	2	2	2	2	2	2	2	2	2	8	8	2	2	2	2	18	2	7	3	2	3	2	2	3	2	5	10	1	2	7	15	3	70	70	2	33	2	2	2	2	2	23	2	8	8	2	8	8	4	2	6	8	2	15	1	2	16	2	2	2	2	3	6	8	2	2	2	2	2	2	9	2	1	8	15	3	27	15	15	21	28	9	9	3	15	1	1	2	2	2	15	1	1	1	1	8	1	1	2	24	2	16	7	16	16	7	16	2	3	2	2	4	2	6	2	2	2	2	2	2	2	2	2	2	2	2	69	2	3	2	59	44	3	2	2	26	4	2	2	2	8	3	8	27	3	4	3	9	2	2	2	2	3	1	2	1	2	3	2	16	7	7	1	7	3	1	1	3	2	8	73	2	2	7	4	3	8	8	10	7	2	15	9	15	8	8	8	15	15	6	25	1	2	15	3	2	8	2	3	2	2	2	15	15	2	2	15	15	15	8	15	15	15	8	2	8	3	2	3	3	15	2	15	8	15	15	15	3	15	15	3	3	3	15	3	2	15	3	2	2	15	3	3	3	2	2	2	2	3	3	3	3	2	2	2	16	60	2	2	2	26	18	4	8	23	9	2	16	2	3	2	2	1	1	8	2	7	3	2	2	2	15	2	2	8	1	2	15	2	2	2	2	7	2	8	2	2	6	3	15	3	2	2	3	2	2	7	15	1	2	2	2	3	3	12	2	3	2	2	16	16	15	14	3	9	1	2	2	39	2	2	2	9	6	2	2	3	9	3	7	2	2	2	15	2	2	15	2	2	2	71	5	71	11	12	7	72	60	4	7	70	70	70	70	8	2	2	29	1	1	1	1	3	15	2	9	9	2	15	7	2	2	2	2	11	2	3	3	41	7	2	2	2	2	2	15	3	2	7	14	4	2	7	2	2	12	38	2	2	2	16	52	2	2	2	2	4	48	2	3	2	8	2	8	8	2	2	2	15	10	2	2	2	3	15	2	2	2	16	9	8	3	2	15	2	8	15	3	15	8	8	15	15	8	70	4	15	2	1	8	8	6	3	15	3	15	2	1	9	14	2	2	8	2	2	2	0	2	2	2	2	2	2	2	2	2	2	2	2	2	2	2	0	2	2	2	2	2	2	2	2	2	2	2	2	2	2	2	2	2	2	2	2	2	1	1	15	3	2	1	15	2	6	2	1	2	3	1	80	1	9	15	15	16	15	2	186	2	2	2	2	2	2	2	2	2	2	2	2	15	8	2	8	2	2	2	7	7	15	4	3	2	9	82	4	3	2	4	4	2	2	2	2	3	2	3	2	83	2	16	2	2	2	2	2	2	3	60	44	2	3	3	2	2	84	2	7	59	6	2	82	14	2	4	2	16	12	7	1	3	2	2	2	7	2	2	2	2	2	2	2	2	3	7	7	2	7	2	2	2	2	15	44	16	1	2	2	2	8	2	2	3	81	2	15	2	2	207	9	70	2	2	3	21	21	2	2	2	2	2	2	2	2	2	2	2	2	2	2	2	2	2	2	2	2	2	2	16	16	2	82	15	44	12	85	5	7	2	2	2	2	2	2	3	3	2	7	2	3	24	2	2	16	2	39	18	7	15	9	8	9	4	7	16	16	7	16	3	5	3	1	3	3	15	15	16	87	16	2	3	2	3	16	15	60	60	15	186	71	2	2	2	2	2	2	2	2	2	88	15	15	2	23	2	2	2	8	2	39	7	2	2	2	2	2	2	1	90	71	3	5	2	2	3	2	7	2	3	2	2	8	15	1	8	5	8	8	8	8	3	1	6	3	1	1	2	1	1	6	9	3	1	3	3	7	14	2	2	9	2	5	9	2	2	3	2	2	81	2	2	14	9	14	9	8	2	14	8	2	2	2	2	12	2	9	15	2	2	2	15	15	2	2	86	15	2	3	12	3	27	2	2	2	2	2	47	13	4	2	89	2	4	2	2	2	48	9	2	2	41	1	44	2	3	7	3	2	15	3	2	2	91	3	7	9	7	8	2	2	8	5	12	94	2	2	1	3	2	2	8	2	2	2	9	2	24	2	15	96	96	2	8	2	9	12	12	3	2	2	3	2	2	8	7	2	12	12	12	3	12	3	2	12	2	2	7	7	7	7	7	7	7	7	7	7	7	7	7	7	7	7	7	7	7	7	7	7	7	2	2	1	5	2	12	12	15	7	7	7	7	7	7	7	7	7	2	2	2	2	2	2	2	2	2	2	2	2	2	2	2	2	2	2	2	2	2	2	2	2	2	2	2	2	2	2	2	2	2	2	2	4	2	2	2	39	7	7	7	7	7	2	2	2	2	2	6	6	10	1	3	3	3	8	8	8	12	3	3	3	3	9	9	9	9	9	9	9	9	9	14	91	91	91	91	53	3	3	3	53	3	3	3	3	3	3	3	3	8	3	2	2	3	3	2	1	1	1	1	1	1	1	2	1	1	1	1	2	1	1	1	2	1	1	92	7	1	1	2	2	2	1	1	1	1	2	1	1	1	2	1	2	2	93	2	2	2	5	7	3	7	95	7	6	3	2	2	2	1	2	44	2	7	2	2	71	2	8	8	2	3	3	2	1	1	3	2	1	3	2	2	2	2	15	3	15	15	27	3	1	3	2	1	2	2	9	5	2	2	2	2	7	7	1	9	2	8	91	2	91	2	15	91	15	91	3	9	12	6	3	7	2	2	15	7	7	2	15	7	7	9	15	8	2	3	3	3	2	3	8	8	3	8	2	97	16	98	2	16	4	4	2	60	2	18	2	2	5	15	8	2	2	10	41	5	2	7	2	2	3	3	27	2	2	2	2	2	2	2	15	2	7	100	3	16	10	2	2	13	2	2	1	55	3	38	2	39	101	2	7	2	8	7	2	2	15	2	2	2	102	8	2	2	2	2	2	2	2	2	2	2	2	2	2	3	2	12	5	3	16	2	3	2	2	2	2	2	2	3	2	2	2	2	2	2	16	2	2	97	2	2	2	2	5	2	2	5	15	15	15	9	2	15	3	5	1	99	3	2	1	1	2	15	2	2	2	2	2	14	2	2	2	4	2	3	3	2	2	2	2	4	4	2	2	3	2	2	2	2	12	3	2	2	14	39	9	2	2	7	85	2	6	2	2	2	2	2	2	15	2	2	2	2	2	2	2	2	2	2	2	82	9	9	2	2	2	2	2	2	2	2	2	2	2	2	2	2	2	2	2	2	2	2	2	2	2	2	2	2	2	2	3	2	2	2	3	2	2	2	2	2	2	2	2	2	2	2	2	2	2	7	2	2	2	2	2	2	2	2	2	2	2	2	2	2	2	2	2	2	2	2	2	2	2	2	2	2	2	2	2	2	8	7	2	18	23	7	3	2	12	7	3	2	2	8	8	2	2	2	2	7	38	89	4	2	2	7	2	2	12	2	2	2	12	24	8	9	2	3	2	7	14	14	14	14	14	103	14	14	14	14	14	14	14	14	14	12	15	8	8	8	2	2	7	2	2	2	2	2	2	2	2	5	4	9	6	8	1	12	3	9	2	2	15	2	2	9	44	2	1	44	3	105	106	60	107	2	15	13	108	15	5	104	9	1	2	10	3	2	2	2	2	8	2	9	2	2	74	109	2	3	7	2	2	5	91	34	2	5	2	3	110	2	2	2	82	2	60	44	3	19	53	119	3	21	3	7	5	6	9	2	9	70	111	2	13	7	12	2	116	117	2	97	1	2	3	2	5	71	44	9	2	15	2	82	91	2	16	9	1	2	2	3	5	2	44	71	2	1	114	2	5	5	6	8	2	115	5	12	7	112	60	3	85	58	8	7	2	9	3	3	3	204	2	7	1	5	2	2	120	2	8	2	2	113	91	3	2	6	118	71	18	1	16	7	3	34	15	5	3	71	9	3	2	3	1	2	121	3	2	2	3	2	15	24	2	3	9	3	2	2	2	2	1	2	2	2	2	2	2	2	2	2	2	2	2	2	2	2	2	2	2	2	2	12	12	12	9	12	12	12	12	12	9	12	12	12	12	8	2	1	3	3	3	3	15	9	1	1	15	8	3	8	3	1	3	2	3	2	8	2	2	9	7	2	39	3	9	2	7	7	2	2	3	11	2	2	106	2	5	2	199	9	9	2	2	2	2	1	2	2	2	2	3	2	2	9	91	2	2	185	91	7	2	38	2	2	21	3	2	1	21	8	44	3	3	2	2	2	2	9	2	2	2	2	3	2	2	2	2	2	2	2	2	2	2	2	2	2	82	3	2	5	74	2	121	3	3	15	15	12	8	9	2	2	3	3	2	2	2	2	8	8	2	15	2	82	91	0	2	2	71	8	2	2	2	3	3	12	1	2	2	7	9	2	38	2	2	2	2	3	3	6	3	9	3	1	3	2	2	1	9	2	5	6	15	1	7	1	2	9	2	10	9	9	8	3	1	9	1	2	7	13	21	8	2	15	3	2	2	15	109	9	2	1	3	1	15	1	1	3	2	4	6	4	4	4	2	2	6	3	2	1	0	2	2	6	8	1	2	15	2	4	3	1	12	2	2	6	12	12	12	2	12	12	12	2	2	6	2	2	12	7	3	2	3	3	2	2	2	2	2	1	2	3	6	1	9	3	14	3	9	2	18	123	3	6	7	2	0	39	2	2	1	2	3	12	15	12	2	2	2	2	2	2	9	4	9	1	8	3	3	1	36	3	12	39	1	124	3	2	2	2	2	2	7	3	10	3	3	9	3	2	9	2	3	13	2	1	2	2	7	6	15	1	2	70	2	2	2	15	125	8	15	3	2	3	9	2	2	1	15	15	7	7	8	1	2	1	2	2	2	7	2	2	2	2	2	2	2	2	2	2	2	2	2	2	2	2	2	2	2	2	2	2	2	3	2	2	3	3	35	3	2	18	3	15	2	2	2	2	2	2	2	2	2	2	1	2	2	2	3	15	2	2	2	2	2	2	2	2	2	8	2	3	2	2	7	3	2	2	8	2	16	3	15	2	2	2	2	2	2	3	2	2	2	2	2	2	8	7	2	8	2	15	5	2	2	5	2	4	2	2	4	2	8	8	8	8	8	8	2	2	2	2	2	2	2	2	2	2	2	2	1	8	8	8	9	3	1	2	3	2	1	2	1	15	28	3	2	2	8	2	2	2	2	2	2	2	2	1	16	8	1	2	2	9	2	2	8	8	1	2	2	1	8	8	2	8	3	2	15	1	14	1	2	28	1	2	2	28	2	2	2	2	2	2	2	2	2	2	2	2	6	2	2	2	2	2	2	3	2	3	2	7	8	9	2	2	2	2	2	2	2	3	4	2	5	18	12	5	2	3	2	2	2	8	2	2	2	3	1	2	2	15	39	4	39	2	1	7	39	3	3	3	2	27	2	8	7	7	2	2	2	2	3	30	2	2	21	1	126	2	3	2	3	8	8	82	2	2	2	2	2	2	2	2	2	3	2	2	7	3	3	2	2	2	7	2	2	2	2	2	27	2	3	2	2	1	8	1	2	2	1	1	8	7	1	2	2	2	2	2	2	1	2	1	2	3	6	12	12	12	12	12	2	12	2	2	7	2	2	2	2	3	1	3	2	2	2	3	3	12	12	3	7	7	127	2	2	15	15	9	15	9	3	2	2	2	2	2	7	2	15	2	2	2	15	3	1	7	15	15	15	15	15	15	0	15	186	186	15	15	8	15	15	15	15	15	15	15	21	14	44	2	15	3	3	4	8	60	2	2	2	2	2	2	9	7	14	2	2	13	2	2	2	2	2	2	2	2	2	2	2	2	7	2	2	129	6	4	7	4	2	2	128	3	2	15	2	2	2	2	2	2	2	2	2	2	2	10	7	3	2	2	2	4	15	2	8	2	1	2	2	2	2	7	2	2	2	2	4	2	2	2	8	4	2	2	3	2	2	2	2	2	2	2	2	2	2	2	2	2	2	3	2	2	2	2	2	2	2	2	2	2	2	2	2	2	2	2	2	2	2	2	21	2	2	2	2	2	2	2	2	2	2	2	2	2	2	2	2	2	2	2	2	2	2	2	9	2	2	2	2	2	2	2	2	2	2	2	2	2	2	2	2	2	39	2	2	2	2	2	2	2	2	2	2	2	2	2	2	2	2	2	2	2	2	2	2	2	2	2	2	2	9	3	2	3	7	24	2	2	4	2	5	2	2	2	2	2	2	2	8	2	7	2	2	95	2	2	2	33	2	2	2	15	2	5	2	9	2	2	72	2	2	6	6	379	130	2	2	11	105	15	15	15	15	15	15	15	5	5	15	5	3	2	38	2	3	2	3	3	3	3	3	2	3	3	3	3	2	3	2	3	3	2	3	3	3	3	3	3	3	3	2	5	4	4	11	4	2	21	2	2	2	1	57	2	0	15	3	2	2	2	2	2	15	2	2	9	1	2	2	2	2	2	2	131	2	2	2	2	3	2	2	2	10	2	2	2	2	2	2	2	2	2	23	2	2	2	2	2	2	2	8	2	2	2	2	2	27	2	2	27	3	3	2	3	3	3	2	2	3	2	2	2	27	2	2	1	2	2	2	2	2	2	2	2	2	2	2	2	2	2	2	2	2	2	2	2	3	2	2	1	2	2	3	18	7	2	7	3	132	2	2	2	3	212	27	3	27	27	3	3	3	3	3	3	3	1	8	7	7	5	2	7	1	7	15	7	27	3	3	3	3	3	3	0	27	3	27	3	3	3	133	3	3	3	27	3	2	6	2	2	15	2	2	8	2	2	8	8	2	2	2	1	2	2	7	1	2	2	2	8	2	2	2	1	2	2	2	2	2	2	1	2	7	2	2	2	2	2	2	1	2	2	2	2	2	2	2	2	2	2	1	2	1	2	2	2	2	3	3	3	3	3	3	3	3	3	268	3	2	3	3	2	2	2	2	2	2	2	2	2	2	2	2	2	2	2	2	2	2	2	2	3	27	3	27	2	3	3	2	7	97	97	15	97	122	5	2	2	2	2	2	8	3	2	60	3	2	1	5	15	2	2	8	8	9	2	2	3	3	15	15	1	15	1	2	1	2	2	5	3	3	3	2	4	2	2	2	2	9	2	2	2	2	2	2	15	15	2	3	2	15	15	15	7	3	3	3	7	2	6	8	8	2	6	2	2	2	3	3	1	9	4	104	2	2	2	2	2	2	2	15	1	134	2	15	15	1	1	1	2	7	2	15	39	2	8	15	8	3	7	2	8	8	7	8	12	2	8	2	57	2	8	15	2	39	3	2	2	8	3	8	57	8	237	2	2	3	2	2	8	8	2	2	237	3	5	2	3	39	2	12	3	2	5	2	8	3	237	2	24	8	8	8	2	8	2	237	5	8	2	2	39	9	237	57	39	57	2	2	39	7	24	8	39	2	2	5	3	8	39	8	3	8	8	2	9	3	8	2	237	39	3	8	2	39	2	3	3	15	15	15	3	2	2	3	2	2	8	3	8	1	4	3	50	2	135	7	2	2	4	1	2	2	1	2	2	2	2	6	1	4	1	2	10	3	2	2	12	2	6	2	2	56	136	2	2	2	2	1	2	2	7	2	2	2	2	2	4	2	2	137	4	4	2	2	2	2	2	15	15	9	2	4	2	2	6	15	3	9	9	2	2	2	2	2	8	8	2	2	2	8	2	2	2	2	2	2	41	2	2	16	2	8	2	8	2	2	2	2	8	2	2	8	2	2	2	2	2	8	2	3	1	3	2	1	3	2	3	8	3	1	1	1	3	2	1	2	2	2	8	8	9	1	9	8	2	8	2	8	9	3	3	2	2	8	8	2	9	2	8	4	2	2	2	12	3	2	16	2	2	10	2	10	4	2	1	24	2	138	2	7	2	47	3	2	2	2	9	2	33	2	11	2	2	12	8	6	2	2	139	2	1	2	39	2	3	15	113	3	8	2	6	3	3	15	15	3	3	9	3	3	7	12	3	2	2	2	50	2	7	12	2	1	126	140	47	2	47	47	2	2	1	1	2	13	2	3	16	29	6	3	8	8	3	15	8	8	8	141	23	142	7	9	36	2	7	47	3	9	2	3	4	2	143	7	4	7	2	47	2	18	3	97	2	2	2	3	2	2	2	2	2	6	2	2	7	113	2	21	12	2	2	6	9	3	2	2	2	12	7	2	3	62	2	7	2	2	2	2	2	2	2	2	2	2	2	2	2	2	2	2	1	1	7	21	2	50	337	2	4	2	47	4	2	3	2	2	2	9	8	2	7	308	7	7	16	2	2	2	27	2	2	2	3	2	2	2	8	2	2	15	15	15	15	2	2	2	2	8	2	2	2	2	2	2	2	2	2	2	2	2	2	2	275	2	7	7	24	2	2	3	71	2	2	7	2	2	7	2	2	15	15	2	15	2	15	2	2	16	18	70	2	2	15	15	15	15	15	15	15	15	15	15	15	2	2	2	2	15	15	15	15	15	15	15	15	15	15	15	15	15	15	15	15	9	9	9	2	2	2	2	2	7	7	15	15	15	7	7	2	2	2	2	9	2	2	15	15	15	6	3	15	3	1	12	15	2	9	2	2	2	9	2	2	2	2	2	15	2	2	9	3	2	2	2	2	2	3	2	3	3	3	3	3	9	3	3	3	3	8	3	8	2	2	2	2	2	3	3	3	3	8	39	3	3	2	16	3	7	8	8	16	10	2	362	16	10	10	2	2	3	3	7	2	2	2	390	2	2	2	2	3	2	2	2	2	16	16	16	115	115	2	2	7	3	70	7	3	3	7	7	3	7	4	1	3	2	2	3	8	3	7	18	2	2	3	2	2	2	3	2	1	16	8	8	8	8	8	8	8	8	8	8	8	8	8	2	2	1	1	186	8	2	2	8	2	2	3	10	10	3	2	2	9	9	15	9	6	3	3	1	8	8	3	3	12	2	7	15	12	2	2	39	7	3	2	2	2	2	2	8	7	356	356	8	15	2	15	2	2	2	2	2	2	2	2	2	2	2	2	2	2	3	2	2	2	14	14	258	258	3	396	5	5	5	2	2	2	2	2	8	8	8	3	8	3	1	2	2	2	2	2	2	2	8	2	2	2	2	2	2	3	3	7	5	8	2	2	3	15	5	24	1	3	1	1	1	1	1	1	355	8	8	5	5	5	5	34	5	5	5	34	8	3	5	34	3	8	8	3	3	8	3	3	6	1	6	2	2	2	2	2	2	3	15	2	9	3	3	2	2	2	2	2	2	2	2	2	2	2	2	2	2	8	8	2	2	2	7	9	2	7	3	6	12	2	2	2	15	2	2	2	2	1	5	120	288	71	47	2	262	2	71	71	47	41	41	3	7	2	2	9	6	2	2	2	2	2	2	2	9	3	9	2	9	10	3	9	9	2	3	3	3	3	3	3	3	3	3	3	6	2	2	2	2	1	1	1	1	1	1	3	12	12	3	3	10	10	2	15	2	18	18	2	9	9	9	2	1	1	1	9	15	2	8	8	2	2	2	2	15	8	3	3	3	3	3	3	3	3	3	3	3	3	3	3	3	3	3	3	2	9	2	2	15	2	2	2	9	2	7	3	3	3	9	9	9	9	9	9	9	9	9	8	2	2	3	3	3	3	3	3	3	3	3	3	3	3	3	3	3	3	3	3	3	3	3	3	8	8	8	8	8	8	3	15	8	3	3	3	3	3	15	15	15	15	2	15	15	15	15	23	1	3	7	2	15	2	2	3	2	4	7	2	2	2	2	2	2	2	2	2	259	15	2	12	2	7	15	7	2	2	2	2	24	24	2	2	2	9	187	187	2	9	3	9	3	2	23	23	23	23	10	10	8	8	8	8	8	8	8	8	8	8	8	8	8	257	0	268	2	8	8	14	3	2	2	3	21	380	21	2	2	2	9	8	2	2	8	8	8	1	1	15	1	8	3	3	3	3	3	3	8	8	2	1	1	1	1	1	1	2	2	186	0	187	15	15	15	7	3	8	3	3	8	8	1	1	1	1	0	15	15	2	2	2	2	7	7	15	15	15	15	15	15	15	15	2	2	2	2	14	14	2	2	2	2	2	2	8	8	4	4	1	1	3	3	3	3	3	3	2	2	2	2	3	3	2	2	3	3	21	21	3	8	8	3	2	2	2	2	2	2	2	2	2	2	2	2	3	3	3	3	3	6	2	14	2	2	14	14	2	14	14	14	14	14	14	14	14	14	14	2	2	2	2	91	7	2	2	6	21	2	2	2	5	2	2	24	21	7	8	2	2	2	15	15	2	2	2	2	2	2	2	2	2	2	2	2	2	2	2	3	3	15	15	2	2	7	7	2	2	2	2	2	2	2	2	15	7	15	15	7	2	2	2	2	2	2	2	2	2	15	2	15	187	187	7	2	8	2	2	8	2	15	2	2	2	2	2	2	2	2	2	2	2	2	2	2	2	2	2	2	2	8	3	1	2	2	9	15	15	7	9	10	44	38	11	2	2	12	15	1	3	15	16	2	2	8	7	3	2	2	2	1	24	3	3	3	11	2	3	39	15	7	2	14	2	9	9	9	8	8	8	8	8	9	9	2	3	3	2	2	1	1	2	1	13	15	15	15	15	2	15	15	15	15	15	15	15	15	15	2	2	15	15	2	3	16	5	3	2	7	7	1	9	24	2	2	15	2	9	2	2	2	8	8	8	2	9	8	2	2	2	2	2	2	2	2	2	2	14	14	14	3	2	2	2	2	2	9	3	3	15	3	3	4	21	2	2	2	2	2	2	2	2	2	2	2	2	1	8	1	15	2	15	3	2	2	14	14	14	14	14	14	14	14	14	3	9	8	9	9	9	9	9	9	8	8	14	14	14	14	9	12	2	2	1	2	48	2	2	7	8	9	2	3	2	2	2	2	2	2	1	2	2	2	2	2	2	2	2	2	2	2	8	8	2	2	2	2	14	2	2	2	2	0	2	2	8	2	2	2	2	3	2	2	2	2	2	33	14	14	14	6	23	14	14	14	14	14	15	15	15	15	15	15	15	3	15	15	3	15	15	15	15	3	9	1	2	2	2	2	2	2	2	15	15	15	2	2	2	2	2	2	2	1	1	1	1	1	1	1	1	1	2	2	2	126	7	2	2	3	2	15	15	2	6	24	2	2	2	12	27	7	4	2	15	126	6	6	6	6	6	2	2	2	2	2	2	2	2	1	2	1	2	3	10	8	1	3	10	10	4	3	10	8	1	3	10	10	4	2	15	34	2	7	1	1	3	2	15	70	1	15	2	3	15	6	3	7	0	3	2	3	3	2	10	2	2	1	2	2	3	2	1	2	9	6	15	3	47	15	1	9	6	9	3	2	2	8	2	6	1	15	9	3	2	15	26	2	6	8	3	3	2	8	2	15	2	2	8	8	1	1	1	1	1	1	1	1	1	1	1	1	1	1	1	1	1	1	1	1	1	1	1	1	1	1	1	1	1	1	1	1	1	1	1	1	1	1	1	1	1	1	1	1	1	1	1	8	1	8	1	1	1	1	1	1	1	1	1	1	1	1	1	1	1	1	1	1	1	1	1	1	1	1	9	1	3	8	6	1	3	2	2	8	6	8	6	6	2	15	8	2	1	15	6	6	6	2	2	1	2	1	7	2	9	2	3	10	1	1	3	9	2	1	15	2	2	6	8	1	2	3	2	12	2	1	1	8	2	10	4	2	9	15	2	2	4	2	2	10	10	3	2	5	2	2	2	1	1	1	1	9	9	9	9	1	9	9	9	1	1	1	8	1	1	1	1	1	1	1	1	1	1	1	1	1	1	1	1	1	1	2	2	2	14	15	2	15	15	2	15	3	2	7	2	2	2	2	2	2	15	1	2	15	2	6	1	1	2	9	2	4	2	15	2	3	15	2	1	9	6	6	8	6	6	10	9	15	15	9	3	9	9	3	15	2	3	3	3	9	15	3	7	15	8	8	2	15	6	6	3	7	15	9	6	1	2	3	15	3	14	14	14	14	14	14	14	2	14	1	1	14	14	2	8	8	8	2	2	14	14	3	9	2	2	15	2	2	2	2	2	2	14	14	14	14	14	14	8	1	14	15	15	15	15	15	15	1	15	14	2	2	2	2	2	2	2	2	2	2	2	1	3	15	15	14	14	14	14	14	14	2	14	14	14	14	14	14	14	14	8	8	8	8	8	8	8	8	2	8	8	3	3	3	3	8	3	8	3	8	2	2	2	2	2	2	4	2	2	2	7	2	2	2	2	2	2	4	7	2	15	2	15	1	1	2	2	1	1	2	2	2	268	2	3	1	1	1	1	2	1	2	2	3	8	8	3	3	3	3	3	71	4	4	9	9	9	9	3	3	3	3	3	3	8	8	8	8	2	15	3	15	15	15	15	15	15	15	15	15	15	15	15	15	2	2	2	2	2	15	2	15	2	2	2	15	2	3	2	2	2	2	2	2	2	2	2	2	7	1	1	9	1	1	1	15	9	7	2	1	9	1	9	1	14	1	7	1	1	2	2	1	1	2	1	1	1	1	1	9	2	9	1	1	1	1	1	9	2	2	7	2	8	3	2	2	7	7	2	2	3	3	3	2	2	2	2	2	2	2	2	2	2	2	2	2	2	3	3	2	15	9	2	2	15	15	15	2	2	2	7	2	9	15	2	2	2	9	9	9	9	9	2	3	3	2	3	9	9	9	15	15	15	15	3	3	15	15	15	15	15	15	9	2	2	2	2	9	2	2	8	2	2	3	9	15	2	3	2	3	2	7	91	1	2	2	2	2	0	2	15	3	3	2	2	7	2	2	381	2	2	2	7	7	7	7	2	2	2	7	7	70	3	8	1	9	2	2	15	15	15	2	2	2	2	15	2	15	2	3	2	0	3	3	4	2	2	39	2	2	10	2	39	2	2	44	2	2	2	2	4	9	2	2	39	2	2	2	2	2	2	2	2	2	70	7	70	7	2	2	268	2	2	2	2	15	2	8	2	7	1	2	2	2	2	2	2	2	2	2	2	2	2	2	2	2	2	2	2	2	2	2	2	2	2	7	2	7	7	16	2	21	18	2	2	3	2	5	2	4	14	2	9	2	2	15	2	2	2	2	3	3	2	2	2	2	2	2	258	8	2	2	12	2	2	2	3	2	2	12	12	12	12	7	12	12	3	9	3	2	3	3	3	7	12	3	12	2	2	70	2	4	34	70	2	2	2	2	2	2	2	2	14	3	15	2	1	9	1	1	3	1	3	1	1	3	2	3	2	1	1	2	3	1	1	1	1	1	1	1	1	1	1	1	1	1	1	1	1	1	1	1	2	2	2	2	2	2	8	8	2	7	7	7	3	2	2	2	2	2	2	2	2	15	6	2	15	1	2	2	3	2	15	15	15	15	2	2	2	2	2	2	39	4	2	2	2	2	7	2	2	2	2	1	0	70	7	15	8	2	2	9	2	3	3	2	1	2	2	4	3	2	2	2	6	39	2	3	7	2	2	2	16	16	16	16	16	16	2	2	15	2	2	2	2	2	2	2	2	2	2	2	2	2	2	2	2	3	2	2	2	2	2	2	2	2	2	2	2	2	2	2	2	2	4	30	10	2	3	16	2	2	2	2	2	2	2	2	3	9	134	9	3	3	3	3	3	3	3	15	7	12	2	15	15	1	12	15	12	2	2	2	2	2	15	2	7	2	2	2	2	2	3	3	3	3	3	3	3	3	3	3	3	3	3	21	3	3	3	21	39	7	7	7	7	7	7	7	7	7	7	7	15	10	15	2	2	12	2	2	2	8	8	15	15	9	2	2	2	2	8	3	2	15	15	3	2	2	2	2	3	9	9	3	18	3	2	2	2	2	2	1	1	1	9	9	2	2	2	2	1	10	10	1	3	1	1	1	1	1	1	1	1	1	1	1	1	1	2	2	2	2	7	2	1	1	6	2	1	6	1	6	3	6	6	1	6	1	1	1	3	1	6	3	3	6	6	1	1	1	9	6	1	1	2	2	1	6	2	3	1	3	3	3	1	9	1	6	1	2	9	6	9	1	9	2	1	9	3	3	3	2	6	9	6	1	6	1	2	2	2	10	1	3	2	16	7	9	2	4	1	1	9	9	1	9	2	8	1	1	3	2	2	2	2	2	1	2	2	1	3	9	1	2	1	3	1	2	3	1	2	1	1	1	3	1	1	3	3	2	6	2	2	1	1	1	1	1	1	3	1	1	3	3	1	3	3	1	1	2	1	1	9	9	3	2	15	1	1	1	15	1	15	9	1	1	1	1	1	3	1	1	1	1	9	9	2	3	1	12	1	1	1	9	2	2	2	3	2	2	2	2	12	2	2	3	7	2	1	1	1	1	2	2	2	2	3	15	3	3	3	3	32	7	5	3	15	3	13	13	23	3	14	14	1	2	15	2	1	2	2	2	2	4	2	2	2	3	2	2	14	14	8	8	6	3	7	1	70	2	2	9	9	9	9	2	1	2	1	3	1	1	3	3	3	3	6	6	1	9	9	9	1	3	1	1	2	2	3	6	8	2	2	2	6	7	2	1	1	2	9	2	2	1	6	2	2	2	2	2	2	2	2	1	3	2	2	2	2	3	9	258	1	2	2	2	16	2	2	2	3	8	8	8	8	15	2	8	8	2	8	2	2	8	2	2	1	127	14	14	14	14	14	14	2	2	8	8	1	12	127	127	127	2	2	2	2	2	2	2	2	2	1	8	3	14	14	14	14	14	2	1	2	8	8	8	3	1	1	3	2	3	3	3	3	21	21	21	3	2	2	2	2	2	2	2	2	2	2	1	3	2	15	8	2	2	18	2	2	2	335	3	281	2	3	9	166	3	44	1	15	15	15	9	9	9	15	9	1	2	2	2	2	2	3	2	2	2	2	2	2	2	3	3	3	8	3	3	3	3	3	3	3	3	3	3	3	3	3	3	3	1	8	3	3	2	1	7	7	7	2	3	2	2	2	2	2	7	15	15	16	16	186	2	2	2	2	2	2	2	15	2	2	2	2	2	8	8	1	1	1	1	1	2	2	2	7	10	2	2	14	2	3	8	8	40	2	2	2	2	8	1	2	2	2	1	1	1	1	1	1	1	1	1	1	1	1	1	1	1	1	1	1	1	2	21	3	2	2	2	2	283	3	3	2	7	2	2	2	15	2	8	2	2	8	8	9	1	9	1	1	9	9	9	9	9	9	9	9	9	1	2	2	2	2	9	2	3	3	3	3	3	1	1	2	2	2	2	3	2	2	3	1	3	2	3	2	2	2	3	3	3	3	3	3	2	2	2	1	3	3	3	3	2	3	3	3	3	1	3	15	2	1	3	2	3	3	2	3	2	231	2	2	2	2	2	2	2	3	9	9	1	2	2	2	2	2	2	60	70	3	2	2	3	15	6	3	3	12	3	3	3	3	3	3	6	53	10	3	95	3	3	15	15	15	15	15	1	1	1	1	2	2	2	2	2	2	9	9	9	9	9	9	9	9	1	9	9	1	9	9	9	9	9	9	9	9	9	9	9	9	1	9	9	1	9	2	9	1	1	1	8	8	1	2	2	2	1	9	2	2	9	1	9	2	2	3	2	2	8	9	9	9	9	1	9	9	9	9	9	8	8	9	15	8	3	15	15	3	3	3	3	3	8	8	8	3	9	2	2	2	15	15	15	15	9	9	9	1	9	3	3	3	1	9	9	2	2	3	2	2	9	1	2	1	1	1	1	9	9	2	3	3	2	3	3	3	3	2	3	3	3	3	1	1	1	1	9	3	9	3	15	15	2	2	1	1	2	2	8	2	2	8	1	14	14	14	14	14	14	14	14	14	14	2	15	18	7	9	9	9	2	292	2	3	3	3	3	3	3	3	12	3	3	9	6	3	3	9	13	3	6	2	2	2	9	9	2	2	3	3	9	2	2	44	2	2	2	10	15	2	7	2	2	2	7	2	2	8	8	8	8	8	8	8	8	8	8	8	8	8	8	2	2	8	8	1	15	1	1	1	1	1	2	1	2	1	34	34	2	21	2	2	15	3	3	3	15	3	15	0	9	3	305	3	3	3	3	16	3	2	8	8	1	14	2	3	4	2	9	2	9	9	16	2	2	14	3	8	2	2	2	2	9	1	2	2	1	2	7	8	2	2	3	3	8	0	2	15	2	3	21	21	2	2	2	2	2	2	2	2	2	2	2	2	2	2	8	2	8	8	8	8	8	2	2	2	2	8	8	8	2	2	2	2	6	6	1	1	7	1	1	3	21	3	3	21	21	21	21	3	21	21	2	2	2	2	2	2	2	2	2	2	2	2	2	2	2	2	2	2	2	2	2	2	2	2	2	2	2	2	2	2	2	2	3	2	3	8	2	2	2	2	2	2	15	8	2	3	2	4	4	3	8	12	24	3	2	12	4	3	3	2	2	2	3	3	3	2	1	1	1	1	1	12	3	3	12	3	3	2	2	9	2	2	2	2	2	9	9	1	2	8	8	2	2	3	2	2	2	12	97	15	12	143	15	2	97	97	15	97	97	8	8	8	8	8	3	8	7	8	8	3	3	1	4	3	2	2	2	2	23	6	1	9	3	2	7	2	2	2	2	7	8	8	1	2	382	3	1	17	9	3	9	9	1	2	2	1	1	1	5	8	8	8	8	8	8	8	2	1	9	9	1	9	15	1	1	2	15	9	2	2	2	2	2	2	2	9	15	36	8	8	8	2	8	8	8	2	8	2	8	8	8	3	8	6	2	7	15	2	3	15	3	2	39	314	2	2	4	3	2	2	2	3	3	2	3	1	9	4	2	2	3	15	2	2	2	2	3	130	3	2	2	3	8	8	2	2	2	1	2	2	2	3	11	2	2	3	2	2	9	9	2	2	2	2	2	2	2	2	7	2	2	2	2	2	2	15	3	2	2	8	8	8	8	3	15	9	9	2	1	3	2	2	15	8	8	8	8	39	2	2	15	2	2	15	2	9	3	3	21	3	2	18	2	15	15	1	8	3	3	8	8	6	9	15	4	15	89	2	83	91	2	6	2	2	3	3	3	8	8	8	8	14	14	3	15	15	15	15	28	15	15	15	15	3	2	97	14	14	1	2	2	7	2	7	2	3	2	8	15	15	2	1	1	15	2	8	2	8	7	2	8	8	3	2	15	15	2	5	8	53	4	315	5	2	2	2	7	41	2	2	2	16	48	29	2	2	12	2	2	2	2	2	8	5	7	2	7	7	7	2	3	2	3	1	2	2	2	3	3	3	3	1	3	3	3	3	3	3	3	1	2	2	9	9	16	2	9	2	2	15	2	2	3	3	3	6	2	7	317	6	3	2	2	33	2	2	3	2	2	2	3	8	3	1	143	3	41	2	9	3	3	21	3	2	2	2	2	2	2	7	7	2	2	2	2	7	2	1	2	2	2	3	2	2	2	2	2	2	2	2	2	2	39	2	9	143	9	2	2	2	2	2	15	15	2	15	2	15	15	322	1	1	3	0	60	3	14	8	2	2	7	2	3	29	138	12	12	9	15	2	9	9	1	1	2	2	2	2	2	2	2	9	3	14	3	9	9	2	383	6	7	3	15	15	15	15	15	15	15	15	15	15	15	15	9	2	3	3	2	2	2	2	2	18	143	2	2	15	15	7	7	7	7	7	7	7	7	8	7	3	2	2	16	2	3	15	15	15	15	3	3	44	3	2	3	2	2	2	12	21	0	2	15	2	2	6	10	60	1	1	15	15	3	2	2	2	3	15	15	15	15	15	15	15	2	2	68	53	2	2	2	2	4	2	12	94	83	2	18	2	15	2	15	2	2	2	15	2	15	15	1	3	2	2	2	9	9	2	8	387	2	387	2	3	6	2	53	2	18	7	2	53	2	15	3	15	2	9	6	6	2	2	3	15	15	15	15	15	2	15	15	15	2	2	4	2	15	3	2	36	2	2	7	2	2	2	7	387	3	6	15	9	2	1	2	2	44	3	2	2	2	2	2	12	2	36	2	2	2	2	53	9	15	2	3	2	2	2	2	2	2	2	2	2	2	2	7	2	2	2	9	9	4	15	3	15	7	3	2	6	9	9	2	2	4	2	7	4	9	2	9	2	9	2	7	9	2	2	2	2	3	2	9	7	2	2	6	2	7	9	6	7	9	2	2	9	9	9	9	2	6	6	6	6	6	6	6	6	1	16	9	2	9	9	9	2	8	9	3	2	1	3	149	8	8	2	2	2	2	1	2	2	3	8	14	8	8	3	1	3	7	2	2	2	7	2	3	3	3	3	2	2	2	198	3	2	2	2	2	3	3	3	2	3	3	2	7	3	3	2	2	3	9	6	1	2	9	3	10	2	9	2	3	9	1	2	2	9	2	4	16	2	2	3	1	23	6	2	9	9	9	2	6	2	16	3	2	2	6	147	1	2	4	3	2	1	9	3	7	3	6	2	9	2	2	2	2	2	2	2	3	6	2	2	2	1	2	2	2	2	2	1	8	3	9	2	2	2	6	2	2	2	2	2	2	2	1	1	9	2	2	9	2	2	2	6	2	3	0	3	8	3	3	3	16	2	3	2	6	7	3	3	1	3	3	2	3	8	2	9	9	9	9	2	7	2	7	2	2	7	2	2	2	3	2	2	2	2	2	2	2	149	3	3	2	2	2	2	2	5	2	2	2	2	4	2	3	2	11	7	15	2	2	2	2	2	2	2	2	2	2	2	2	2	16	82	2	2	8	2	2	9	15	2	2	2	2	2	2	2	15	1	2	9	3	2	15	15	15	9	2	2	15	15	9	2	2	2	2	2	2	1	15	15	1	1	1	7	2	2	2	2	2	2	1	1	1	2	2	8	2	2	60	1	15	15	15	2	2	2	2	2	2	2	2	2	2	2	2	2	388	3	1	2	4	3	2	2	7	2	10	12	2	2	2	2	4	2	2	2	15	2	2	53	3	2	2	2	2	16	2	2	2	3	2	6	2	12	2	71	53	36	3	15	1	15	2	2	2	2	4	2	7	7	7	7	7	15	2	85	2	2	369	5	7	2	2	7	7	2	2	3	83	12	2	3	2	2	3	2	3	3	1	7	7	7	2	2	15	2	2	2	7	2	1	15	7	2	7	15	289	2	2	2	2	14	14	2	2	2	8	2	290	2	2	3	3	8	1	8	1	2	2	8	1	1	2	1	1	2	3	2	100	3	291	9	21	9	9	9	9	7	3	2	2	2	8	2	10	2	2	7	2	3	6	288	7	3	2	2	2	2	7	2	97	7	1	122	2	3	7	15	21	2	2	2	2	2	9	2	2	89	9	9	9	122	122	122	122	122	122	122	122	122	2	2	122	7	4	2	122	122	122	122	122	9	9	2	2	3	2	21	21	21	21	21	2	2	2	2	2	3	3	7	2	3	3	2	2	2	2	62	2	8	44	2	2	2	2	184	2	2	2	2	2	2	8	2	15	3	1	5	2	3	2	3	2	2	296	2	2	3	3	3	2	2	3	9	2	7	3	3	9	3	7	3	2	2	3	2	8	15	2	7	2	3	2	15	3	2	122	122	6	122	122	2	6	2	2	174	293	2	2	2	39	53	2	2	2	2	3	2	44	7	1	1	2	2	2	2	3	3	3	3	3	3	3	3	47	294	53	2	2	7	2	2	8	2	8	2	2	2	2	15	2	8	15	16	2	9	15	2	2	2	2	14	3	9	36	2	2	297	3	3	1	2	2	2	2	2	2	2	2	2	2	2	2	2	2	2	7	2	2	3	2	3	2	2	15	2	15	7	7	7	2	2	2	2	2	2	2	3	1	1	2	3	0	2	2	2	2	295	12	2	3	2	36	36	8	30	2	2	1	2	8	15	3	3	2	2	2	301	2	2	2	5	5	15	2	2	2	2	2	296	1	7	9	14	33	2	2	9	1	2	3	3	15	2	3	2	2	36	36	2	3	3	15	8	15	8	15	15	2	2	2	15	2	2	2	2	2	2	2	2	2	2	2	2	2	2	2	2	2	2	2	7	3	3	2	1	2	2	3	3	2	2	6	2	3	3	2	2	2	2	3	14	14	14	14	14	14	14	2	14	7	12	2	303	2	2	2	2	2	2	2	2	2	2	2	302	36	3	7	169	2	2	3	3	351	6	1	1	28	1	2	0	3	15	2	1	15	15	7	8	1	15	15	3	3	2	1	1	3	1	8	8	2	3	3	2	2	8	2	2	2	15	2	8	2	2	15	2	2	2	2	2	2	3	2	2	127	2	2	2	2	1	127	2	1	1	1	1	2	1	1	2	1	1	127	2	2	1	8	15	2	2	2	3	2	2	15	2	2	4	2	3	3	3	3	15	3	3	2	3	60	60	60	60	60	60	60	60	60	18	2	60	60	3	3	60	2	3	2	127	8	304	127	127	2	9	9	9	2	2	2	2	2	15	9	12	12	23	7	2	2	1	2	2	2	2	24	2	2	2	2	6	2	2	2	12	2	21	2	2	3	2	1	1	1	1	2	4	4	2	2	2	3	2	3	2	15	3	3	3	8	8	60	3	60	60	60	60	60	60	60	60	60	60	60	5	60	5	9	8	1	3	3	3	14	14	3	3	3	3	14	1	1	1	2	1	3	1	1	3	3	1	15	14	1	1	1	2	2	15	3	14	1	12	1	3	2	15	3	9	14	1	12	1	7	3	3	2	23	10	3	11	7	1	7	7	2	39	11	16	2	3	2	2	3	15	15	11	2	7	2	3	15	3	2	7	3	2	3	3	9	2	1	2	2	8	14	14	2	2	2	2	8	3	6	2	2	1	2	2	3	3	2	3	2	2	2	2	6	3	7	2	14	8	2	2	2	3	9	8	2	9	7	3	8	9	3	2	3	3	7	82	1	8	9	9	3	15	7	7	15	3	3	3	3	8	2	3	15	7	8	2	8	9	2	200	2	2	2	3	7	2	6	2	3	3	2	7	3	2	2	15	15	15	2	15	2	2	2	0	2	2	2	2	2	2	2	2	24	15	2	16	2	2	2	15	2	1	16	3	3	2	2	39	39	39	2	122	8	2	2	2	2	4	3	10	2	2	3	3	1	2	2	2	9	2	2	2	2	2	2	2	2	2	2	2	2	3	4	2	2	2	1	2	2	2	7	2	53	9	2	36	9	2	9	9	9	9	9	9	9	9	2	2	2	3	3	3	8	2	2	8	2	2	4	15	15	3	3	7	1	2	9	1	2	2	9	15	186	8	0	8	15	2	5	2	2	2	2	3	2	2	15	2	83	2	2	2	9	3	2	7	2	7	2	3	15	7	313	18	7	2	3	9	8	62	2	2	15	2	2	2	2	2	3	2	6	2	3	1	2	7	1	6	1	2	7	0	9	0	3	7	1	7	3	9	1	1	1	1	1	1	1	2	1	9	2	1	9	9	2	6	9	15	1	1	0	6	3	1	2	2	1	6	2	2	2	2	7	8	2	10	1	4	6	12	2	2	16	2	3	9	2	16	18	16	16	16	16	14	14	2	2	2	12	12	0	16	4	7	2	3	2	2	2	15	3	3	2	1	9	9	1	2	21	21	21	2	21	21	8	8	6	3	6	6	6	9	2	2	15	4	2	2	132	2	2	15	2	2	4	36	2	2	2	2	2	2	2	12	12	12	12	4	2	15	6	15	6	6	15	6	8	2	12	2	2	4	2	9	2	2	2	3	3	2	3	3	3	2	1	1	3	3	3	12	1	1	1	1	7	1	1	12	12	12	12	12	12	12	12	12	12	2	12	12	2	2	2	18	2	9	2	2	8	2	2	4	15	15	2	2	15	15	2	2	16	8	2	15	1	15	1	15	15	16	16	16	15	16	15	16	16	3	2	2	9	7	2	2	9	3	3	2	3	2	3	5	2	316	2	3	15	15	2	3	2	2	2	2	15	7	7	2	2	2	2	2	2	2	2	14	14	2	2	2	2	2	16	16	3	3	3	2	3	3	3	2	3	2	2	1	3	2	1	2	3	2	1	36	8	8	316	8	2	2	8	2	2	15	4	3	3	3	3	3	12	89	307	10	15	12	12	12	12	122	47	6	2	2	15	186	2	7	7	7	7	7	2	2	1	2	2	332	2	2	15	2	2	2	6	2	2	3	3	3	3	3	3	3	3	3	3	1	15	1	3	9	21	15	2	2	2	2	2	2	2	8	2	2	2	2	2	15	2	23	2	15	2	2	2	2	3	3	2	8	2	3	27	30	15	30	2	2	70	2	9	2	2	9	2	2	9	2	30	30	8	8	2	2	2	2	2	2	2	2	15	2	2	8	2	3	2	15	2	3	9	2	2	15	9	9	15	2	2	2	15	15	2	2	2	2	3	2	2	23	3	3	3	3	3	14	3	3	14	2	2	2	2	335	9	15	2	3	2	2	8	2	2	2	2	3	8	3	9	3	3	9	2	2	15	3	2	2	2	2	2	2	1	2	3	8	2	8	8	3	8	2	8	8	8	8	8	8	8	9	2	2	8	2	2	8	3	2	9	8	8	8	8	8	8	2	2	2	8	15	9	8	8	2	2	8	8	2	2	8	1	2	9	9	9	9	9	15	7	2	1	7	15	1	9	15	15	15	2	1	2	1	1	2	3	2	2	2	2	2	2	2	23	15	15	3	3	2	2	2	2	2	2	2	2	3	2	2	3	3	2	2	2	3	3	2	3	2	2	2	2	2	2	12	336	15	2	2	2	2	1	2	1	8	2	8	3	2	4	2	8	3	3	3	3	15	1	3	3	3	3	3	9	3	1	2	3	2	7	1	3	3	9	1	2	2	2	8	8	3	2	3	2	2	3	2	3	3	3	1	2	8	2	2	8	8	2	15	8	3	15	2	2	9	2	1	3	1	8	8	1	2	8	2	3	2	15	2	2	1	2	1	15	8	15	8	8	8	3	8	8	8	2	8	8	8	2	2	8	2	1	8	8	2	3	3	15	9	2	3	3	2	2	16	186	16	3	2	2	2	2	2	2	2	2	2	3	3	8	2	3	8	2	3	3	3	1	3	1	3	3	3	3	3	3	3	3	1	3	1	1	1	3	1	3	3	3	3	3	3	1	2	3	3	2	2	3	3	1	1	1	1	3	2	1	1	1	15	1	1	2	16	14	3	3	3	8	3	2	15	3	3	1	2	8	8	8	352	15	2	2	2	3	2	2	1	2	2	2	3	2	2	2	2	2	2	2	2	2	1	2	3	2	3	3	8	1	1	1	3	1	2	8	8	1	8	8	8	8	8	8	8	8	8	3	2	8	8	8	2	8	3	3	2	3	8	3	3	3	3	2	8	8	8	2	3	8	3	3	8	2	2	2	2	3	2	3	2	2	8	27	15	15	2	39	2	7	3	3	3	2	2	2	2	6	2	2	247	3	2	2	2	1	2	2	1	1	2	2	3	3	2	2	2	3	3	1	3	3	3	3	3	3	3	2	3	3	3	3	3	3	3	2	15	2	2	2	2	2	3	2	2	10	3	15	15	15	30	3	3	3	15	15	30	15	9	15	15	9	15	15	3	30	3	15	15	30	15	3	3	15	3	3	2	3	3	15	15	3	8	3	8	3	15	15	3	3	15	30	2	2	8	2	2	9	2	2	2	2	4	2	2	2	2	36	6	2	14	15	2	14	2	14	14	14	14	14	14	1	7	8	2	3	2	2	2	2	2	2	2	2	2	2	2	2	2	2	2	2	2	2	2	2	2	2	2	0	7	14	2	14	2	7	2	15	15	15	15	15	2	2	2	6	2	3	2	1	1	2	3	2	2	15	2	3	3	3	15	15	15	2	3	10	1	2	10	2	3	3	36	2	16	358	3	2	3	2	186	186	3	2	15	2	7	7	2	2	2	2	2	2	2	2	2	2	2	2	2	2	2	15	8	2	2	3	2	2	2	2	2	2	2	2	2	2	2	4	4	2	2	2	10	3	2	16	16	1	7	7	7	39	7	15	7	9	9	9	9	3	3	3	3	2	3	3	2	1	1	3	3	3	3	3	3	3	3	2	2	2	2	2	2	2	2	2	3	3	3	3	3	3	3	3	3	10	2	2	10	2	2	2	2	2	2	2	10	2	2	2	0	0	0	186	380	3	3	0	2	2	2	3	3	2	3	16	16	10	2	10	9	8	7	1	2	2	2	15	9	15	1	3	231	3	3	12	2	2	2	2	3	2	2	2	2	2	15	3	3	2	2	7	2	7	5	2	7	2	359	2	2	7	2	26	2	0	2	1	1	1	15	9	0	15	0	0	0	2	2	0	2	0	2	7	0	0	0	2	2	1	1	8	2	2	7	7	2	3	2	2	3	3	3	3	3	3	15	15	3	15	15	3	3	15	360	15	15	15	15	15	15	15	15	15	2	2	15	15	2	2	1	2	15	15	15	2	15	15	2	15	2	2	2	15	15	2	2	2	2	15	15	15	15	2	2	2	15	15	15	15	2	4	2	15	2	36	2	2	4	2	2	74	7	3	33	2	2	2	12	2	2	2	1	78	4	2	15	4	2	3	2	15	15	15	8	27	8	8	8	8	8	8	8	8	8	8	8	8	2	2	8	2	2	3	2	2	2	2	3	2	2	3	2	2	2	2	15	15	15	15	15	2	15	15	15	15	15	15	15	15	15	2	2	27	8	3	2	9	9	2	9	2	2	2	2	2	2	2	2	2	2	2	2	2	2	2	2	2	2	14	2	1	1	1	1	2	2	1	3	3	3	3	3	3	3	3	3	3	2	2	2	2	2	15	2	15	15	9	2	2	2	2	15	2	70	3	3	3	3	3	3	3	3	3	3	3	3	3	3	3	3	3	3	231	2	2	2	2	2	2	2	0	70	0	2	2	0	0	27	15	1	2	15	2	3	2	2	8	2	6	2	2	6	365	3	6	8	7	2	4	2	8	3	15	2	2	9	2	9	9	3	15	9	2	1	9	9	3	9	9	2	9	2	9	1	2	8	2	1	9	2	2	9	9	9	2	2	9	9	9	15	9	9	2	2	9	10	7	0	2	82	2	2	8	8	2	8	8	2	2	2	3	2	2	2	2	2	2	2	2	2	2	2	2	2	2	2	2	2	2	2	2	10	2	10	2	7	70	4	8	2	2	0	2	2	0	2	3	3	3	3	3	3	3	3	3	3	2	3	30	9	2	1	1	30	1	2	3	3	15	15	15	15	15	4	3	1	1	2	1	1	2	2	2	7	15	2	2	2	2	2	2	2	2	2	2	2	2	2	2	2	6	2	2	1	8	2	4	7	1	2	3	2	4	10	10	2	4	12	2	4	2	2	2	2	7	2	12	2	2	2	2	2	1	1	15	1	1	15	1	1	1	2	18	3	2	16	16	2	16	15	3	15	16	16	16	16	18	16	3	2	3	3	3	16	16	16	16	3	3	15	16	16	340	2	3	16	16	16	16	16	16	16	16	16	16	16	1	1	1	1	16	15	3	1	16	16	3	3	15	16	16	16	16	2	2	10	15	2	16	10	16	18	12	16	3	3	9	18	3	3	3	18	16	16	18	16	16	7	2	15	8	7	127	15	127	2	2	2	2	2	2	2	2	2	2	2	2	2	2	2	2	1	6	1	3	1	6	2	6	1	2	2	9	8	2	12	2	2	2	2	2	8	8	8	8	8	8	8	8	8	8	8	2	3	2	3	3	2	3	3	3	3	8	8	3	3	8	8	8	8	8	8	8	8	8	8	2	3	16	2	2	3	16	2	16	16	2	3	16	3	2	16	2	15	15	2	2	15	15	2	2	9	10	10	2	1	10	16	2	7	2	3	3	3	10	3	3	7	2	2	2	2	8	8	9	8	3	8	8	2	8	1	2	2	2	9	2	9	9	2	2	2	15	15	15	15	15	0	3	3	2	15	15	0	0	15	0	0	3	0	15	0	0	0	0	0	0	15	0	0	0	15	15	15	3	0	0	0	2	15	0	0	15	0	0	0	0	0	3	0	15	0	15	0	0	0	0	0	3	0	3	0	0	3	23	39	2	2	2	2	2	2	2	2	2	2	2	2	2	2	2	2	2	2	2	2	9	3	8	2	2	4	5	2	3	4	2	2	2	4	7	53	3	3	7	15	1	8	1	15	8	2	15	4	2	2	2	8	3	8	2	8	3	259	15	8	4	8	2	15	8	1	2	15	2	2	8	2	44	2	2	2	2	8	8	8	8	12	7	2	2	1	1	2	1	2	1	1	1	8	7	2	9	2	7	7	7	2	7	2	2	34	9	34	2	2	324	7	7	2	9	44	2	2	2	2	2	12	2	2	2	3	7	7	7	7	2	7	2	7	7	7	7	7	7	7	2	2	15	15	15	15	15	3	2	15	15	15	15	15	15	15	15	15	15	2	2	15	7	2	0	8	8	3	2	8	2	2	2	2	2	7	2	2	7	2	2	2	2	2	47	2	2	6	7	2	264	2	1	2	2	2	2	2	8	2	8	1	8	2	2	1	2	328	2	2	2	2	15	1	2	7	12	16	12	3	16	16	16	3	1	1	3	3	3	3	3	16	15	15	3	2	0	2	2	2	2	2	2	2	2	2	2	2	2	2	15	1	15	3	7	9	3	3	1	3	8	8	2	9	8	8	9	9	2	2	2	2	9	4	2	4	2	29	2	15	7	2	2	334	2	15	2	2	7	9	3	3	2	6	2	6	2	1	1	1	2	1	2	2	2	15	2	15	2	9	3	3	6	3	198	3	91	1	3	1	3	1	3	6	8	6	1	9	16	1	1	8	3	12	1	9	2	9	2	12	4	3	3	6	1	3	16	1	3	16	6	2	1	15	2	2	9	4	16	2	2	6	3	9	3	3	6	3	1	1	3	9	1	2	7	4	7	2	7	1	7	1	2	7	6	15	3	6	3	8	6	2	2	15	15	9	1	1	36	2	3	8	2	8	6	6	6	1	1	8	2	6	6	9	9	2	1	9	8	1	8	2	202	2	2	1	6	1	15	6	6	8	6	2	3	1	7	1	6	3	6	6	10	2	10	2	2	2	10	6	3	15	2	2	4	15	2	32	9	2	2	7	3	6	6	2	6	6	6	6	6	6	6	6	12	2	4	2	8	8	2	2	2	3	2	2	2	2	8	6	1	2	6	6	2	2	4	70	4	9	2	2	284	2	2	12	15	6	2	2	2	2	2	3	3	7	2	2	1	2	2	1	2	2	2	12	9	6	2	14	14	2	2	15	6	2	2	2	2	2	2	2	2	2	2	2	2	2	2	2	2	8	8	15	15	15	2	2	2	2	2	3	7	2	3	2	2	7	2	4	3	8	2	2	2	2	2	89	2	338	2	7	2	2	14	2	2	2	8	7	2	2	1	1	1	2	2	15	2	15	3	2	3	3	3	3	7	2	2	15	2	15	15	2	8	15	21	15	2	2	8	9	8	342	3	6	8	2	8	2	2	2	2	2	2	2	15	2	2	15	15	15	2	2	2	2	2	2	4	2	39	2	4	7	2	60	13	18	18	1	8	1	8	1	8	1	1	8	1	2	2	1	8	1	3	2	3	2	2	16	15	2	15	15	3	4	2	3	8	18	8	2	2	2	39	2	8	2	2	2	1	5	2	7	7	7	7	5	44	44	299	2	7	299	7	44	341	7	44	34	7	34	5	34	341	7	15	1	5	9	2	2	3	1	3	3	3	3	3	44	2	2	2	7	15	15	2	2	1	15	1	2	1	1	2	14	3	1	1	1	12	10	9	2	2	2	2	1	2	2	2	3	2	2	143	1	3	6	6	10	2	2	1	3	2	7	2	3	4	3	7	2	2	2	2	2	4	53	5	13	2	2	5	2	2	1	1	2	1	2	1	1	1	2	7	2	1	1	1	2	2	2	1	2	1	1	2	2	2	5	1	1	5	288	2	2	2	16	2	2	2	9	9	9	9	9	9	2	3	2	2	4	2	2	2	2	3	3	8	8	8	2	2	2	2	2	2	2	2	343	2	2	2	2	3	4	1	10	2	2	2	0	0	1	9	2	12	2	12	8	8	8	1	8	8	2	71	3	2	8	8	2	3	3	3	3	3	2	2	6	2	2	8	2	1	1	15	7	15	2	2	2	9	9	2	3	2	2	2	2	2	18	2	2	7	2	9	9	8	9	9	2	2	15	2	18	2	308	347	16	7	2	2	53	3	2	2	9	2	10	15	10	15	1	2	10	1	15	1	7	2	126	18	2	2	2	2	12	2	348	2	1	2	2	3	2	2	2	2	2	2	2	36	8	4	24	7	26	2	2	2	7	2	4	2	7	291	9	2	3	2	4	2	2	7	3	2	3	2	2	2	2	3	4	2	7	7	2	15	2	3	15	15	3	6	2	2	2	1	3	2	353	3	2	23	2	5	8	8	1	8	7	8	8	8	8	8	2	2	2	4	14	4	2	15	2	2	9	2	16	10	4	2	2	2	2	2	2	2	2	2	10	2	10	2	3	2	2	3	3	8	8	3	8	8	3	3	3	3	3	3	10	3	3	3	8	7	4	3	15	39	100	3	8	2	30	30	9	15	3	3	15	3	8	2	15	15	3	2	1	3	3	2	3	9	5	70	2	9	2	2	3	15	3	143	8	2	3	8	3	3	2	8	8	2	2	15	8	8	8	3	8	2	8	8	2	8	3	2	2	3	2	7	2	2	12	2	2	4	2	7	39	2	2	122	2	39	3	2	3	2	15	3	2	28	2	9	2	2	3	18	2	2	2	2	2	2	2	2	2	2	2	34	2	2	9	8	8	8	8	3	357	7	1	16	2	36	36	2	2	15	2	2	15	1	1	1	1	2	1	2	15	9	2	19	2	15	9	2	2	2	2	8	15	15	14	4	8	3	2	2	3	48	16	1	2	8	2	7	8	8	258	2	8	8	8	8	8	8	8	8	8	8	2	2	10	2	7	2	3	39	39	2	2	2	2	3	3	3	3	3	9	2	2	2	2	2	1	3	15	3	15	3	1	9	8	119	287	2	2	3	2	2	2	2	2	2	2	2	3	16	2	7	16	2	8	8	3	2	15	2	8	2	3	8	8	8	3	2	286	286	286	286	286	286	286	286	286	286	286	286	286	286	286	286	286	286	286	286	286	286	286	286	286	286	286	286	286	2	286	286	286	286	286	286	286	286	286	286	286	286	286	286	15	2	2	7	1	16	2	2	15	2	2	4	2	39	59	2	2	1	3	2	3	3	15	2	15	2	2	15	3	15	15	15	15	15	15	3	2	2	3	15	2	24	2	2	1	2	2	2	2	2	2	2	2	3	15	2	2	2	2	18	2	2	6	2	1	2	2	2	2	1	9	16	16	9	9	1	9	1	16	16	36	1	16	1	1	2	2	4	7	2	2	15	7	7	10	9	2	7	2	4	2	2	1	8	2	16	16	1	8	8	8	7	2	2	2	2	3	2	7	2	2	23	2	2	2	4	2	2	2	2	9	3	15	3	2	2	15	9	1	2	9	2	2	272	3	9	2	15	24	24	24	3	1	8	3	2	2	2	15	2	2	2	12	2	2	9	2	2	4	2	2	82	2	9	9	2	2	4	8	8	4	2	3	2	8	15	9	15	15	28	16	28	2	2	16	28	16	36	2	9	9	3	9	9	9	9	1	9	9	18	9	1	18	9	9	9	9	9	2	2	2	14	2	1	1	14	3	15	2	4	10	2	3	3	2	1	3	3	1	3	3	3	3	3	3	8	3	3	2	15	15	3	15	3	3	3	15	3	15	3	15	2	15	7	3	15	2	2	1	39	15	15	15	8	8	1	2	3	2	2	5	2	2	3	2	272	85	12	3	2	4	21	2	2	21	2	7	3	8	2	2	2	82	3	3	2	2	2	1	15	2	3	3	3	3	3	3	3	3	3	2	3	3	3	2	2	2	15	15	1	1	2	18	18	1	3	2	2	15	15	2	2	15	2	15	15	3	2	15	15	2	15	2	2	2	2	9	2	3	59	3	18	18	18	18	13	4	15	2	2	2	2	8	7	9	9	14	2	2	2	2	2	2	2	2	2	2	2	2	2	3	8	2	2	2	2	3	15	1	7	2	2	2	2	2	7	7	2	2	2	2	7	7	7	2	2	2	2	7	2	2	7	2	2	10	2	2	2	2	7	7	44	1	1	2	15	2	2	2	2	2	15	3	0	2	9	1	2	4	9	1	2	9	1	2	9	1	9	9	2	2	1	2	9	2	18	12	56	3	3	3	3	3	3	3	3	3	3	3	3	3	3	3	3	2	2	8	16	2	16	15	10	2	16	4	4	2	3	2	2	3	7	5	132	287	3	3	4	7	7	3	7	89	3	16	7	1	18	62	18	2	12	3	3	2	7	89	18	2	16	2	7	320	1	132	7	3	7	3	3	2	16	39	7	7	7	2	7	2	2	2	10	2	2	3	2	9	0	8	2	2	1	70	6	23	2	6	2	2	4	2	1	2	3	16	5	2	1	8	3	2	2	2	2	15	2	15	2	2	2	15	15	2	2	2	2	2	2	2	3	15	15	7	15	7	2	2	2	2	2	7	39	2	2	2	2	2	2	2	2	7	2	2	2	7	7	323	7	2	2	2	2	9	2	27	1	16	7	2	2	2	15	8	1	1	7	2	2	3	3	3	3	4	15	2	2	316	1	2	3	2	2	2	2	2	24	2	2	2	326	15	15	15	2	15	15	15	15	3	2	2	3	3	7	7	1	2	2	7	7	7	6	1	1	15	2	15	15	3	3	14	6	14	14	14	2	14	2	14	3	3	9	2	7	6	1	7	7	3	2	2	2	2	1	1	1	2	2	2	9	3	1	9	6	1	2	9	9	1	9	9	6	9	9	9	2	6	2	2	14	9	14	14	7	6	16	7	2	14	1	9	1	1	3	6	3	14	1	2	14	14	1	3	1	14	14	14	14	14	16	14	3	6	43	9	2	2	2	3	2	2	2	2	39	2	2	15	2	2	3	2	15	3	3	2	1	2	2	1	393	2	2	2	2	2	2	2	2	28	2	2	4	3	2	4	2	3	2	2	1	3	4	4	2	2	7	12	3	2	3	3	8	3	3	2	339	2	2	3	2	7	2	2	2	2	2	2	2	2	2	2	24	2	24	8	1	4	3	3	3	2	2	3	3	2	2	2	3	3	2	2	2	7	10	3	6	2	15	15	15	15	16	3	2	85	38	18	2	2	2	3	3	2	3	2	3	1	47	3	2	2	15	2	2	15	15	15	2	9	15	2	2	2	7	2	97	2	4	15	15	15	15	3	7	2	15	9	2	3	3	4	6	2	2	3	2	2	2	2	2	2	2	2	2	2	15	15	15	3	2	8	15	14	15	15	130	3	2	14	2	3	3	1	1	0	2	2	2	7	7	7	13	7	13	7	3	8	8	8	8	8	8	8	15	15	8	8	8	9	44	2	2	7	7	2	2	2	2	15	15	3	2	1	2	15	15	15	15	15	15	8	8	8	8	8	8	8	8	8	8	8	8	8	8	8	8	8	8	8	8	8	8	8	8	8	8	8	8	8	8	8	7	1	1	15	15	15	15	3	3	2	3	7	1	1	2	6	2	3	3	3	15	2	2	15	2	4	2	8	15	15	8	8	8	8	8	8	8	1	1	4	1	3	3	2	2	2	2	4	2	8	8	15	8	2	2	3	8	3	3	15	15	7	8	8	8	2	8	8	8	7	8	8	2	2	4	4	3	2	2	2	2	4	2	2	2	2	2	4	3	8	6	4	2	2	2	2	2	2	2	2	2	15	2	21	7	39	2	3	2	1	2	2	2	8	15	15	15	9	1	2	2	2	1	2	2	16	2	2	2	6	2	9	3	8	2	3	2	2	2	3	3	2	2	2	3	2	2	2	2	3	1	2	2	3	2	2	2	2	3	16	3	8	2	2	1	2	2	12	2	2	2	3	6	3	2	2	2	2	2	3	9	2	2	1	7	2	16	2	2	2	3	2	1	2	1	2	2	2	2	2	2	2	2	149	3	2	2	2	2	2	2	2	2	23	2	2	9	3	3	3	2	148	2	2	1	3	3	2	2	2	1	3	2	4	2	2	3	2	2	2	2	2	1	2	0	7	16	2	3	1	8	16	2	2	1	2	2	4	2	2	9	2	2	2	2	15	2	2	2	2	2	2	15	15	15	16	1	2	2	2	16	2	2	2	1	2	9	2	4	9	2	8	2	2	8	8	2	2	2	2	3	3	2	2	7	2	2	6	2	3	2	2	8	2	2	2	2	3	8	2	2	7	2	15	3	3	3	3	3	2	2	2	3	7	7	2	2	2	2	15	15	15	15	15	15	15	2	2	2	2	2	2	2	2	2	6	2	2	2	2	2	2	2	2	2	2	2	2	2	2	2	2	2	2	2	2	2	2	2	2	2	2	2	2	2	2	2	2	2	2	2	2	2	2	2	2	2	2	2	2	2	2	2	2	2	2	2	2	1	1	1	1	1	1	2	2	3	2	2	2	3	3	3	2	3	3	1	9	2	4	2	7	3	2	2	2	2	3	2	9	2	2	2	9	2	7	2	2	15	2	2	7	9	15	15	15	15	7	15	7	15	2	2	2	15	3	1	3	2	3	3	3	3	3	3	3	3	3	2	3	2	1	1	14	15	2	3	3	8	2	68	68	3	53	2	4	71	8	3	4	7	2	2	2	2	2	2	15	15	2	3	15	2	2	2	2	2	2	2	2	2	3	9	2	2	3	3	2	2	2	2	2	2	2	2	2	2	2	2	2	2	5	4	2	14	14	4	2	4	2	1	2	15	3	3	15	2	2	2	9	3	2	2	3	2	3	2	2	5	3	2	7	2	2	2	18	2	3	70	5	2	4	3	2	7	3	2	9	2	15	15	2	12	2	2	2	2	9	2	15	3	1	12	7	2	15	15	15	2	2	15	2	3	15	3	3	15	15	11	2	0	38	106	0	7	2	2	106	15	5	71	8	2	91	11	2	15	2	15	2	11	8	1	2	1	2	2	1	40	3	5	2	2	36	3	1	2	2	8	2	2	2	3	2	7	7	2	1	2	9	38	2	9	2	97	3	14	16	2	8	7	7	2	3	7	11	2	3	2	53	2	3	15	7	2	2	24	7	2	3	2	4	15	15	1	15	3	15	15	15	1	15	2	2	2	2	2	2	2	2	2	2	2	2	2	2	2	3	3	3	9	2	15	15	15	15	15	15	15	15	15	2	2	2	2	2	2	2	2	2	2	15	12	2	2	2	7	39	12	1	2	2	7	15	1	15	2	3	3	1	2	2	13	2	2	2	2	9	7	2	2	2	3	3	2	7	2	2	2	2	2	3	7	3	3	2	3	2	2	15	15	15	15	15	15	15	15	15	15	15	15	15	15	15	15	15	15	15	15	15	15	15	15	15	15	15	2	2	2	2	2	3	2	2	15	15	2	3	5	2	2	2	4	1	12	2	2	9	2	16	3	1	9	2	2	2	14	3	2	2	2	14	1	2	2	2	2	6	8	2	10	4	2	9	6	4	2	2	7	3	2	16	2	3	2	2	16	7	3	8	2	2	3	4	7	16	1	2	1	3	2	2	2	6	3	0	9	8	2	3	2	15	2	3	9	2	0	1	1	16	9	2	9	2	2	7	0	39	2	3	2	2	7	6	3	2	3	2	4	10	4	2	3	16	2	2	2	2	2	3	2	6	9	9	3	2	2	3	3	2	2	2	1	6	3	3	0	3	2	2	2	2	1	3	15	2	2	2	2	2	9	2	3	6	3	2	15	4	9	3	2	2	2	2	2	2	2	2	3	1	2	2	9	1	2	2	2	15	2	2	1	2	15	2	4	2	2	2	4	2	2	16	2	2	2	2	2	2	16	2	1	4	16	12	15	2	2	12	2	3	2	3	2	2	2	2	3	8	2	3	2	8	2	2	2	14	15	1	3	3	2	2	6	3	3	2	6	2	1	1	2	7	9	4	2	12	2	9	2	2	2	16	2	3	9	2	2	2	6	2	1	2	2	9	2	1	7	3	2	2	2	2	2	2	6	2	6	2	1	2	2	8	8	8	8	8	8	2	15	8	2	8	15	2	15	8	2	8	15	8	8	8	8	8	2	4	2	0	2	15	3	7	3	2	2	2	2	2	7	6	2	4	2	2	2	6	2	2	2	2	7	9	151	1	1	8	2	16	2	2	2	2	2	3	4	2	16	2	4	2	2	2	15	2	2	7	2	2	8	3	14	14	2	3	2	4	3	3	2	2	2	2	2	2	2	2	7	7	16	4	9	39	2	3	15	9	15	15	15	15	3	3	9	3	15	15	15	15	15	3	2	3	3	3	2	2	2	2	39	0	7	2	6	2	2	2	2	2	3	39	8	2	2	2	15	2	2	2	3	15	15	15	15	15	15	15	15	15	2	15	3	2	3	2	2	15	16	15	15	6	1	15	3	16	2	9	2	2	2	2	36	2	2	18	2	2	2	3	2	7	12	15	12	12	15	12	15	12	12	2	15	2	1	15	15	15	2	2	15	15	7	15	15	15	15	15	15	7	15	15	15	15	15	15	15	2	2	2	2	2	8	3	2	3	2	2	3	9	2	2	9	17	3	15	2	3	2	3	3	3	9	2	1	1	3	3	1	9	2	6	1	2	2	4	3	12	12	16	6	16	16	12	16	16	16	16	16	16	2	2	16	1	3	8	9	9	15	9	2	6	2	2	2	2	7	16	2	2	48	2	3	7	132	2	2	2	1	1	3	14	15	2	2	2	2	3	15	3	9	5	2	5	3	16	8	10	1	2	2	9	2	1	7	2	2	26	8	8	4	2	1	15	2	2	4	1	7	2	2	2	3	3	1	16	2	2	9	2	2	7	2	2	7	2	2	3	2	82	2	9	3	2	7	2	4	3	4	1	2	4	3	3	4	3	4	4	2	4	4	3	3	3	3	2	3	4	1	1	3	2	2	2	1	3	3	9	9	3	3	260	1	2	83	2	10	24	2	7	2	38	2	15	3	8	39	8	8	8	8	8	8	8	3	2	2	261	2	2	9	2	9	2	2	2	2	14	2	2	2	2	4	2	4	7	2	2	2	15	2	2	2	2	2	2	7	6	38	2	3	1	4	3	8	2	3	7	8	2	1	2	3	7	1	15	6	2	2	2	2	15	2	2	9	2	3	2	2	2	7	2	53	3	9	9	3	130	130	130	130	9	130	3	15	8	130	130	130	130	2	6	130	2	130	7	2	1	2	7	2	3	5	4	4	2	2	2	2	2	2	2	2	2	2	2	2	2	2	2	2	5	9	265	3	16	16	2	2	2	2	7	2	2	18	4	2	16	2	2	266	2	9	3	2	2	2	2	2	2	2	2	2	2	2	2	2	2	2	2	2	2	2	2	2	2	2	2	2	2	2	2	2	2	2	2	2	2	2	2	2	2	2	2	2	2	2	2	2	2	2	2	2	2	2	2	2	2	4	7	7	2	2	4	4	2	2	2	1	3	32	2	2	4	2	2	16	2	2	2	8	2	13	2	2	33	2	2	2	2	2	7	2	34	9	3	2	2	2	2	2	2	2	16	2	1	2	2	2	2	2	2	2	2	2	2	2	2	2	2	2	2	2	2	2	2	2	2	2	2	2	2	2	2	2	2	2	2	12	4	2	1	35	2	4	2	2	2	2	2	2	36	36	2	2	2	2	2	2	2	2	2	2	2	2	3	3	2	2	2	3	9	12	1	7	2	7	4	2	2	2	4	2	3	3	2	2	2	2	2	16	2	2	4	2	2	38	39	2	2	2	2	2	2	2	40	2	2	41	42	3	4	2	2	2	29	4	2	2	2	44	2	8	2	2	39	2	2	15	15	15	2	6	15	15	3	9	9	9	2	2	1	1	3	2	1	9	1	2	9	6	7	1	9	3	2	2	33	3	45	2	2	2	7	2	2	2	3	2	1	2	47	2	2	8	23	1	3	2	2	18	2	2	15	26
SAL0000002	2	4	2	2	2	1	1	1	13	2	8	1	2	2	2	16	1	1	1	22	1	15	1	8	8	2	4	2	1	2	2	1	2	2	2	2	13	8	8	8	1	1	2	12	1	2	1	12	12	20	20	20	12	12	12	12	2	8	2	253	1	2	1	1	1	8	1	1	6	1	2	4	2	2	2	2	1	4	1	0	2	2	2	2	2	4	2	1	2	2	2	2	2	2	2	2	2	2	2	2	0	2	2	2	2	2	2	2	0	2	2	2	2	1	2	2	2	1	8	2	2	2	2	2	2	2	1	1	2	1	2	2	2	121	2	2	1	1	1	1	2	2	2	2	2	2	2	2	2	2	1	2	2	2	1	1	2	2	1	4	2	4	4	4	4	2	20	2	4	4	2	4	2	1	2	4	6	4	1	0	1	2	2	2	162	4	2	4	4	2	1	2	2	2	1	1	1	4	4	2	8	2	1	2	0	2	8	1	1	4	2	2	20	1	2	1	1	2	8	2	1	4	2	2	8	2	2	2	4	4	2	2	2	2	2	1	1	65	1	8	2	2	2	2	8	8	2	8	8	1	1	8	8	2	1	1	1	2	1	1	1	10	1	4	1	1	4	4	2	4	2	1	4	2	1	1	1	8	8	1	2	1	4	1	4	4	4	4	4	4	6	1	4	4	4	4	1	8	2	8	4	2	4	8	8	2	1	2	2	2	2	2	4	4	1	20	2	4	2	2	0	0	1	1	4	2	4	2	2	2	0	0	1	2	2	2	2	4	4	4	4	2	4	1	1	2	2	1	2	2	2	2	22	4	4	34	2	8	2	8	1	2	8	4	2	2	4	1	1	1	1	8	2	4	4	1	1	1	2	1	1	1	1	1	1	1	2	1	1	2	2	2	2	17	2	4	2	1	1	4	4	4	1	4	4	4	1	4	6	16	8	10	2	4	8	8	2	4	4	4	4	2	4	4	4	4	2	4	4	2	2	4	4	4	2	1	4	4	4	4	4	4	4	4	4	4	4	2	2	2	2	2	2	2	2	2	2	4	4	4	2	2	2	2	2	2	2	2	2	2	2	2	2	2	2	2	2	2	2	2	2	2	2	2	2	2	2	2	2	2	2	2	2	2	2	2	2	2	2	2	2	2	2	2	2	2	8	8	8	8	8	8	1	1	12	17	17	17	1	20	12	10	1	2	1	1	1	1	1	1	1	1	1	1	1	1	1	1	1	1	1	1	1	1	1	90	90	1	93	2	1	1	1	1	1	1	1	0	2	2	1	2	1	2	1	1	13	13	1	13	2	10	2	2	1	1	1	2	2	2	1	2	2	2	2	1	1	8	2	13	1	2	2	1	1	8	2	2	96	13	2	1	10	1	2	8	1	12	2	1	1	2	2	8	2	1	2	2	22	2	2	2	2	8	8	8	2	8	8	8	8	8	8	1	8	2	2	1	8	2	2	2	2	2	2	1	2	2	2	2	2	13	2	2	2	1	13	13	2	13	2	2	9	2	4	2	8	1	1	1	2	20	1	1	2	1	2	1	1	2	8	4	1	1	1	1	2	10	8	8	8	1	181	8	1	10	1	1	8	1	1	8	1	2	1	2	1	1	2	2	2	2	2	2	2	2	2	2	2	2	2	2	2	1	4	4	1	1	4	4	4	4	4	2	10	1	2	2	1	2	2	2	1	2	2	2	8	2	2	1	1	4	17	2	2	2	1	15	2	2	1	1	1	2	2	2	8	8	8	8	1	2	1	1	1	4	1	8	2	1	8	2	4	20	8	8	8	1	8	8	8	8	8	8	8	8	20	8	1	8	8	1	1	1	1	8	12	12	8	8	8	8	8	12	8	1	12	12	1	1	12	8	14	2	1	8	8	8	1	8	8	8	8	8	8	8	1	8	8	8	8	8	1	2	2	2	2	25	2	2	2	2	2	2	2	2	2	2	2	16	16	2	2	2	2	2	2	2	2	2	2	2	2	2	2	2	2	2	2	2	2	2	2	2	2	2	2	13	8	1	2	2	1	1	2	2	2	1	2	2	2	1	1	22	1	1	1	1	2	1	1	1	1	8	2	8	1	2	2	1	2	14	2	1	1	1	2	1	2	1	1	2	8	1	1	1	1	1	1	1	1	1	2	2	1	2	2	2	1	2	1	2	2	2	1	1	1	8	2	2	2	2	2	1	1	2	2	2	8	2	14	34	22	10	2	1	2	2	12	12	1	2	1	2	4	1	2	1	10	8	1	14	1	8	2	2	1	8	2	8	1	1	2	1	8	2	1	22	2	2	2	2	2	2	1	2	12	2	2	2	2	2	2	10	2	2	2	2	2	2	2	1	1	1	1	13	2	2	2	2	2	2	2	2	2	2	2	2	2	2	2	2	2	2	2	2	2	2	2	2	2	2	2	2	2	2	2	2	2	2	2	2	2	2	2	2	2	1	1	1	1	1	1	1	1	8	8	8	8	8	8	2	1	10	10	10	10	2	2	2	2	2	2	2	2	2	1	1	1	1	1	1	1	8	8	8	8	1	1	1	1	5	48	10	10	5	13	8	13	1	1	1	1	1	8	13	1	1	1	1	1	1	1	10	12	8	8	1	10	1	1	12	1	76	76	8	8	8	8	8	8	8	8	1	8	8	8	8	8	8	1	8	8	8	1	8	8	8	20	2	1	8	1	4	1	1	12	4	8	17	8	15	16	1	1	20	1	16	2	2	8	8	2	2	2	15	12	12	12	2	2	1	20	20	2	2	4	1	2	8	8	16	2	8	8	2	8	2	2	8	1	2	2	8	12	8	2	8	8	1	1	8	2	1	8	1	1	22	8	8	8	8	22	2	1	2	1	10	17	2	2	16	2	1	1	13	2	1	8	1	21	1	1	8	2	2	2	2	8	8	2	1	4	1	8	1	1	2	12	8	1	8	20	20	8	20	8	8	8	20	1	8	1	1	1	20	1	1	2	1	2	8	8	10	20	8	1	4	8	8	2	8	12	1	12	1	1	20	1	4	2	1	2	1	2	2	8	20	17	2	20	12	2	2	15	2	12	12	12	12	12	12	12	12	1	1	12	20	1	8	1	1	1	8	2	1	2	1	8	1	1	1	8	1	8	1	1	1	1	2	8	1	8	8	1	1	1	8	1	8	1	12	1	1	1	2	1	1	20	4	4	1	2	1	1	1	2	2	1	1	1	1	1	1	1	1	1	1	1	1	1	2	1	12	2	2	2	2	8	1	8	2	8	1	2	1	2	2	1	8	2	17	17	12	1	1	2	2	2	16	2	2	1	1	1	1	1	2	17	12	1	12	8	16	12	1	1	4	48	4	2	12	1	1	5	1	2	17	2	1	2	17	2	2	2	2	2	17	2	14	1	1	2	1	1	1	1	2	8	2	4	1	1	1	1	1	48	2	5	15	2	1	22	1	22	17	1	257	1	12	10	5	10	1	8	2	1	1	1	1	1	1	1	1	2	4	2	17	1	1	1	2	4	8	20	10	20	8	2	10	2	8	1	19	1	2	1	2	12	1	8	8	1	20	2	8	2	8	4	3	6	1	2	2	2	2	2	2	2	2	1	22	2	1	2	2	8	5	2	1	2	2	8	16	2	16	22	13	16	16	12	1	2	8	1	1	2	2	2	16	2	1	2	2	2	2	2	2	2	1	1	2	12	1	1	2	2	2	1	2	1	1	12	1	1	2	10	2	22	1	1	1	2	13	1	12	16	2	2	1	1	2	2	2	2	8	2	13	2	17	2	1	1	2	1	1	2	2	2	2	2	2	2	17	16	16	1	13	16	22	2	22	1	2	2	2	2	2	1	1	1	8	8	1	8	1	8	8	1	2	1	1	1	2	5	2	2	2	2	2	48	25	10	10	5	2	13	2	2	2	2	2	8	8	13	2	1	76	1	2	1	1	1	1	1	2	2	2	10	10	2	2	12	8	8	8	8	1	1	2	2	10	1	1	1	12	2	1	2	2	2	2	2	2	48	2	10	2	2	22	2	2	2	2	2	1	2	2	2	2	2	2	2	22	2	2	2	2	2	2	2	2	1	2	2	2	8	8	2	2	8	8	2	2	8	8	2	2	8	8	2	2	8	8	2	2	8	8	2	2	8	8	2	2	8	8	2	2	2	8	2	2	8	8	2	2	8	2	2	8	8	2	2	8	8	2	2	8	8	2	2	8	8	2	2	8	8	2	2	8	8	2	2	8	8	2	2	8	8	2	2	8	8	2	2	8	8	2	2	8	8	2	2	8	8	2	2	8	8	2	2	8	8	2	2	8	8	2	2	8	8	2	2	8	8	2	2	8	8	2	8	2	2	8	8	2	2	8	8	2	2	8	8	2	2	8	8	2	2	8	8	2	8	8	1	1	1	1	1	2	2	1	2	2	12	12	2	8	1	1	2	2	2	2	2	2	2	15	12	2	13	2	12	2	2	12	12	12	2	1	12	12	12	12	1	2	2	2	1	1	12	1	1	1	2	2	1	12	1	12	2	1	1	2	2	1	2	1	2	2	1	2	1	2	2	1	1	1	12	2	12	12	12	12	2	1	2	1	1	1	2	2	1	2	1	1	1	2	2	1	1	2	1	2	2	12	2	2	2	2	2	1	2	1	2	2	2	2	1	2	2	2	2	2	2	2	2	1	2	2	1	1	1	1	2	2	2	2	1	1	12	1	1	1	1	1	1	2	2	1	2	2	1	2	12	2	12	2	1	1	2	12	12	12	2	1	1	2	2	2	1	12	1	2	2	12	12	2	12	2	2	2	1	8	1	2	2	2	2	2	10	2	10	2	2	1	1	2	2	2	12	2	12	1	2	2	2	1	1	2	2	2	2	2	2	2	2	1	2	12	2	10	2	2	2	2	2	1	2	2	2	2	8	12	12	2	2	2	2	2	2	2	2	10	184	2	2	8	2	2	1	2	2	1	2	1	2	2	2	8	2	2	2	2	2	1	10	1	2	1	2	2	2	2	12	2	2	1	2	2	2	10	8	2	1	2	2	12	12	2	2	2	1	2	2	12	1	12	2	1	2	2	2	12	2	10	2	2	2	2	2	2	10	2	2	1	1	2	2	2	1	2	2	2	10	2	1	12	10	2	2	1	1	2	1	2	2	12	12	2	2	8	2	1	2	2	2	2	1	2	10	2	2	10	2	2	2	2	1	2	17	2	2	2	1	2	12	2	8	2	1	2	2	2	2	2	2	2	2	1	2	2	2	1	2	1	2	2	12	2	2	1	1	2	12	12	2	2	12	1	1	2	2	2	2	1	8	1	2	2	2	2	1	1	10	1	1	1	2	8	2	2	2	2	2	2	2	8	2	1	2	2	184	1	2	2	2	1	2	16	2	2	2	2	13	2	2	2	2	2	8	2	2	2	2	2	2	2	2	2	2	2	2	2	2	2	15	2	2	2	2	2	2	2	2	2	2	2	2	2	16	2	2	16	16	1	2	2	1	1	2	2	2	2	2	2	12	2	8	1	2	2	2	2	4	13	2	2	1	2	1	1	1	8	1	13	1	2	2	14	1	1	10	8	2	2	8	2	1	2	1	10	17	4	2	2	10	2	12	1	8	1	2	17	12	2	2	2	2	1	1	1	10	1	1	1	2	2	4	2	2	17	2	2	17	1	12	2	2	2	22	2	8	2	2	2	2	2	10	2	1	12	4	17	1	22	2	8	2	2	2	4	17	8	10	91	8	10	8	12	2	1	2	2	4	2	4	12	10	1	12	1	181	10	2	10	1	1	2	8	2	2	72	1	2	8	2	2	2	1	2	1	12	1	2	2	1	2	1	2	4	2	2	8	1	2	8	2	1	14	1	2	2	2	2	2	2	1	1	2	1	1	1	1	1	1	2	2	1	2	2	2	2	1	8	1	8	1	1	2	1	1	2	2	2	1	10	10	2	2	2	2	29	1	13	2	1	1	10	8	2	12	2	1	2	183	2	2	15	2	8	2	2	2	2	4	2	2	2	2	2	2	2	2	4	2	2	2	2	1	2	1	2	16	4	2	2	2	8	1	2	22	2	2	2	2	2	1	2	2	2	1	2	4	1	17	1	2	2	2	1	2	2	2	2	1	8	1	2	2	2	2	2	13	2	1	1	2	8	2	199	4	1	2	8	8	2	2	2	1	2	22	1	2	2	2	2	8	2	1	2	2	2	8	1	2	2	2	2	1	8	1	2	2	1	1	1	1	2	2	8	8	16	2	2	2	2	1	2	2	1	1	2	1	1	2	8	1	1	8	1	29	1	1	1	2	1	8	29	2	8	8	2	1	29	2	1	8	21	2	2	8	2	8	2	10	8	8	1	8	2	1	1	2	8	2	8	8	1	8	2	8	8	2	1	17	8	2	8	12	1	1	8	22	2	8	1	2	8	2	1	2	1	1	1	1	1	8	1	1	2	2	29	1	2	1	2	4	2	1	8	2	1	2	8	1	2	2	1	1	2	2	1	1	16	2	12	2	10	29	2	2	1	2	1	2	2	13	1	8	4	2	1	2	8	2	4	1	2	2	4	2	8	2	2	2	14	2	2	2	2	4	2	2	2	2	8	1	2	1	2	2	2	2	2	15	12	2	13	2	2	2	2	2	2	8	2	2	2	1	1	2	1	2	1	2	1	1	1	2	2	16	2	1	2	2	2	1	1	1	2	2	1	2	8	8	8	8	2	2	2	2	2	2	2	2	2	2	2	2	2	1	8	1	1	1	17	1	1	1	1	1	1	1	1	1	1	1	1	1	1	1	1	1	1	1	1	1	1	1	1	2	16	2	1	2	1	1	1	2	1	13	1	1	1	1	1	1	1	1	1	2	1	17	12	1	12	8	14	1	1	1	1	1	8	8	1	1	13	1	1	2	2	12	2	2	13	8	1	2	1	2	17	2	2	2	2	8	2	1	16	1	2	8	22	8	8	2	2	2	2	2	2	2	2	8	8	1	1	1	1	1	1	1	1	1	1	1	2	2	1	2	1	2	1	2	2	2	2	2	2	1	1	4	2	1	1	2	2	10	2	2	2	8	2	1	2	2	22	2	2	2	2	2	1	1	8	2	1	13	1	2	2	2	2	2	2	2	2	2	203	2	16	2	1	2	2	2	2	13	1	1	2	8	2	2	13	2	2	2	1	2	4	2	2	2	2	2	2	1	1	2	2	2	2	2	204	1	2	2	2	1	2	10	2	2	2	2	1	2	2	1	2	2	2	2	2	2	1	2	0	2	1	2	2	183	2	2	15	2	2	2	2	4	2	2	2	2	4	2	2	2	4	1	8	1	201	2	2	2	13	1	2	2	12	2	1	2	2	2	1	2	1	1	2	1	8	2	2	2	1	2	1	8	2	2	14	29	1	2	2	2	2	8	2	8	2	2	2	2	16	2	1	2	1	1	2	2	2	4	2	1	2	2	2	13	2	2	2	8	2	8	4	1	2	1	2	2	2	2	2	2	2	2	10	2	2	8	8	1	1	10	12	2	1	1	1	2	1	1	21	2	13	2	2	1	2	4	2	1	2	1	8	2	2	12	2	2	2	2	2	2	2	8	2	2	13	1	4	1	1	2	1	1	1	8	1	4	2	8	1	17	1	2	1	1	2	10	2	8	2	2	2	2	2	1	2	2	2	2	2	2	2	8	2	1	16	2	2	1	2	1	15	1	2	1	2	2	2	2	1	1	1	1	4	2	2	1	1	10	12	8	1	4	2	1	2	1	2	2	2	2	1	1	2	2	2	10	2	2	2	2	2	8	1	8	2	48	2	0	2	2	2	1	2	1	1	1	10	2	2	20	2	22	1	1	8	1	2	8	8	1	8	1	12	8	1	10	1	1	1	8	1	8	1	1	1	14	14	14	14	1	1	1	8	1	1	1	1	1	1	12	2	1	16	1	2	2	16	16	2	16	16	1	1	1	2	2	2	1	14	1	2	4	1	8	1	2	2	1	1	2	12	8	1	4	2	1	1	1	4	12	10	8	2	1	2	0	1	2	2	12	2	2	2	1	1	1	2	2	2	1	1	1	1	1	2	2	2	1	2	2	10	2	2	2	2	2	2	2	2	2	1	2	2	2	8	2	2	8	1	1	1	1	2	13	2	2	1	2	2	2	1	8	8	1	2	1	1	1	1	2	1	2	2	1	16	1	17	1	1	2	8	2	1	2	1	1	8	1	2	2	1	1	10	2	1	2	8	2	2	1	2	2	2	2	1	2	2	1	2	1	8	1	2	8	1	2	13	1	34	2	2	10	2	1	8	8	4	17	1	1	2	1	1	1	2	2	1	1	1	16	2	4	2	8	8	8	1	8	2	2	2	2	2	2	1	12	2	2	30	2	2	1	2	34	1	14	2	8	1	2	19	2	1	8	2	2	2	2	44	2	2	8	47	17	2	1	10	2	30	8	25	10	30	12	2	21	2	2	1	2	2	2	1	2	2	2	2	1	30	2	2	15	48	2	15	2	2	2	2	2	1	2	10	2	1	15	2	2	2	15	2	1	1	15	54	2	55	2	2	2	17	1	15	15	1	25	2	2	2	15	1	2	2	2	15	1	1	2	2	2	2	2	58	30	2	1	1	2	1	2	2	2	30	4	2	59	25	2	2	15	17	2	1	1	2	2	10	1	1	2	1	12	12	2	1	48	2	15	1	1	1	1	1	1	1	1	1	1	1	2	2	15	34	2	30	2	4	60	8	62	2	15	15	1	1	1	2	1	1	1	1	1	1	1	1	1	1	1	1	1	1	1	17	1	2	21	2	30	10	10	15	61	2	1	1	1	1	64	21	65	1	2	2	1	2	1	2	2	2	2	2	2	2	2	66	2	1	2	2	30	31	1	1	63	1	2	2	1	2	1	8	2	1	2	1	30	2	2	1	34	31	2	2	2	25	25	1	1	2	8	2	2	1	2	1	2	1	67	2	2	2	2	15	68	30	2	1	69	2	2	2	1	1	1	2	10	1	2	2	2	1	19	2	50	8	2	1	12	2	1	1	1	8	8	8	8	8	8	8	8	8	8	8	8	8	8	8	8	8	8	8	8	8	8	8	8	8	8	1	17	1	1	1	1	1	2	1	1	1	18	2	1	1	8	1	1	8	1	2	8	1	8	1	8	17	1	1	1	1	1	12	12	1	1	1	1	1	1	1	49	15	1	2	2	1	1	2	30	1	70	2	30	2	2	2	1	2	2	2	2	2	2	2	2	21	2	1	2	2	2	4	2	1	1	1	1	1	1	20	1	1	2	1	20	2	1	1	1	2	1	1	1	1	1	4	1	1	2	1	1	1	1	1	20	2	20	1	1	1	1	2	2	72	1	2	2	2	2	2	2	2	73	37	25	15	10	2	1	1	1	2	2	2	15	17	17	1	8	2	1	2	1	2	51	52	53	2	56	57	21	2	2	1	2	24	2	2	1	1	12	2	1	2	2	2	20	37	8	8	1	2	2	2	37	10	2	2	2	2	2	2	2	2	2	2	2	2	2	2	2	2	2	2	2	2	2	2	2	2	2	2	2	2	2	2	2	2	2	2	2	2	2	2	2	8	2	2	21	2	2	2	2	2	1	1	2	2	2	2	2	2	2	2	2	2	2	2	1	2	1	15	2	74	1	1	2	1	2	8	8	2	2	8	1	21	2	1	2	2	2	2	2	15	1	1	2	1	2	2	2	2	2	2	1	1	2	1	1	30	21	2	10	1	2	30	20	2	1	1	2	1	1	22	2	2	2	1	2	1	21	1	1	1	1	1	1	2	34	1	1	95	1	1	2	1	1	30	1	95	2	1	15	4	2	4	4	2	1	1	2	1	2	1	1	2	2	2	1	12	2	2	1	1	1	2	1	2	1	2	1	2	4	1	2	2	1	2	2	2	2	1	1	2	1	1	1	1	1	2	17	2	2	2	2	1	2	2	2	2	42	2	2	2	1	1	21	1	2	2	2	2	2	1	1	2	1	2	2	2	8	1	1	2	2	2	2	1	2	1	2	1	2	2	2	4	1	2	1	2	2	1	1	2	8	1	2	15	2	2	2	2	12	12	12	12	12	2	2	2	2	1	1	1	1	10	2	2	1	1	1	1	1	8	1	1	23	1	8	1	1	1	1	27	96	2	1	2	2	2	2	2	2	2	1	1	1	2	2	2	2	2	2	2	2	2	2	2	2	2	96	2	2	96	2	2	2	2	2	2	2	96	2	2	2	2	2	96	2	2	96	96	2	2	2	2	2	2	2	2	2	2	2	2	2	96	96	2	2	2	2	2	2	2	1	2	2	96	96	96	2	2	2	2	2	2	2	2	2	2	2	2	2	2	2	2	2	2	2	2	2	2	2	2	2	2	2	2	2	2	1	1	2	1	2	2	2	2	2	2	2	2	96	2	2	2	96	2	2	2	2	2	96	96	2	2	1	2	96	2	2	2	2	2	2	2	2	96	2	2	2	2	2	1	96	2	2	2	2	96	96	2	2	2	2	2	2	2	2	2	96	96	2	2	2	2	2	2	2	2	2	2	2	2	2	96	2	2	96	2	2	2	2	75	76	2	2	1	2	77	12	78	2	8	2	2	2	2	1	2	2	1	2	2	2	2	1	2	2	1	2	1	2	8	2	2	1	2	2	2	2	2	2	2	2	2	8	1	2	2	2	2	1	2	2	2	2	8	2	2	2	2	1	1	1	20	2	1	1	1	2	1	2	2	2	2	2	2	1	2	1	4	1	1	2	2	2	1	2	2	1	1	2	2	2	1	1	8	2	1	1	1	1	1	1	2	79	2	2	2	1	25	8	30	25	80	1	15	1	15	2	1	1	1	1	1	1	2	1	1	1	2	1	1	1	1	1	1	1	2	1	1	1	1	1	1	14	14	1	2	2	2	2	2	2	2	2	2	1	1	2	2	34	2	1	2	30	1	2	1	15	34	1	2	81	10	1	2	82	1	1	2	2	2	1	2	2	2	2	2	17	2	1	1	2	1	1	2	2	1	1	2	1	1	2	22	2	2	2	2	1	1	1	2	2	2	2	2	2	8	2	1	1	1	1	8	1	1	1	2	8	8	1	1	1	1	2	2	2	1	1	1	1	1	1	1	1	2	12	2	22	2	22	22	2	22	2	1	2	2	2	15	1	2	2	15	21	2	2	2	2	15	2	2	2	74	25	1	2	65	62	19	25	2	26	2	2	2	2	1	1	1	8	1	2	1	8	2	2	2	2	20	1	2	1	2	29	2	22	4	4	1	4	20	1	1	1	2	1	8	2	2	2	2	1	1	1	5	2	2	1	8	1	1	1	1	1	1	1	24	1	2	1	1	2	1	2	1	2	2	2	1	1	2	2	1	1	1	1	1	1	1	1	2	1	1	2	1	1	1	2	1	1	1	1	1	1	1	1	1	1	1	1	1	2	1	1	2	2	1	1	1	1	2	2	2	2	1	1	1	1	25	2	15	17	83	25	2	2	76	1	2	1	17	8	2	17	2	19	2	2	1	1	1	2	4	1	2	2	2	1	2	2	1	1	2	1	2	2	2	2	4	2	1	2	2	1	28	1	1	2	2	1	2	2	4	1	1	2	2	2	1	1	12	2	1	2	2	17	17	10	8	1	8	1	2	2	2	2	2	2	8	1	2	2	1	8	19	30	2	2	2	10	21	21	1	2	2	2	84	72	84	85	45	30	45	71	2	30	2	2	2	2	1	2	2	1	1	1	1	1	20	1	2	8	8	2	10	30	2	2	2	2	98	2	1	13	99	30	2	2	2	34	2	1	1	2	30	8	2	2	30	34	2	45	100	2	2	2	17	54	2	21	2	2	2	47	2	1	2	1	2	1	1	2	2	2	1	1	2	2	2	1	1	2	2	2	17	8	1	1	2	1	2	1	1	1	1	1	1	1	1	1	2	2	1	2	1	1	1	1	1	1	1	1	2	1	8	8	2	2	1	2	34	34	0	34	34	34	34	34	34	2	34	34	34	2	2	34	34	34	0	34	34	34	34	34	2	34	2	34	34	34	2	2	34	34	2	2	2	34	34	34	1	1	1	1	34	1	1	34	1	2	1	2	20	1	1	1	8	1	1	17	1	2	294	2	2	34	34	34	34	34	34	34	34	34	2	1	1	2	1	2	2	111	2	2	1	2	1	2	8	101	2	14	2	2	2	2	2	2	2	1	21	1	2	102	34	17	2	2	2	2	2	2	1	103	104	2	1	1	2	2	105	2	30	65	1	2	106	8	2	2	2	17	107	30	1	1	2	2	2	2	2	2	2	2	2	2	2	2	58	30	30	2	30	34	109	2	2	1	110	17	1	2	2	2	1	2	2	1	1	34	1	2	2	393	8	2	2	2	1	1	1	2	34	34	2	2	2	2	2	2	2	34	2	2	2	2	2	2	2	2	2	2	2	22	22	2	76	1	108	12	56	6	30	15	2	2	34	2	2	1	1	15	30	2	1	116	34	2	17	2	2	1	30	10	8	1	8	2	30	17	17	30	17	1	114	1	1	1	58	1	1	17	2	17	2	1	2	58	17	1	113	113	1	294	115	15	15	2	2	2	2	2	2	2	2	1	1	2	17	2	2	2	1	2	2	30	2	2	34	2	25	2	1	118	114	1	79	2	2	1	15	30	34	119	2	2	1	1	1	1	101	1	1	1	1	1	1	1	1	1	1	2	1	1	1	8	1	1	1	1	30	8	2	2	8	2	3	8	2	2	1	2	2	1	2	2	8	8	8	8	1	2	8	1	2	2	15	2	12	2	8	1	2	2	2	1	1	2	2	112	1	2	1	12	58	8	2	2	15	2	37	117	10	2	2	19	2	2	25	2	2	47	8	2	2	40	1	124	2	13	30	1	2	1	1	2	15	65	1	30	8	30	1	21	2	1	6	12	1	2	2	1	1	2	2	1	2	2	2	8	125	116	2	1	2	2	2	1	2	8	12	12	1	2	2	1	2	2	1	7	2	12	12	12	1	12	1	2	12	2	2	30	30	30	30	30	30	30	30	30	30	30	30	30	30	30	30	30	30	30	30	30	30	30	2	2	1	6	25	12	12	1	30	30	30	30	30	30	30	30	30	2	2	2	2	2	2	2	2	2	2	2	2	2	2	2	2	2	2	2	2	2	2	2	2	2	2	2	2	2	2	2	2	2	2	15	2	2	2	2	2	7	7	120	120	4	2	2	2	2	2	1	1	10	1	1	1	1	1	1	1	122	1	1	1	1	8	8	8	8	8	8	8	8	8	8	121	121	121	121	12	20	1	1	12	1	1	1	1	1	1	1	1	1	1	2	2	1	1	2	1	1	1	1	1	1	1	2	1	1	1	1	2	1	1	1	2	1	1	1	30	1	1	2	2	2	1	1	1	1	2	1	1	1	2	1	2	2	123	2	2	21	6	30	19	30	14	30	1	1	2	2	2	1	2	124	25	2	2	2	114	2	1	1	25	13	13	2	1	1	1	2	1	1	2	2	2	2	1	1	1	1	8	1	1	1	2	1	2	2	8	127	2	2	2	2	2	120	1	8	2	1	121	2	121	2	48	121	1	121	1	8	122	1	1	7	2	2	1	2	2	2	1	2	2	8	1	1	2	1	1	1	2	1	1	1	1	1	2	128	22	1	2	17	2	2	2	129	2	1	2	34	130	1	1	34	2	10	40	72	15	30	2	2	1	1	8	2	34	2	34	34	2	2	1	2	30	131	1	17	132	2	34	10	2	2	1	1	5	133	2	2	6	2	2	2	1	30	34	34	1	2	15	2	2	1	34	2	2	2	2	2	2	2	2	2	2	2	2	1	2	122	6	1	17	2	1	2	2	2	2	2	2	29	2	2	2	2	2	2	17	2	2	128	15	25	25	25	126	2	2	126	1	1	1	8	2	1	20	126	1	2	1	34	1	1	2	1	2	2	34	2	15	8	34	2	2	2	2	1	1	34	2	2	34	2	2	2	2	1	15	2	2	15	12	1	37	15	8	2	8	2	2	30	56	34	1	2	2	2	2	34	34	1	2	2	2	2	2	2	2	2	34	34	2	76	8	8	37	2	25	25	25	25	25	25	25	25	25	25	25	25	25	25	25	25	25	25	25	25	25	25	25	25	25	25	1	2	2	34	1	25	34	2	2	2	34	34	34	2	2	34	34	34	2	2	34	2	34	2	34	34	34	34	34	2	34	2	34	2	34	2	2	34	34	2	34	2	25	2	2	2	2	15	2	15	1	4	2	1	17	30	1	2	1	82	1	2	2	1	1	2	2	2	34	4	145	1	2	15	15	4	34	34	122	34	34	2	122	12	1	8	2	13	2	30	8	8	8	8	8	8	8	8	8	8	8	8	8	8	8	122	1	1	1	1	2	2	30	2	2	2	2	2	2	2	2	56	2	8	1	1	1	107	1	8	34	2	10	2	15	8	71	2	1	137	5	74	138	139	142	15	1	10	12	1	56	134	8	1	2	1	1	2	2	2	2	1	2	8	2	2	86	2	25	1	4	2	2	135	65	72	2	72	34	1	143	2	2	2	136	2	140	141	1	1	12	107	158	1	1	2	56	1	8	2	8	144	146	2	1	4	12	2	13	154	21	128	1	15	1	2	149	115	152	8	2	1	2	76	101	2	22	8	1	2	2	1	6	2	148	39	2	1	137	2	159	72	1	1	2	108	153	12	2	50	147	1	151	61	1	30	2	8	1	20	1	45	2	4	1	72	2	2	157	2	1	2	2	150	121	1	2	1	155	115	1	1	17	4	1	33	1	71	5	156	8	19	2	20	1	2	1	1	15	2	1	2	1	12	2	19	29	1	25	25	25	25	1	2	2	2	2	2	2	2	2	2	2	2	2	2	2	2	2	2	2	2	2	122	122	122	8	122	122	122	122	122	8	122	122	122	122	1	2	1	1	1	1	1	1	8	1	1	10	1	1	1	19	1	1	2	1	34	1	2	2	8	4	2	2	1	29	2	4	7	2	2	1	98	2	2	138	2	3	21	248	8	8	15	2	2	2	1	2	2	2	2	1	2	2	8	121	2	2	228	65	4	2	100	2	2	1	1	25	1	1	1	250	20	1	2	2	2	2	8	21	2	2	21	1	2	2	2	2	2	2	2	2	2	2	2	2	2	106	19	2	159	86	15	1	1	1	1	1	12	1	8	25	15	1	1	2	2	2	2	1	1	2	1	2	76	65	0	2	21	156	1	2	2	2	20	1	1	1	2	2	4	8	2	100	2	2	2	2	1	1	1	1	8	1	1	1	2	2	1	8	2	71	1	1	1	2	1	2	8	2	1	8	8	1	1	1	8	1	2	4	10	1	1	2	1	20	2	2	1	2	29	2	1	1	1	1	1	1	1	2	2	1	2	2	2	2	2	1	1	2	1	0	2	2	1	1	1	2	1	2	2	1	1	122	2	2	1	122	122	122	2	122	122	122	2	2	1	2	2	122	30	20	2	20	20	25	2	2	2	2	1	2	13	1	1	8	19	8	1	8	2	1	58	1	1	2	2	1	2	2	21	1	15	1	1	1	12	15	2	2	2	15	2	8	2	8	1	1	1	1	1	20	5	160	2	1	64	1	2	2	2	2	2	2	1	1	1	1	8	158	2	8	34	1	10	2	1	2	2	4	1	1	1	15	2	2	2	2	1	161	1	1	1	2	1	8	2	2	1	1	1	30	30	1	1	2	1	2	2	2	30	2	2	2	2	2	2	2	2	2	2	162	2	2	2	2	2	2	2	2	2	2	2	2	1	2	2	58	1	2	58	2	1	58	1	2	2	2	2	2	2	2	2	2	2	1	2	2	2	1	1	2	2	2	2	2	2	2	2	2	1	2	1	2	2	2	58	2	2	1	2	17	58	1	2	2	34	2	2	2	58	21	2	2	2	2	2	1	4	2	1	34	1	130	25	2	79	2	2	2	2	2	2	1	1	1	1	1	1	2	2	2	2	2	2	2	2	2	2	2	2	1	1	1	1	8	20	1	2	5	2	1	2	1	1	2	5	2	2	1	2	2	2	2	2	2	2	2	1	22	1	1	2	2	8	2	2	1	1	1	2	2	1	1	1	2	1	5	2	1	1	8	1	2	2	1	2	2	2	2	2	2	2	2	2	2	2	2	2	2	2	1	2	2	2	2	2	2	1	2	1	2	4	1	8	2	2	2	2	2	25	2	1	2	2	6	1	107	163	2	1	2	2	2	1	34	2	2	1	1	2	2	1	2	2	2	2	1	30	2	1	1	164	2	8	2	1	4	4	2	2	2	2	1	1	2	16	1	166	165	2	1	2	13	1	1	76	2	2	2	2	21	2	25	2	2	1	2	34	30	19	1	2	2	2	30	21	2	2	2	2	8	2	1	2	2	1	1	1	2	2	1	1	1	30	1	2	2	2	2	2	2	1	2	1	2	1	1	122	122	122	122	122	2	122	2	2	2	2	2	2	2	1	1	1	2	2	2	19	1	122	122	19	2	30	1	2	2	1	1	8	1	8	1	2	2	2	2	2	2	2	1	2	2	2	1	1	1	4	1	1	1	1	1	1	0	1	391	391	1	1	1	1	1	1	1	1	1	1	1	8	63	2	1	1	19	2	1	159	2	34	2	2	2	2	8	30	8	2	2	10	2	21	2	2	2	2	2	2	2	2	2	21	7	2	2	2	1	2	4	2	2	2	44	1	2	1	2	2	2	2	2	2	2	2	25	2	2	5	30	1	2	2	2	2	1	2	1	162	1	2	15	2	2	4	2	2	2	2	2	2	2	2	1	2	2	2	1	2	2	2	2	2	2	2	2	21	2	2	2	2	2	1	2	2	2	2	2	2	2	2	2	2	2	2	2	2	2	2	2	2	2	2	1	2	2	2	2	2	2	2	2	2	2	2	2	2	2	2	2	2	2	2	2	2	2	2	8	2	2	2	2	2	2	2	2	2	2	2	2	2	2	2	2	2	2	2	2	2	2	2	2	2	2	2	2	2	2	2	2	2	2	2	2	2	2	2	2	2	2	2	2	2	8	1	2	1	4	12	2	2	2	2	72	2	2	2	15	2	2	2	1	2	30	2	34	14	2	2	2	1	2	2	2	1	2	72	2	8	2	2	45	34	2	1	1	498	1	2	2	98	74	1	1	1	1	1	1	1	3	3	1	3	1	34	100	2	1	2	1	1	1	1	1	2	1	1	1	1	2	1	2	1	1	25	1	1	1	1	1	1	1	1	2	3	2	2	67	2	2	1	21	2	2	1	1	2	0	1	1	2	2	15	2	2	10	2	2	8	1	15	15	2	2	2	2	20	2	2	2	2	1	2	2	2	10	2	2	2	2	2	2	2	2	2	17	2	2	2	2	2	2	2	1	2	2	2	2	2	8	2	2	8	1	1	2	1	1	1	2	2	119	2	2	2	8	2	2	1	2	2	2	2	2	2	2	2	2	2	2	2	2	2	2	2	2	2	2	2	1	2	2	1	2	2	5	1	30	2	30	1	1	2	15	2	1	227	8	1	8	8	1	1	1	1	1	1	1	1	1	30	30	167	21	30	1	2	1	2	8	1	1	1	1	1	1	0	8	1	8	1	1	1	1	1	1	1	8	1	2	1	2	2	1	2	2	1	2	2	1	1	2	2	2	1	2	2	30	1	2	2	2	1	2	2	2	1	2	2	2	2	2	2	1	2	4	2	2	2	2	2	2	1	2	2	2	2	2	2	2	2	2	2	1	2	1	2	2	2	2	1	1	1	1	1	1	1	1	1	321	1	2	19	19	2	2	2	2	2	2	2	2	2	2	2	2	2	2	2	2	2	2	2	2	1	8	1	8	21	1	1	2	4	128	128	1	128	14	6	2	2	15	2	2	1	1	2	129	58	2	1	169	10	2	34	1	1	8	2	2	1	1	1	1	168	1	168	2	1	21	2	33	1	1	1	25	2	2	2	2	2	8	2	2	2	2	2	2	1	1	2	20	2	1	1	1	4	19	1	1	4	2	1	1	1	2	1	2	2	2	1	20	1	8	2	170	2	2	2	2	96	2	21	1	1	2	2	1	1	1	1	1	2	2	2	1	2	2	1	1	1	1	2	2	1	1	2	1	12	2	1	2	1	2	1	1	2	2	1	2	2	1	1	1	1	1	283	2	2	1	2	2	1	1	2	2	283	1	6	2	1	2	2	12	1	2	6	2	1	1	283	2	12	1	1	1	2	1	2	283	6	1	2	2	2	8	283	1	2	1	2	2	2	2	12	1	2	2	2	6	1	1	2	1	1	1	1	2	8	1	1	2	283	2	1	1	2	2	2	1	1	1	1	1	1	2	2	1	2	2	1	1	1	1	2	1	52	2	1	30	2	2	2	1	2	2	1	0	2	2	2	1	1	2	1	2	10	1	2	2	1	2	1	15	16	171	172	2	2	2	2	1	2	2	2	15	2	15	25	25	2	2	2	173	2	2	2	2	2	2	2	1	1	8	2	2	2	2	1	1	1	8	8	2	2	2	2	2	1	1	2	2	2	1	2	2	2	2	2	2	40	2	2	17	2	1	2	1	2	2	2	2	1	2	2	1	2	2	2	2	2	1	2	0	1	1	2	1	1	2	1	1	1	1	1	1	1	2	1	2	2	2	1	1	8	1	0	1	2	1	2	1	8	20	20	2	2	1	1	2	8	2	1	2	2	2	15	12	1	2	17	2	37	1	2	1	2	34	1	12	34	100	2	2	2	174	1	2	2	15	8	2	1	2	67	2	2	107	1	1	2	2	175	2	1	2	2	2	1	1	150	14	1	2	1	14	1	1	1	1	1	8	1	13	30	12	1	21	2	15	52	2	2	12	2	1	1	176	46	25	174	174	2	2	1	1	2	1	37	5	17	1	1	1	1	1	1	1	1	1	1	177	17	2	30	8	20	2	30	174	58	8	2	1	2	2	45	30	2	2	2	179	2	1	1	128	2	2	15	1	15	2	2	2	34	1	15	2	30	178	2	1	12	2	2	1	180	1	2	2	2	12	30	2	1	1	2	30	2	2	2	2	2	2	2	2	2	2	2	2	2	2	2	2	1	1	30	1	2	499	1	2	2	2	179	2	2	1	2	15	2	8	1	2	2	439	30	30	17	2	2	2	8	2	2	2	1	2	2	2	1	34	34	1	1	1	1	2	2	2	2	1	2	2	2	2	2	2	2	2	2	2	2	2	2	15	329	2	30	30	12	2	2	1	486	2	2	30	34	15	30	2	2	1	1	2	1	2	1	2	2	17	1	2	21	2	1	1	1	1	1	1	1	1	1	1	1	2	2	2	2	1	1	1	1	1	1	1	1	1	1	1	1	1	1	1	1	8	8	8	2	0	2	2	2	4	4	1	1	1	4	0	2	2	2	2	8	2	2	1	1	1	1	1	1	1	1	12	1	2	8	2	2	2	312	2	2	2	2	2	1	2	2	8	1	2	2	2	2	2	5	2	1	1	1	1	1	8	1	1	1	1	1	1	1	2	500	2	2	2	1	1	1	1	1	2	1	1	2	17	1	4	1	1	17	1	2	465	17	1	1	2	2	1	1	2	2	2	2	517	2	2	2	2	1	2	2	2	2	17	17	17	108	108	2	2	30	1	2	30	1	1	30	30	20	30	2	1	1	2	2	1	1	1	30	1	2	2	13	34	2	2	1	2	1	17	1	1	1	1	1	1	1	1	1	1	1	1	1	34	34	1	1	265	1	2	2	1	2	2	1	0	10	1	2	2	8	8	1	8	1	20	20	1	1	1	1	1	12	2	4	1	12	34	2	2	30	1	2	2	2	2	2	1	2	455	455	1	1	2	1	2	2	2	2	2	2	2	2	2	2	2	2	2	2	1	2	2	2	8	8	2	2	1	0	42	42	42	2	2	2	15	2	1	1	1	20	1	1	1	2	2	2	2	2	2	2	1	2	2	2	2	2	2	1	1	30	6	1	2	2	1	10	334	12	1	1	1	1	1	1	1	1	450	1	1	0	42	42	72	33	72	72	72	33	1	1	72	33	1	1	1	1	1	1	1	1	1	1	1	2	2	2	2	2	2	1	1	2	8	1	1	2	34	34	2	2	2	2	2	2	2	34	34	34	34	1	1	2	2	2	30	8	2	30	1	1	12	2	2	2	1	2	15	2	2	1	72	157	114	115	179	2	315	2	115	115	179	57	57	1	30	2	15	8	1	2	2	2	2	2	2	2	8	1	8	2	8	10	1	8	8	2	20	1	1	1	1	1	1	1	1	1	1	2	162	162	2	1	1	1	1	1	1	1	160	160	1	1	1	1	2	1	2	1	1	2	8	8	8	2	1	1	1	8	1	2	1	1	2	2	2	2	1	1	1	1	1	1	1	1	1	1	1	1	1	1	1	1	1	1	1	1	2	8	2	2	1	2	2	2	8	2	2	1	1	1	8	8	8	8	8	8	8	8	8	1	2	2	1	1	1	1	1	1	1	1	1	1	1	1	1	1	1	1	1	1	1	1	1	1	1	1	1	1	1	1	1	1	1	1	1	1	1	1	1	1	1	1	2	1	1	1	1	17	1	1	30	34	1	2	2	1	2	2	30	34	34	2	2	2	2	2	2	16	464	10	2	12	2	30	10	30	2	21	21	2	12	12	2	2	2	8	231	231	2	8	1	8	1	2	17	17	17	17	10	10	1	1	1	1	1	1	1	1	1	1	1	1	1	251	0	321	2	1	1	8	1	2	2	1	1	501	1	2	2	2	8	1	2	2	1	1	1	1	1	1	1	1	1	1	1	1	1	1	1	1	2	1	1	1	1	1	1	2	2	265	0	231	1	1	1	2	1	1	1	1	1	1	1	1	1	1	0	1	1	2	34	2	2	2	2	1	1	1	1	1	1	1	1	2	2	2	2	8	8	2	2	2	2	2	2	1	1	2	2	1	1	1	1	1	1	1	1	2	2	2	2	1	1	2	2	1	1	1	1	1	1	1	13	2	2	2	2	2	2	2	2	2	2	2	2	1	1	1	1	1	1	2	8	2	2	8	8	2	8	8	8	8	8	8	8	8	8	8	2	2	2	2	65	30	2	34	1	468	2	2	2	72	37	2	12	1	4	1	34	21	2	10	10	2	2	2	2	2	2	2	2	2	2	2	2	2	2	2	1	1	1	1	2	2	2	2	2	2	2	2	2	2	2	2	1	2	1	1	2	2	2	2	2	2	2	2	502	502	1	2	1	231	231	30	2	1	2	21	1	2	1	2	2	2	2	2	2	2	2	2	2	2	2	2	2	2	2	2	2	2	1	1	1	2	2	8	1	1	4	8	10	71	100	98	2	2	1	1	1	1	1	17	2	2	1	4	1	2	2	2	1	12	1	1	1	467	2	1	469	1	30	34	8	2	312	312	312	1	1	1	1	1	8	8	15	1	1	15	15	1	1	2	1	10	1	1	1	1	2	1	1	1	1	1	1	1	1	1	2	2	1	1	2	13	17	6	58	2	30	30	1	8	12	34	2	1	2	8	2	2	2	1	1	1	2	8	1	2	2	2	2	2	2	2	2	2	2	8	8	8	19	34	34	34	34	34	8	1	1	1	1	1	2	1	2	2	2	2	2	2	2	2	2	2	2	2	1	1	1	1	2	1	245	34	34	8	8	8	8	8	8	8	8	8	1	8	1	8	8	8	8	8	8	1	1	8	8	8	8	8	1	2	2	1	2	47	2	2	4	1	8	2	1	2	2	2	34	2	2	1	2	2	2	2	2	2	2	2	2	2	2	1	1	2	2	2	2	8	2	2	2	2	0	2	2	1	2	2	2	2	1	2	2	2	2	2	1	8	8	8	1	17	8	8	8	8	8	1	1	1	1	1	1	1	1	1	1	1	1	1	1	1	1	8	1	2	2	2	2	2	2	2	1	1	1	2	2	2	2	2	2	2	1	1	1	1	1	1	1	1	1	2	0	2	1	2	15	2	1	2	1	10	2	1	12	2	34	2	1	8	30	2	2	1	1	1	1	1	1	1	2	2	2	2	2	2	2	2	1	2	1	2	1	10	1	0	1	10	10	0	1	10	1	0	1	10	10	2	2	1	386	34	30	1	1	1	34	1	2	1	1	2	1	1	1	301	4	1	13	2	1	20	2	10	2	2	1	2	2	1	2	1	2	8	1	10	1	427	1	1	8	1	8	245	2	15	1	2	1	1	1	8	1	2	1	49	2	1	1	245	19	2	1	2	1	2	2	1	1	1	1	1	1	1	1	1	1	1	1	1	1	1	1	1	1	1	1	1	1	1	1	1	1	1	1	1	1	1	1	1	1	1	1	1	1	1	1	1	1	1	1	1	1	1	1	1	1	1	1	1	1	1	1	1	1	1	1	1	1	1	1	1	1	1	1	1	1	1	1	1	1	1	1	8	1	1	1	1	1	1	2	2	1	1	1	1	1	15	1	1	2	1	1	1	1	1	2	2	1	15	1	4	2	8	2	1	10	1	1	1	8	2	1	1	2	2	1	1	1	2	1	2	12	2	1	1	1	2	10	2	2	8	1	2	15	2	2	2	10	10	1	2	6	2	2	2	1	1	1	1	8	8	8	8	1	0	8	8	1	1	1	1	1	1	1	1	1	1	1	1	1	1	1	1	1	1	1	1	1	1	2	2	2	8	10	2	1	1	2	1	1	2	4	2	2	2	2	2	2	1	1	2	1	15	1	1	1	2	8	2	2	2	1	2	1	1	2	1	8	1	1	1	1	1	10	8	1	1	8	1	8	8	1	1	2	1	1	1	8	1	1	4	1	1	1	2	1	1	1	1	4	1	8	1	1	2	5	1	1	8	8	8	8	8	8	8	2	8	1	1	8	8	2	1	1	1	2	0	8	8	19	8	34	2	1	2	2	2	2	2	2	8	8	8	8	8	8	1	1	8	1	1	1	1	1	1	1	1	8	2	2	2	2	2	2	2	2	2	2	2	1	1	1	1	8	8	8	8	8	8	2	8	8	8	8	8	8	8	8	1	1	1	1	1	1	1	1	2	1	1	1	1	1	1	1	1	1	1	1	96	96	96	96	37	2	2	2	2	2	2	2	2	2	34	34	2	2	30	34	10	15	1	1	1	2	2	1	1	2	2	2	321	2	1	1	1	1	1	2	1	2	2	1	1	1	1	1	1	1	20	84	2	2	8	8	8	8	1	1	1	1	1	1	1	1	1	1	21	1	1	1	1	1	1	1	1	1	1	1	1	1	1	1	34	34	34	34	34	10	2	1	2	2	2	1	2	1	2	2	34	2	15	162	2	15	2	2	4	1	1	8	1	1	1	1	8	4	2	1	8	1	8	1	8	1	4	1	1	2	2	1	1	2	1	1	1	1	1	8	2	8	1	1	1	1	1	8	2	2	2	2	1	1	34	34	4	4	2	2	20	20	20	2	2	2	2	2	2	2	2	2	2	2	2	2	2	1	1	2	1	8	2	2	1	1	1	2	2	2	2	2	8	1	2	2	2	8	8	8	8	8	2	1	20	2	1	8	8	8	1	1	1	1	1	1	1	1	1	1	1	1	8	2	2	2	2	8	2	2	1	2	2	13	8	1	2	1	2	1	37	30	121	1	34	2	2	2	74	34	1	58	1	34	2	30	2	2	2	2	2	2	30	30	30	30	2	2	2	4	4	2	1	1	1	8	2	2	1	1	1	2	2	2	2	1	2	1	2	1	2	0	1	1	2	2	0	2	34	34	10	402	2	2	15	250	2	2	2	2	2	8	15	2	2	2	2	2	2	34	2	2	2	2	2	30	2	4	34	2	321	2	2	34	21	1	2	1	2	30	1	2	2	2	2	2	2	2	2	2	2	2	2	2	2	2	2	2	2	2	2	2	2	2	2	4	2	4	4	17	2	1	1	2	2	1	2	72	2	2	8	2	8	2	2	1	2	2	2	2	1	1	2	2	2	2	2	2	2	1	2	2	12	2	2	2	1	2	2	12	12	12	12	2	12	12	1	8	1	2	1	1	1	4	12	1	12	2	2	2	2	2	33	2	2	2	25	2	2	2	2	2	8	1	48	2	1	8	1	1	1	1	1	1	1	14	2	1	2	1	1	2	20	1	1	1	1	1	1	1	1	1	1	1	1	1	1	1	1	1	1	1	2	37	37	37	37	37	1	1	2	4	4	2	20	2	2	2	2	2	2	2	2	1	1	2	1	1	2	2	1	2	1	1	1	1	2	2	2	2	2	15	2	2	2	2	2	15	2	2	2	21	2	1	2	2	30	1	1	2	2	8	2	1	1	2	1	2	2	2	1	2	2	2	1	2	2	1	4	2	2	2	17	17	17	17	17	17	2	2	1	2	2	0	2	2	2	2	2	2	2	2	2	2	2	2	2	1	2	2	2	2	2	2	2	2	2	2	2	2	2	2	2	2	2	1	1	2	1	17	2	2	2	2	2	2	2	2	1	8	2	8	1	1	1	1	1	1	1	1	2	12	2	1	1	1	12	1	12	2	2	2	2	2	1	2	30	15	15	2	2	2	1	1	1	1	1	1	1	1	1	1	1	1	1	1	1	1	1	1	2	30	30	30	30	30	30	30	30	30	30	30	1	10	1	2	2	12	2	2	2	1	1	1	1	8	2	2	2	2	1	1	2	1	1	1	2	2	2	2	1	8	8	58	1	1	2	2	2	2	2	1	1	1	8	8	2	15	2	335	1	10	10	1	47	1	1	1	1	1	1	1	1	1	1	1	1	1	2	2	2	2	2	2	1	1	1	25	1	1	1	1	14	1	1	1	1	1	1	1	14	1	1	14	14	1	1	1	1	1	8	1	1	1	2	2	1	1	2	14	1	20	1	1	1	8	1	1	1	2	8	1	8	1	8	2	1	8	20	14	20	2	1	8	1	1	1	1	16	2	2	10	1	20	2	22	4	8	2	2	1	1	8	8	1	8	2	1	1	1	13	2	2	25	2	2	1	2	2	1	20	8	1	2	1	20	1	2	20	1	2	1	1	1	20	1	1	20	20	2	1	2	2	1	1	1	1	1	1	14	1	1	14	14	1	14	14	1	1	2	1	1	8	8	20	2	48	1	1	1	48	1	48	8	1	1	1	1	1	20	1	1	1	1	8	8	2	1	1	12	1	1	1	8	2	2	2	1	2	2	2	2	12	2	2	5	30	2	0	0	0	0	15	2	15	2	1	10	5	1	1	1	31	30	6	1	10	1	1	1	17	13	8	8	1	2	1	25	1	2	2	2	2	2	2	2	2	1	16	2	8	8	1	1	1	20	4	1	2	2	2	8	8	8	8	2	1	2	1	1	1	1	20	20	1	20	1	1	1	8	8	8	1	1	1	1	2	2	14	1	1	25	2	2	1	4	2	1	1	2	8	2	2	1	1	2	2	2	2	2	2	2	2	1	1	2	2	2	2	1	8	2	1	2	2	2	22	2	2	2	20	1	1	1	1	1	2	1	1	2	1	2	2	1	2	2	1	1	8	8	8	8	8	8	2	2	1	1	1	12	1	1	1	2	2	2	2	2	2	2	2	2	1	1	20	8	8	8	8	8	2	1	2	1	1	1	1	1	1	1	2	1	1	1	1	1	1	1	1	2	2	2	2	2	2	2	2	2	2	1	1	2	1	1	2	2	1	2	2	15	419	1	2	2	1	8	2	1	71	1	1	1	1	8	8	8	1	8	1	2	2	2	2	16	13	2	2	2	2	2	2	2	1	1	1	1	1	1	1	1	1	1	1	1	1	1	1	1	1	1	1	1	1	1	1	2	1	2	2	2	2	1	34	34	34	34	34	30	1	1	17	17	229	2	2	2	2	2	2	15	1	2	34	2	2	2	1	1	1	1	1	1	1	2	2	2	4	1	2	2	8	2	19	1	1	117	2	2	2	2	1	1	2	2	2	1	1	1	1	1	1	1	1	1	1	1	1	1	1	1	1	1	1	1	2	1	1	15	2	2	2	2	1	1	2	2	2	2	2	1	2	1	2	2	1	1	8	1	8	1	1	8	8	8	8	8	8	8	8	8	1	2	2	2	2	8	2	1	1	1	1	1	1	1	2	2	2	2	1	2	2	20	1	1	2	1	2	2	2	1	1	1	1	1	1	2	2	2	1	1	1	1	1	2	1	1	1	1	1	1	1	2	1	1	2	1	1	2	1	2	294	2	341	2	2	2	2	2	1	8	8	1	2	2	2	2	2	2	342	2	1	2	2	1	1	1	13	1	1	1	1	1	1	1	1	1	12	1	1	14	1	1	1	1	1	1	1	1	1	1	1	15	15	15	15	15	15	8	8	8	8	8	8	8	8	1	8	8	1	8	8	8	8	8	8	8	8	8	8	8	8	1	8	8	1	8	2	8	1	1	1	1	1	1	2	2	2	1	8	2	2	8	1	8	2	2	1	2	2	1	8	8	8	8	1	8	8	8	8	8	1	1	8	1	1	1	1	1	1	1	1	1	1	1	1	1	1	8	2	2	2	1	1	1	1	8	8	8	1	8	1	1	1	1	8	8	2	2	1	2	2	8	1	2	1	1	1	1	8	8	2	1	1	2	1	1	1	1	2	1	1	1	1	1	1	1	1	8	1	8	1	1	1	2	2	1	1	2	2	1	2	2	1	1	8	8	8	8	8	8	8	8	8	8	15	1	1	2	8	8	8	2	357	2	1	1	1	1	1	1	1	1	1	1	8	1	1	1	8	10	1	1	2	2	2	8	8	2	2	1	1	8	2	2	153	2	2	2	1	1	2	4	2	2	2	4	2	2	1	1	1	1	1	1	1	1	1	1	1	1	1	1	2	2	1	1	1	1	1	1	1	1	1	2	1	2	1	365	365	2	1	2	2	13	1	245	1	10	366	10	14	8	1	369	1	1	1	1	17	1	2	1	1	1	8	2	1	2	2	8	2	8	8	22	2	2	8	1	0	2	2	2	2	8	1	2	2	1	2	2	1	2	2	1	1	1	1	2	1	2	1	1	1	2	2	2	2	2	2	2	2	2	2	2	2	2	15	1	2	1	1	1	1	1	2	2	2	2	1	1	1	2	2	2	2	1	1	1	1	4	1	1	20	1	1	1	1	1	1	1	1	1	1	34	34	34	34	34	34	34	34	34	34	34	34	34	34	34	34	34	34	34	34	34	34	34	34	34	34	34	34	34	34	34	34	1	2	20	1	2	2	2	2	2	2	1	1	2	1	34	2	2	1	1	12	12	1	2	12	2	1	1	2	2	2	1	1	1	335	1	1	1	1	1	12	20	20	12	1	1	2	2	8	2	2	2	2	2	8	8	1	2	1	1	2	2	58	2	2	2	12	128	1	12	45	1	2	128	128	1	128	128	1	1	1	1	1	1	1	4	1	1	1	1	1	2	1	2	2	2	2	17	1	1	8	1	2	2	2	125	125	2	4	1	1	1	2	2	1	1	18	8	1	8	8	1	2	2	1	1	1	382	1	1	1	1	1	1	1	34	1	8	8	1	8	1	1	1	2	1	8	15	15	2	2	2	2	2	8	10	20	1	1	1	2	1	1	1	2	1	2	1	1	1	1	1	1	2	2	1	2	20	1	20	2	2	100	2	2	2	1	25	2	2	20	20	34	1	1	8	2	2	2	1	1	2	15	2	2	1	1	20	2	2	20	1	1	2	2	2	1	2	2	2	1	98	2	2	1	25	2	8	8	2	2	2	2	2	2	2	2	4	2	2	2	2	2	2	1	20	2	2	1	1	1	1	1	1	8	8	2	1	1	15	2	1	1	1	1	1	2	15	15	1	2	2	1	2	8	1	1	1	1	2	1	2	1	1	1	1	1	1	1	1	1	8	1	2	1	1	2	100	121	2	1	2	2	1	1	1	1	1	1	1	8	8	1	1	1	1	1	2	10	1	1	1	1	2	128	8	8	1	2	2	4	2	4	2	1	2	1	1	1	2	1	1	1	2	1	2	1	30	2	1	1	1	2	1	1	15	130	1	12	2	398	401	2	34	2	30	40	2	2	2	17	47	1	2	2	12	2	2	34	15	2	1	6	2	2	4	30	30	2	1	2	1	1	2	2	34	1	1	1	1	1	1	1	1	1	1	1	1	1	2	2	8	8	22	2	8	2	2	1	2	2	1	1	1	1	15	30	25	1	5	2	2	1	34	2	1	2	2	2	1	1	1	1	45	45	64	2	8	1	1	1	1	2	2	2	2	2	2	7	7	2	2	2	2	4	2	1	2	2	2	1	2	2	2	2	2	2	2	2	2	2	2	21	8	45	8	2	2	2	2	2	1	1	2	1	2	1	1	2	1	1	1	0	403	1	8	1	2	2	2	2	1	1	100	12	12	8	10	2	8	8	1	1	2	2	2	2	2	2	2	8	1	8	20	29	29	2	503	1	4	20	1	1	1	1	1	1	1	1	1	1	1	1	8	2	1	1	2	2	2	2	37	1	45	2	2	1	1	7	7	7	7	7	7	7	7	1	4	13	15	2	17	2	12	10	10	10	1	1	1	327	1	2	1	2	2	2	12	1	0	2	1	2	2	1	1	338	1	1	1	1	1	2	2	2	1	1	1	1	1	1	1	1	21	21	98	12	34	2	2	2	2	15	12	1	512	2	1	2	1	2	1	2	2	21	1	2	1	1	1	1	2	2	2	8	8	2	1	513	2	513	2	1	1	2	363	2	5	30	2	12	21	1	1	1	2	8	1	1	15	2	19	1	1	1	1	1	2	1	1	1	2	2	2	2	1	1	2	20	2	15	2	2	2	2	30	513	20	1	1	8	15	1	2	2	62	1	25	2	2	2	162	12	2	20	2	2	2	2	12	8	1	2	1	2	2	2	2	2	2	2	2	2	2	2	30	21	34	2	8	8	2	1	1	1	30	1	2	1	8	8	2	2	2	2	4	2	8	2	8	2	8	0	4	8	2	2	2	2	20	2	8	4	2	2	1	2	4	8	1	4	8	2	2	8	8	8	8	2	1	1	1	1	1	1	1	1	1	22	8	2	8	8	8	2	1	8	1	2	1	1	1	1	0	2	2	2	2	1	16	16	20	1	8	1	1	13	1	13	2	2	2	2	4	2	20	1	1	1	2	2	2	246	1	2	2	2	2	13	1	5	2	1	1	2	4	5	1	2	2	1	8	1	1	2	8	1	10	2	8	2	1	8	1	2	2	8	2	2	22	2	2	1	1	17	1	2	8	8	8	2	1	2	22	0	2	2	1	1	1	2	2	1	2	1	0	13	4	5	1	2	8	2	16	16	2	2	2	2	1	1	16	2	16	1	2	16	2	2	2	1	1	13	8	2	2	2	1	2	2	2	2	2	2	16	1	1	8	2	2	0	16	2	2	1	2	20	1	20	1	1	1	13	22	2	1	2	1	2	20	20	1	20	13	16	13	1	2	8	8	8	8	16	2	2	4	2	2	4	2	2	2	1	2	2	2	2	2	2	2	1	1	1	2	2	2	2	2	6	2	2	2	2	2	2	1	2	514	2	1	2	2	2	2	2	2	2	2	2	2	2	2	2	17	101	2	2	1	2	2	8	1	2	2	2	2	2	2	2	1	1	2	8	1	2	1	1	1	8	2	2	1	1	8	15	15	2	2	2	2	1	1	1	1	1	1	30	2	2	2	2	2	2	1	1	1	2	2	1	2	15	515	1	1	1	1	2	2	2	2	2	2	2	2	2	2	2	2	2	4	1	1	2	2	1	2	2	30	2	1	12	2	2	2	2	2	2	2	2	1	2	2	12	1	2	2	2	2	17	2	2	2	1	2	1	2	1	2	39	12	20	1	1	1	10	2	2	15	2	2	2	4	4	4	4	4	10	2	56	21	2	124	64	30	2	2	30	30	2	2	1	353	107	2	1	2	25	1	2	1	1	1	30	30	30	2	2	1	15	2	15	30	2	1	1	4	2	4	1	2	2	2	2	2	8	8	2	2	2	1	2	2	2	2	1	1	1	1	1	1	2	2	1	1	1	2	1	1	2	1	2	354	5	355	8	1	8	8	8	8	30	1	2	2	2	1	2	1	2	2	30	2	1	1	350	30	19	2	2	2	2	4	2	128	4	1	14	15	1	30	10	1	2	2	2	2	2	8	21	2	1	8	8	8	14	14	14	14	14	14	14	14	14	15	15	14	30	2	15	14	14	14	14	14	8	8	2	25	1	2	1	1	1	1	1	2	2	2	2	2	1	1	30	2	1	1	2	2	2	2	1	21	1	71	2	2	2	2	227	2	2	2	2	2	2	1	2	1	1	1	0	2	1	2	1	2	2	2	2	2	1	1	1	2	2	1	8	2	2	1	1	8	1	2	1	2	2	1	2	1	1	2	2	2	1	2	1	1	2	14	14	1	14	14	2	1	34	2	2	358	25	2	2	2	12	34	2	2	2	19	2	310	30	1	1	15	2	2	2	1	1	1	1	1	1	1	1	250	2	12	2	2	4	2	2	1	2	1	2	2	2	2	1	2	1	1	22	2	8	1	2	2	15	2	8	1	8	20	2	2	1	1	1	1	2	2	2	2	2	2	2	2	2	2	2	2	2	2	2	30	2	2	1	2	1	2	2	1	2	1	2	2	2	15	15	15	2	2	2	2	58	1	1	2	1	0	2	2	2	2	100	360	2	1	2	20	20	1	1	2	2	1	2	1	1	1	1	2	2	2	364	2	2	2	72	72	1	2	2	2	2	2	2	1	30	8	8	1	21	2	8	1	2	1	1	1	2	1	2	2	20	20	2	1	1	1	1	1	1	1	1	2	2	2	1	2	2	34	34	34	34	34	34	34	34	34	34	34	34	34	34	34	34	2	82	1	1	2	1	2	2	1	1	2	2	1	2	1	1	2	2	2	2	1	8	8	8	8	8	8	8	2	8	30	45	34	368	2	2	2	34	2	2	2	2	2	2	34	73	20	1	2	2	2	2	1	1	2	1	1	1	2	1	2	2	1	1	2	1	1	1	4	1	1	1	0	1	1	2	1	1	1	1	1	1	2	1	1	2	2	1	2	34	2	1	2	1	2	2	1	2	2	2	2	2	2	58	2	2	1	2	2	2	2	1	1	2	1	1	1	1	2	1	1	2	1	1	1	2	2	1	1	1	2	2	2	58	15	2	1	2	2	2	2	1	1	1	1	1	20	1	2	20	370	370	370	370	370	370	370	370	370	119	2	370	370	5	5	370	2	1	2	1	1	1	1	1	2	8	8	8	2	2	2	2	2	10	8	12	1	17	30	2	2	1	2	2	2	2	12	2	2	2	2	1	2	2	2	12	15	1	34	2	1	2	1	1	1	1	2	2	2	2	2	2	1	2	1	2	1	1	1	1	1	1	370	1	370	370	370	370	370	370	370	370	370	370	370	372	370	372	8	1	1	20	20	20	8	8	20	20	20	20	8	1	1	1	2	1	20	1	1	1	1	1	48	8	1	1	1	2	2	48	20	8	1	12	1	1	2	48	1	8	8	1	12	1	4	1	20	15	17	10	20	98	4	1	4	2	15	2	98	22	2	1	25	2	20	48	48	98	25	2	2	14	48	1	2	4	1	2	1	1	8	2	1	16	2	1	8	8	2	16	2	2	1	20	1	2	2	1	2	2	20	1	2	20	2	2	2	2	1	13	2	2	8	1	2	2	2	1	8	1	2	8	4	1	1	8	14	2	1	1	4	76	1	1	8	8	1	48	4	4	48	1	1	5	20	1	2	14	10	4	1	2	1	8	2	2	2	2	2	20	4	2	1	2	13	14	2	30	1	2	2	1	1	1	2	1	2	2	2	0	2	2	2	2	2	2	34	2	12	10	2	17	2	2	2	1	2	1	22	1	1	2	2	2	2	2	2	14	1	2	2	2	2	2	1	10	15	25	245	1	1	2	2	2	312	2	2	2	2	2	2	2	2	2	2	2	2	1	2	2	2	2	1	2	2	2	30	2	12	8	2	20	8	2	8	8	8	8	8	8	8	8	2	2	2	1	1	1	1	2	2	1	2	21	2	1	1	58	1	4	1	34	8	1	34	34	8	1	391	1	0	1	1	2	56	2	2	2	2	13	2	2	1	2	392	2	2	2	8	1	2	30	2	4	2	1	1	30	311	1	2	15	1	312	1	0	2	2	1	2	2	2	2	2	1	2	1	2	13	1	2	4	1	1	1	16	4	16	8	1	13	4	1	2	1	8	1	1	1	1	1	1	1	2	1	8	2	1	8	8	2	1	8	1	1	1	8	1	13	1	2	2	1	1	2	2	2	2	2	1	2	13	1	2	1	12	2	2	17	2	1	8	2	17	1	17	17	17	17	8	8	2	2	2	12	12	0	17	2	2	15	1	2	2	2	1	1	1	37	1	312	312	1	2	1	1	1	2	1	1	1	1	1	1	1	1	1	29	2	2	1	2	2	25	1	2	2	10	2	15	2	20	2	2	2	2	2	15	25	12	12	12	12	2	373	1	1	1	1	1	1	1	1	37	12	2	2	2	2	8	2	2	2	1	1	2	1	1	1	37	1	1	1	1	1	12	1	1	1	1	2	1	1	12	12	12	12	12	12	12	12	12	12	2	12	12	2	2	2	1	2	8	2	2	1	2	2	2	1	0	2	2	1	0	96	2	17	1	34	1	1	1	1	1	1	17	17	17	1	17	1	17	17	1	2	2	8	30	2	2	8	245	1	2	1	2	1	6	2	1	2	1	1	1	2	1	2	15	2	2	10	4	2	2	2	2	2	2	2	2	2	8	8	2	2	2	2	2	17	17	1	1	1	2	1	1	1	2	1	2	2	1	119	2	1	2	1	2	1	20	1	1	1	1	2	2	1	2	15	10	2	1	1	1	1	1	119	1	384	1	10	119	119	119	119	14	0	1	2	2	1	265	2	2	2	2	2	2	2	2	1	2	2	2	2	2	1	2	15	2	1	2	2	1	1	1	1	1	1	1	1	1	1	1	1	1	1	312	1	1	2	2	2	2	2	2	2	1	2	2	2	2	2	1	2	17	2	1	2	2	2	2	1	1	2	1	2	0	0	1	1	1	2	2	144	2	8	2	2	8	2	2	8	2	1	1	1	1	2	2	2	2	2	2	2	2	1	2	2	1	2	1	2	1	2	1	8	2	2	1	8	8	1	2	2	2	1	1	2	2	2	2	1	2	2	17	1	1	1	20	20	8	20	20	8	2	2	2	2	419	8	1	2	1	2	2	1	2	2	2	2	1	1	1	8	1	1	8	2	2	1	1	2	2	2	2	2	2	1	2	1	1	2	1	1	1	1	2	1	1	1	1	1	1	1	8	2	2	1	2	2	1	1	2	8	1	1	1	1	1	1	2	2	2	1	1	8	1	1	2	2	1	1	2	2	1	1	2	8	8	8	8	8	1	4	2	1	4	1	1	8	1	1	1	2	1	2	1	1	2	1	2	2	2	2	2	2	2	17	1	1	13	1	2	2	2	2	2	2	2	2	1	2	2	1	1	2	2	2	1	1	2	1	2	2	2	2	2	2	1	76	1	2	15	2	34	1	16	1	1	16	1	1	2	2	2	1	1	1	1	1	1	1	1	1	1	1	1	8	1	1	2	1	2	30	1	1	1	8	1	2	2	25	1	1	1	2	1	2	2	1	34	1	1	1	1	2	1	2	2	1	1	2	1	1	1	1	2	2	8	2	1	1	1	1	1	1	2	1	2	1	2	1	2	2	1	2	1	1	1	1	1	1	1	1	1	1	1	2	1	1	1	2	2	1	2	1	1	1	2	1	1	1	8	2	1	1	2	2	17	294	17	1	2	2	2	2	2	2	2	2	2	1	1	1	2	1	1	2	1	1	1	1	1	1	1	1	1	1	1	1	1	1	1	1	1	1	1	1	1	1	1	1	1	1	1	1	2	1	1	2	2	1	1	1	1	1	1	1	2	1	1	1	1	1	1	2	22	8	20	20	20	1	1	2	1	1	1	1	2	1	1	1	1	1	34	15	2	1	2	34	1	2	2	2	1	34	34	2	2	34	34	2	2	2	1	2	1	2	1	1	1	1	1	1	1	1	2	1	1	1	1	1	1	1	1	1	1	1	1	1	2	1	1	1	2	1	1	1	2	1	1	1	1	1	1	2	1	1	1	2	1	1	20	1	1	2	2	2	2	1	2	1	2	2	1	8	1	1	2	2	2	30	20	20	20	2	2	2	2	1	2	2	1	1	2	2	2	1	16	2	1	1	2	2	1	1	2	2	2	1	1	1	1	1	1	1	1	1	1	2	1	1	1	1	1	1	1	2	48	2	2	2	2	2	1	2	2	1	1	1	1	1	1	1	1	1	1	1	1	1	8	1	1	8	1	1	1	1	1	1	1	1	1	1	1	1	1	1	2	1	1	1	1	1	1	1	1	1	1	1	1	1	1	1	2	2	1	2	2	8	2	34	16	2	2	2	2	2	2	20	1	89	8	1	2	8	2	8	8	8	8	8	8	1	2	1	2	58	2	2	2	2	2	2	2	2	2	2	2	2	2	2	2	2	2	2	2	2	2	2	2	0	4	8	2	8	2	4	2	1	1	1	1	1	2	2	2	1	2	19	2	1	1	2	1	16	2	1	2	1	1	1	1	1	1	2	1	10	1	2	10	2	1	1	20	2	17	457	1	2	1	2	294	294	1	2	1	2	2	30	2	2	2	2	2	2	2	2	2	2	2	2	2	2	2	1	1	16	16	1	2	2	2	2	2	2	2	2	2	2	2	2	2	2	2	2	1	1	2	17	17	1	2	2	2	2	2	1	2	8	8	8	8	1	1	1	1	2	1	1	2	1	1	1	1	1	1	1	1	1	1	2	2	2	2	2	2	2	2	2	1	1	1	1	1	1	1	1	1	10	2	2	10	2	2	2	2	2	2	2	10	2	2	2	2	2	2	251	501	1	1	2	2	2	2	1	1	2	1	17	17	1	2	1	8	1	30	1	2	15	15	1	8	1	1	1	251	1	1	12	2	2	2	15	1	2	2	2	2	2	1	1	1	2	2	4	2	4	461	2	4	2	462	2	2	30	2	49	2	0	2	1	1	1	1	8	2	1	2	2	2	2	2	2	2	2	2	2	2	2	2	2	2	1	1	1	2	2	4	4	2	1	2	2	1	1	1	1	1	1	1	1	1	1	1	1	1	1	1	1	1	1	1	1	1	1	1	1	2	2	1	1	2	2	1	2	1	1	1	2	1	1	2	1	2	2	2	1	1	2	2	2	2	1	1	1	1	2	2	2	1	1	1	1	2	2	2	1	2	20	2	2	2	2	2	86	4	1	1	2	2	2	12	2	2	2	1	95	2	21	1	2	2	0	2	1	1	1	1	8	1	1	1	1	1	1	1	1	1	1	1	1	2	2	1	2	2	1	2	2	2	2	1	2	2	1	2	2	2	2	1	1	1	1	1	2	1	1	1	1	1	1	1	1	1	2	2	8	1	1	2	8	8	2	8	2	2	2	2	2	2	2	2	2	2	2	2	2	2	2	2	2	2	8	2	1	1	1	1	2	2	1	1	1	1	1	1	1	1	1	1	1	2	2	2	2	2	1	2	1	1	8	2	331	2	2	1	2	2	1	1	1	1	1	1	1	1	1	1	1	1	1	1	1	1	1	1	470	2	2	2	2	2	2	2	2	2	2	2	2	2	2	8	1	1	2	1	2	1	2	15	1	0	1	21	15	1	77	1	1	1	471	2	2	2	1	1	1	15	25	8	2	8	8	1	1	8	25	1	8	8	1	8	8	2	8	2	8	1	2	1	2	1	8	2	2	8	8	8	2	2	8	8	8	1	8	8	2	2	8	10	2	2	2	322	2	2	1	1	2	1	1	2	2	2	1	2	2	2	2	2	2	2	2	2	2	2	2	2	2	2	2	2	2	2	2	10	2	10	2	4	2	2	1	2	2	2	2	2	2	2	1	1	1	1	1	1	1	1	1	20	2	1	1	8	2	1	1	1	1	2	1	1	1	1	1	1	1	2	1	1	1	2	1	1	2	15	2	30	1	2	2	2	2	2	2	2	2	2	2	2	2	2	2	2	1	21	2	1	1	2	2	4	1	2	1	2	2	1	1	2	2	107	2	2	2	2	2	2	30	2	107	2	2	2	2	2	1	1	1	1	1	1	1	1	1	2	1	1	2	17	17	2	17	1	1	1	17	17	17	17	1	17	58	15	1	1	1	17	17	17	17	1	1	1	17	17	17	2	1	17	17	17	17	17	17	17	17	17	17	17	1	1	1	1	17	1	58	1	17	17	1	1	1	17	17	17	17	2	2	1	1	2	17	1	17	1	160	17	1	1	8	1	1	1	1	1	17	17	1	17	17	2	2	1	0	30	1	1	1	2	2	2	2	2	2	2	2	2	2	2	2	2	2	2	2	1	1	1	1	1	1	2	1	1	2	2	8	1	37	12	2	2	2	2	2	1	1	1	1	1	1	1	1	1	1	1	2	1	2	1	1	2	1	1	1	1	1	1	1	1	1	1	1	1	1	1	1	1	1	1	2	1	17	2	2	1	17	2	17	17	2	1	17	1	2	17	2	1	1	2	2	1	1	2	2	8	10	10	2	1	10	17	2	2	2	1	1	1	1	1	1	2	2	2	2	2	1	1	8	1	1	1	1	2	1	1	2	2	2	8	2	8	8	2	2	2	1	1	1	1	1	0	1	1	34	1	1	0	0	1	0	0	1	0	1	0	0	0	0	0	0	1	0	0	0	1	1	1	1	0	0	0	34	1	0	0	1	0	0	0	0	0	1	0	1	0	1	0	0	0	0	0	1	0	1	0	0	1	17	2	34	15	2	2	2	2	2	2	2	2	2	2	2	2	2	2	2	2	2	2	8	1	1	2	2	2	6	2	1	2	2	2	2	2	4	5	1	1	30	1	1	1	1	1	1	2	1	2	2	2	2	1	1	1	2	1	1	0	1	1	2	1	2	1	1	1	2	1	2	2	1	2	407	2	2	2	2	1	1	1	1	12	30	2	37	1	1	2	1	2	1	1	1	1	4	2	8	34	30	30	30	2	30	34	34	33	8	386	2	2	33	30	30	2	8	71	2	2	2	2	2	12	2	2	2	1	30	30	30	30	34	30	34	30	30	30	30	30	30	30	34	34	1	1	1	1	1	1	2	1	1	1	1	1	1	1	1	1	1	2	2	1	2	2	2	1	1	1	2	1	2	2	2	2	2	30	2	2	30	2	2	2	2	2	250	2	2	1	2	2	172	2	1	2	2	2	2	2	1	2	1	1	1	2	2	1	2	2	2	2	2	2	1	1	2	2	1	17	160	1	17	17	17	1	1	1	1	1	1	1	1	17	1	1	1	2	74	2	2	2	2	2	2	2	2	2	2	2	2	2	1	1	1	1	30	8	1	1	1	1	1	1	252	8	1	1	8	8	2	2	252	2	8	2	2	2	2	1	2	1	2	2	2	2	37	1	2	2	30	8	1	1	2	1	2	1	2	1	1	1	2	1	2	2	15	1	2	1	15	8	58	1	1	1	246	245	121	1	1	1	1	1	1	1	1	1	1	8	17	1	1	1	1	12	1	8	34	8	15	12	2	1	1	1	1	1	22	1	1	22	1	2	1	10	2	2	8	2	22	2	2	1	1	8	1	1	1	1	1	1	1	8	1	2	4	2	4	2	4	1	4	1	2	4	1	10	1	1	19	1	1	2	2	1	1	8	1	1	20	2	1	1	15	1	1	1	1	1	1	1	2	1	1	8	8	2	1	8	1	1	1	2	2	2	2	1	1	1	1	1	1	1	1	2	1	1	4	1	1	1	1	1	10	2	10	2	2	2	10	1	1	1	2	2	2	1	2	31	8	2	2	30	1	1	1	2	1	1	1	1	1	1	1	1	12	2	2	2	1	1	2	2	2	1	2	2	2	2	1	1	1	2	1	1	2	2	2	2	2	8	2	2	44	2	25	12	10	1	2	2	2	2	2	1	20	2	2	2	1	2	2	1	2	2	2	12	8	1	2	8	8	2	2	1	1	2	2	2	2	2	2	2	2	2	34	2	34	34	2	2	2	1	1	1	1	1	2	2	2	34	2	1	30	2	1	2	2	30	2	2	1	1	2	2	2	2	2	5	2	2	2	30	2	2	8	2	34	2	1	4	25	2	1	1	1	2	2	1	2	1	1	2	1	1	1	1	4	2	2	1	2	1	1	2	1	1	1	1	2	2	1	8	1	433	1	1	1	2	1	2	2	2	16	2	2	2	1	2	2	1	1	1	2	2	2	2	15	2	2	2	2	2	2	30	2	428	10	1	1	1	1	1	1	1	1	1	1	1	1	2	2	1	1	1	1	0	1	2	34	22	1	2	1	1	1	2	21	1	1	1	1	2	2	2	2	2	1	2	2	2	1	72	2	4	2	30	4	72	386	386	311	2	2	311	2	71	430	30	71	33	30	33	431	33	430	30	1	1	72	8	2	2	1	1	1	5	5	5	5	71	2	2	2	4	1	1	2	2	1	1	1	2	1	1	2	8	14	1	1	1	12	10	8	2	2	2	2	1	2	2	2	58	2	2	45	1	1	1	1	10	2	2	1	1	21	30	2	1	432	1	30	2	2	2	2	2	2	12	425	10	2	2	6	2	25	1	1	2	1	2	1	1	1	2	4	2	1	1	1	2	2	2	1	2	1	1	2	2	2	434	1	1	64	435	2	34	2	17	15	2	2	8	8	8	8	8	8	2	1	2	15	2	2	2	2	2	1	20	1	1	1	2	2	2	2	2	2	2	2	436	2	2	21	15	1	2	1	1	2	2	2	0	0	1	8	2	12	2	12	1	1	1	1	1	1	2	310	1	2	1	1	2	1	1	1	1	1	15	2	1	2	437	1	2	1	1	1	30	1	2	2	2	312	312	15	58	2	2	2	2	2	1	2	2	30	15	312	312	1	312	312	2	2	1	2	1	2	439	130	17	30	2	2	12	1	2	2	8	2	10	1	10	1	1	2	10	1	1	1	4	15	1	1	2	2	2	2	12	2	440	2	1	2	2	1	2	25	2	2	21	2	15	20	1	2	12	30	49	2	2	2	30	2	2	2	30	154	8	25	1	2	2	2	2	30	119	2	1	2	25	34	2	1	2	2	30	30	2	1	2	1	1	1	1	1	2	2	2	1	1	25	449	1	21	17	2	72	1	1	1	1	2	1	1	1	1	1	2	2	2	2	8	2	2	1	34	2	8	2	22	10	2	2	2	2	2	2	2	2	2	2	10	15	10	15	1	2	2	1	1	1	1	1	1	1	1	1	1	1	1	1	10	1	1	1	1	2	2	1	10	2	131	1	1	2	1	1	8	1	1	1	1	0	1	2	1	1	1	2	1	1	1	2	1	8	79	2	2	8	2	2	1	1	1	45	1	2	1	1	20	1	2	1	1	2	2	1	1	1	1	1	1	2	1	1	2	1	1	2	2	1	2	30	2	2	12	37	2	2	34	30	2	2	2	14	2	2	19	2	19	2	1	1	2	2	21	8	15	2	1	1	34	2	2	2	2	2	15	15	34	2	15	454	2	15	8	1	1	1	1	1	456	30	1	22	25	20	20	2	2	1	2	2	1	1	1	1	1	2	1	2	1	312	2	1	2	1	312	2	2	2	2	1	1	1	8	2	1	1	2	15	1	47	17	1	2	1	2	4	1	1	2	2	1	1	1	1	1	1	1	1	1	1	2	2	10	2	30	34	1	2	2	2	2	2	2	1	1	1	1	1	8	2	2	2	2	2	1	1	1	1	1	1	1	8	1	107	12	2	2	1	2	2	2	2	2	2	2	2	1	17	34	30	17	2	1	1	1	2	1	2	1	2	1	1	1	1	1	2	347	347	347	347	347	347	347	347	347	347	347	347	347	347	347	347	347	347	347	347	347	347	347	347	347	347	347	347	347	2	347	347	347	347	347	347	347	347	347	347	347	347	347	347	1	2	2	30	1	17	2	2	1	2	2	2	15	2	65	2	2	1	1	2	1	1	1	2	1	2	2	1	1	1	1	1	1	1	1	1	2	2	1	1	2	12	2	2	1	2	2	2	2	2	2	2	37	1	1	15	2	2	34	1	2	2	1	2	1	2	2	2	34	1	8	22	22	8	8	1	8	1	22	22	20	1	22	1	1	2	2	2	2	2	2	10	2	30	10	29	361	30	2	2	2	2	1	1	2	17	17	1	1	1	1	30	2	21	2	2	1	2	30	2	2	17	15	2	15	2	2	25	2	2	8	58	1	58	2	2	1	8	1	2	8	2	2	367	1	8	2	1	12	12	12	1	1	1	1	2	2	2	1	2	451	2	12	2	2	8	2	2	2	2	2	106	2	29	29	2	2	2	1	1	2	2	1	2	1	1	8	1	1	2	17	2	2	2	17	2	17	20	2	8	8	1	8	8	8	8	1	8	8	1	8	1	1	8	8	8	8	8	15	2	15	8	2	1	1	8	20	48	2	2	10	16	1	1	2	1	1	1	1	1	1	1	1	1	1	1	1	1	2	1	1	1	1	1	1	1	1	1	1	1	1	2	1	4	1	1	2	2	1	2	1	1	1	1	1	1	2	1	2	2	334	2	15	5	34	367	56	12	1	2	2	1	2	2	1	2	30	1	1	2	2	2	101	1	1	2	21	2	1	1	2	1	1	1	1	1	1	1	1	1	2	1	1	1	2	2	2	1	1	1	1	2	1	1	1	1	2	2	1	1	2	2	1	2	1	1	1	34	1	1	2	1	2	2	2	15	8	2	1	65	1	1	1	1	1	363	2	10	15	2	2	2	1	30	371	8	8	2	2	2	2	2	2	2	2	2	2	2	2	2	1	1	21	21	2	2	1	10	1	4	2	25	2	2	2	4	4	2	2	2	2	4	4	4	2	2	2	2	4	2	34	30	2	2	10	2	2	2	2	30	30	137	1	1	2	1	2	2	2	2	2	1	1	0	2	8	1	2	2	8	1	2	8	1	376	8	1	8	8	2	2	1	2	8	2	1	122	171	20	20	20	20	20	20	20	20	20	20	20	20	20	20	20	20	2	2	1	17	2	17	1	10	2	17	2	2	96	1	2	2	13	30	56	1	12	119	119	2	30	30	58	30	1	5	17	30	1	119	1	119	2	119	0	399	2	30	1	119	2	378	2	30	1	1	1	30	58	30	58	1	2	22	2	30	30	30	2	30	2	2	2	10	2	2	1	2	8	0	1	2	2	1	2	1	17	2	1	34	2	2	2	1	2	1	1	423	2	1	1	19	2	2	2	2	1	2	1	2	2	2	1	1	2	2	2	2	2	2	2	20	1	1	4	1	4	2	2	2	2	2	4	2	2	2	2	2	2	2	2	249	4	2	2	2	4	4	2	30	2	34	2	2	8	2	8	1	17	4	2	2	2	10	1	1	1	4	2	2	1	1	1	1	2	1	15	34	1	1	2	1	2	2	2	2	2	12	2	2	15	1	1	1	1	2	1	1	1	1	1	2	2	1	1	4	4	1	2	2	30	2	2	1	1	1	10	2	10	10	1	1	8	1	8	8	8	2	8	2	8	1	1	8	34	2	1	1	2	2	1	2	2	2	2	1	1	1	2	2	2	8	1	1	8	1	1	2	8	8	1	8	8	1	8	8	8	2	1	2	2	8	8	8	8	4	1	22	4	2	8	1	8	1	1	20	1	1	8	1	2	8	8	1	1	1	8	8	8	8	8	22	8	1	1	19	8	2	2	25	1	2	2	2	2	2	2	2	48	252	252	1	2	10	20	1	2	1	2	2	1	519	2	2	2	2	2	2	2	2	2	2	15	2	1	2	2	2	1	2	2	1	1	2	2	2	2	30	12	1	2	1	1	1	1	1	2	19	2	2	1	2	4	2	2	2	2	2	2	2	2	2	96	12	2	12	1	1	2	1	1	1	2	2	1	1	2	2	2	1	1	2	2	2	30	10	1	1	2	1	1	1	1	17	1	2	56	172	119	2	2	2	1	1	2	1	2	1	1	427	1	2	2	1	2	2	1	1	1	2	312	10	2	2	2	4	37	128	2	2	1	1	1	1	20	30	2	1	8	34	429	19	2	1	2	2	1	2	2	2	2	2	2	2	2	2	2	1	1	1	1	2	1	1	8	1	1	1	20	2	8	2	20	58	1	1	0	2	2	15	2	2	2	363	2	363	2	1	1	1	1	1	1	1	1	1	1	1	1	1	8	33	2	2	30	4	2	15	2	2	10	1	1	2	1	2	1	1	1	1	1	1	1	1	1	1	1	1	1	1	1	1	1	1	1	1	1	1	1	1	1	1	1	1	1	1	1	1	1	1	1	1	1	2	1	1	1	1	1	1	1	1	2	1	4	1	1	2	1	21	1	1	1	48	2	2	48	2	2	2	1	48	48	1	1	1	1	1	1	1	1	1	2	1	1	1	2	2	15	15	2	2	1	1	1	1	2	2	1	1	1	1	48	48	4	1	1	1	2	1	1	1	4	1	1	2	21	2	2	58	2	2	2	2	2	2	2	2	2	2	2	1	1	1	2	2	2	2	2	2	2	2	2	2	1	2	1	4	2	2	1	2	1	2	2	2	1	1	1	1	8	1	2	2	2	1	2	16	22	2	2	2	1	2	8	13	1	2	1	2	2	2	5	1	2	2	2	1	2	2	2	16	1	1	16	2	13	2	2	2	2	1	22	1	1	2	2	1	2	2	12	2	2	2	1	1	1	2	2	2	2	2	1	8	2	16	1	2	2	22	2	2	2	1	16	1	16	1	2	16	2	2	2	2	2	2	1	1	2	2	2	2	16	16	16	2	17	2	2	8	5	1	5	2	2	2	2	1	13	5	2	2	2	1	13	2	2	2	16	1	2	2	2	2	16	1	2	2	30	22	2	1	1	1	22	2	2	1	2	16	2	2	2	8	2	2	0	0	1	0	0	0	0	2	2	1	1	1	22	1	0	0	2	22	2	16	2	1	2	8	2	2	8	182	1	2	2	1	1	2	2	2	505	1	1	2	2	2	2	16	1	2	5	2	16	1	2	2	2	2	1	1	2	2	30	2	1	1	1	1	1	1	2	249	2	1	4	4	2	2	249	249	1	1	1	1	1	1	1	2	2	2	2	2	2	2	2	2	1	2	2	2	2	2	2	2	2	2	2	2	2	2	2	16	2	2	2	2	2	2	2	2	2	2	0	2	2	2	2	2	2	2	2	2	0	2	2	2	2	2	2	2	2	2	2	2	2	2	2	2	2	1	1	1	1	1	1	2	2	1	2	2	2	1	1	1	2	1	1	1	8	2	2	2	30	1	2	2	2	2	1	2	8	2	2	2	8	2	30	2	2	1	2	2	30	8	1	1	1	1	4	1	2	1	2	2	2	1	1	1	1	2	1	1	1	1	1	1	1	1	1	2	13	2	1	1	8	1	15	1	1	1	0	74	74	20	12	15	2	0	1	1	2	30	2	2	2	2	2	2	1	1	2	1	1	2	2	2	2	2	2	2	25	2	5	8	2	2	1	1	2	2	2	2	2	2	96	2	2	96	96	2	2	34	334	2	15	8	8	2	2	2	2	1	2	1	1	1	10	2	2	2	8	1	2	2	0	34	1	15	2	6	1	2	2	2	2	2	1	2	5	2	6	2	2	1	2	0	1	2	8	2	1	1	2	12	2	2	2	2	8	2	1	1	1	12	7	2	1	1	1	2	2	1	2	1	1	1	1	1	1	0	2	74	0	138	0	4	2	2	138	1	56	39	1	2	121	98	2	1	2	1	2	304	1	1	2	0	2	2	1	0	158	159	2	2	20	1	1	2	2	1	2	2	2	1	2	4	4	2	1	2	8	0	37	8	2	128	1	8	17	2	1	2	2	2	5	402	0	2	1	2	12	2	1	1	30	2	2	12	30	2	1	2	2	1	1	1	1	1	1	1	1	1	1	2	2	2	96	96	2	96	2	96	2	2	2	0	2	2	1	1	1	8	2	1	1	1	1	1	1	1	1	1	2	2	2	2	2	0	2	2	2	2	1	0	2	2	37	30	2	12	1	2	2	2	1	1	10	2	1	1	1	2	2	10	2	2	2	2	8	2	2	2	2	20	20	2	30	2	2	21	2	2	1	4	1	5	2	20	21	2	1	1	1	1	1	1	1	1	1	1	1	1	1	1	1	1	1	1	1	1	1	1	1	1	1	1	1	2	34	2	2	2	1	15	2	1	1	2	1	130	2	16	2	2	1	12	2	2	8	2	22	1	1	8	2	16	0	8	5	2	16	2	8	1	2	2	2	2	1	1	2	10	2	2	8	1	2	2	2	4	1	2	22	2	1	2	2	22	2	13	1	2	2	1	2	4	22	1	2	1	1	2	2	2	1	5	1	8	1	2	1	2	1	2	1	8	2	1	0	1	22	8	2	8	308	2	30	74	2	2	5	2	2	2	1	1	2	1	2	2	10	2	2	14	22	2	2	2	2	2	1	2	1	8	8	1	2	2	1	1	2	2	2	1	1	20	1	1	1	2	2	2	2	1	1	1	2	2	2	2	2	8	16	1	1	1	2	1	2	8	1	2	16	2	2	2	2	2	16	1	1	15	16	8	1	21	16	2	10	2	2	1	16	10	2	2	2	16	2	2	2	34	22	2	2	2	16	2	16	22	2	1	2	22	12	10	2	2	12	2	5	16	1	2	2	16	2	1	1	2	13	2	1	2	2	2	8	10	1	1	1	0	16	1	1	1	2	1	2	1	1	2	4	8	2	2	12	16	0	2	2	15	22	16	1	8	2	2	2	1	2	1	2	16	8	2	1	4	1	2	2	2	2	2	2	1	2	1	2	1	2	2	1	1	1	1	1	1	2	1	1	2	1	1	2	1	1	2	1	1	1	1	1	1	1	2	2	2	16	2	10	1	4	1	2	2	15	15	2	2	1	16	2	2	2	2	1	2	2	2	2	2	8	2	1	1	1	0	22	2	2	2	16	2	1	2	2	22	2	2	16	2	2	1	2	2	4	2	2	1	1	8	8	16	1	2	2	1	20	15	2	2	2	0	16	2	2	4	30	17	2	8	2	2	1	1	8	1	1	1	1	1	1	8	1	1	1	1	1	1	1	2	1	1	1	2	2	2	2	2	0	4	2	1	2	2	2	2	2	1	2	1	16	16	2	1	2	2	2	1	1	1	1	1	1	1	1	1	1	2	1	1	2	1	2	2	1	22	1	1	1	1	10	1	22	2	8	2	2	34	2	20	16	2	1	2	2	2	1	2	30	12	1	12	12	1	12	1	12	12	0	1	2	1	1	1	1	2	2	1	1	30	1	1	1	1	1	1	307	1	1	1	1	1	1	1	308	308	2	2	306	1	1	2	1	2	2	5	8	2	2	8	309	1	1	2	1	2	1	1	1	8	2	1	1	1	1	1	8	2	1	1	16	16	2	1	12	12	22	1	22	22	12	22	22	22	22	22	22	2	2	22	1	5	1	8	8	1	8	2	1	2	2	2	16	2	22	2	2	47	16	158	30	12	2	2	2	1	1	19	8	1	15	2	21	2	1	1	1	8	6	2	153	1	17	1	10	1	2	2	8	2	1	4	2	21	49	1	1	2	2	1	10	2	2	2	1	4	15	2	2	1	1	1	17	2	2	8	2	2	4	2	21	30	2	2	1	2	311	2	8	1	2	2	96	2	1	2	1	2	2	19	1	2	1	2	2	96	2	2	1	1	1	1	96	19	2	1	1	1	252	96	2	1	1	1	8	8	1	245	2	1	34	313	2	1	12	2	30	34	100	2	48	1	1	2	1	1	1	1	1	1	1	1	2	2	8	2	2	8	2	8	2	2	2	2	8	252	252	2	2	2	2	2	30	2	2	2	1	2	2	21	2	2	2	30	1	100	2	1	1	2	1	1	2	1	30	1	2	1	2	1	4	1	1	1	2	2	2	2	1	2	2	8	2	1	2	2	0	30	2	12	58	8	8	58	1	1	1	1	8	1	1	1	1	1	1	1	1	2	1	1	2	1	30	2	1	34	30	34	1	314	2	2	2	2	2	2	2	2	2	2	2	2	2	2	2	2	2	2	6	8	318	1	17	17	201	2	2	2	30	2	2	1	2	2	17	2	2	319	2	8	1	2	2	2	2	2	2	2	2	2	2	2	2	2	2	2	2	2	2	2	2	2	2	2	2	2	2	2	2	2	2	2	2	2	2	2	2	2	2	2	2	2	2	2	2	2	2	2	2	2	2	2	2	2	2	2	30	30	2	2	2	2	15	2	2	1	1	31	2	2	2	2	2	32	2	2	2	1	15	10	21	2	1	2	2	2	2	2	30	2	33	8	1	34	2	15	21	2	35	2	17	2	1	2	2	2	2	2	2	2	2	2	2	2	2	2	2	2	2	2	2	2	2	2	2	2	2	2	2	2	2	2	2	2	2	12	2	15	1	2	2	2	2	2	2	2	21	2	20	20	2	2	2	2	2	2	2	2	2	2	2	2	1	1	15	2	2	1	36	12	1	30	2	30	2	2	2	15	2	2	1	1	2	2	2	37	2	17	2	2	2	2	2	38	2	2	2	2	2	2	34	2	39	2	2	40	41	12	2	2	2	2	1	2	2	2	2	42	2	1	2	2	2	2	2	1	1	1	2	1	1	1	1	8	8	8	21	2	1	1	1	2	1	8	1	2	8	1	4	1	8	1	2	2	1	1	43	15	2	2	30	37	2	2	45	15	1	2	46	2	34	1	17	1	1	2	2	1	2	2	48	49
SAL0000003	2	2	4	9	2	3	6	1	7	11	10	7	19	52	19	2	16	17	50	7	29	2	1	10	10	2	2	2	7	2	4	6	11	2	2	19	7	18	10	10	3	1	2	7	3	2	3	191	191	42	42	42	43	43	43	43	2	10	4	9	1	2	1	1	1	10	1	1	8	3	2	2	2	2	2	2	6	2	50	2	2	4	2	4	2	2	2	6	2	2	2	2	2	2	2	2	2	2	2	2	448	67	2	2	2	2	2	2	0	2	2	9	2	7	2	2	2	1	10	2	2	2	2	2	2	2	7	1	2	7	2	2	2	161	9	2	6	1	6	1	2	2	2	2	2	2	2	2	2	2	3	4	2	2	1	1	2	2	1	2	19	2	2	2	2	2	42	2	2	2	2	2	2	6	2	2	8	2	1	6	1	2	2	2	2	2	2	2	2	2	1	2	2	2	3	1	1	2	2	2	10	2	7	2	2	2	10	7	1	2	2	2	42	1	2	3	3	2	18	2	1	2	2	2	10	9	9	9	2	2	9	2	2	2	2	6	1	183	1	10	4	4	4	2	10	10	2	10	10	1	1	10	10	67	1	1	7	2	1	3	1	7	1	2	1	7	2	2	2	2	9	22	2	9	22	1	1	10	10	1	2	190	2	6	2	2	2	2	2	2	8	22	2	2	2	2	1	10	2	10	2	2	2	10	10	2	3	2	2	2	2	2	2	2	1	42	2	2	2	2	7	7	1	6	2	2	2	2	2	2	7	7	1	2	2	2	2	2	2	2	2	2	2	1	22	2	4	3	2	2	2	2	7	2	2	2	2	10	2	10	1	52	18	2	2	2	2	1	1	50	50	44	2	2	2	22	22	1	2	1	1	1	1	1	1	1	448	1	1	2	2	2	52	24	2	2	19	1	1	2	2	2	1	2	2	2	1	2	8	2	10	7	2	2	10	10	2	2	2	2	2	9	2	2	2	2	2	2	2	67	2	2	2	2	2	3	2	2	2	2	2	2	2	2	2	2	2	9	9	9	9	9	11	11	52	30	30	9	9	9	2	2	2	2	2	2	2	2	2	2	2	2	2	2	2	2	2	2	2	2	2	2	2	2	2	2	2	119	2	2	2	2	2	2	2	2	2	2	4	4	4	4	4	2	2	2	10	10	118	10	10	18	7	7	63	24	24	24	50	42	7	7	3	2	3	3	3	3	3	3	6	6	6	6	6	6	6	6	6	6	6	6	1	1	1	1	1	1	123	2	6	6	6	6	6	6	6	19	19	2	17	2	3	2	1	1	7	7	1	7	2	7	2	4	6	7	17	4	2	19	1	9	19	4	2	17	17	10	2	7	3	9	9	17	3	10	4	4	2	7	4	6	7	3	4	10	1	7	2	193	1	11	2	10	2	6	2	2	7	2	4	2	2	10	10	10	9	10	10	10	10	10	18	16	10	2	11	3	10	4	2	2	2	2	2	6	4	4	2	0	2	7	2	0	4	3	7	7	4	7	2	2	11	2	2	2	10	50	1	1	2	42	1	1	2	1	4	1	1	19	18	9	1	17	17	17	2	7	10	10	10	6	2	10	1	7	6	6	10	1	6	10	7	2	1	2	17	1	9	9	9	9	9	9	9	9	9	9	9	9	9	9	9	6	9	9	6	6	9	9	9	9	9	9	7	17	2	11	1	2	2	2	6	11	2	4	10	2	2	7	7	2	24	20	4	2	7	2	130	2	16	6	7	2	2	2	10	10	10	10	6	2	3	1	6	2	6	0	2	3	18	2	2	42	10	10	10	1	10	10	10	10	10	10	10	10	42	10	3	10	10	3	1	1	6	10	43	43	10	10	10	10	10	43	10	3	43	43	3	6	43	10	14	2	1	10	10	10	6	10	10	10	10	10	10	10	6	10	10	10	10	10	3	4	4	2	4	2	2	4	4	2	2	0	2	2	4	2	2	2	2	2	2	2	2	2	2	2	2	11	2	2	11	2	4	2	2	4	4	0	2	2	2	2	2	4	4	7	259	6	2	2	7	3	2	2	2	7	2	2	9	6	6	7	1	6	6	7	9	3	3	3	6	10	2	18	6	9	2	6	2	14	2	6	1	3	2	6	9	6	1	2	10	7	1	1	1	1	1	1	1	1	2	2	1	2	2	2	3	19	6	2	2	9	3	6	1	10	2	2	2	2	2	6	7	2	2	2	18	2	14	2	7	7	2	6	2	2	7	7	17	2	50	2	2	6	11	17	7	10	3	14	17	10	2	2	17	10	2	10	6	3	9	7	18	2	7	7	2	2	2	2	2	2	1	2	7	2	2	19	2	19	4	7	2	2	2	2	2	2	2	6	6	7	7	7	19	19	19	19	19	19	19	19	19	19	19	19	19	19	19	19	19	19	19	19	19	19	19	19	19	19	19	19	19	19	19	19	19	19	19	19	19	19	19	19	19	3	3	3	3	3	3	3	3	18	18	18	18	18	18	4	16	7	7	7	7	11	11	11	2	2	2	2	2	2	3	3	258	258	6	17	17	18	18	18	18	17	17	3	3	7	50	7	7	7	7	10	7	17	6	22	1	6	10	7	16	7	6	16	16	16	16	7	7	18	10	3	7	16	3	7	17	140	140	10	10	10	10	10	10	10	10	1	10	10	10	10	10	10	1	10	10	10	1	10	10	18	243	2	1	10	1	2	0	7	7	2	10	24	10	2	2	1	1	42	1	2	2	2	10	10	2	9	2	2	43	43	43	2	2	6	42	42	2	11	2	1	4	10	10	2	11	10	10	2	10	2	2	10	7	9	11	10	43	10	4	10	10	1	1	10	9	7	10	16	1	7	10	10	10	10	7	4	6	2	50	7	24	2	2	2	2	193	50	7	2	1	10	1	2	1	6	10	9	9	2	19	10	10	2	1	2	17	10	1	1	2	43	10	22	10	42	42	10	42	10	10	10	42	6	10	1	3	1	42	1	3	11	1	2	10	10	7	42	10	1	9	10	10	9	10	191	1	191	1	1	42	17	2	2	1	2	3	2	2	10	42	24	2	42	43	2	2	301	2	43	191	191	191	191	191	191	43	50	29	63	42	1	10	6	22	6	10	19	1	2	1	10	22	22	22	10	6	10	22	22	6	22	2	10	1	10	10	22	22	3	10	7	10	22	43	22	6	1	2	22	22	42	2	2	6	2	6	22	6	9	9	7	349	1	6	3	6	6	1	6	7	6	6	7	2	6	7	350	9	2	2	18	6	10	4	10	1	2	3	2	2	3	10	4	24	24	7	193	16	4	2	19	2	2	4	3	7	6	6	50	2	24	7	1	7	10	2	7	6	17	2	50	9	2	7	3	6	7	7	4	24	4	50	2	24	2	2	11	2	2	24	2	14	29	6	2	17	6	6	16	2	10	11	9	3	6	6	6	1	50	2	7	2	2	1	7	6	7	24	17	63	7	7	7	7	7	50	10	2	3	1	50	3	3	1	50	29	9	2	2	24	17	419	17	2	2	10	42	7	42	10	9	7	2	10	1	27	7	2	7	4	7	22	10	10	1	42	4	10	2	10	2	5	8	1	2	2	0	2	2	4	2	2	16	7	2	22	2	4	18	7	2	16	4	2	10	2	2	2	7	7	2	2	7	16	2	10	7	6	2	2	2	2	2	16	4	2	2	2	2	2	2	50	6	4	7	16	50	4	0	9	16	2	17	3	7	17	50	2	7	11	7	3	3	17	11	261	3	63	2	4	2	16	16	11	2	2	4	18	4	15	2	24	2	6	16	4	1	16	2	4	9	9	9	9	11	24	2	2	6	7	2	7	2	7	3	11	4	4	4	2	17	17	17	18	18	16	18	17	18	18	17	4	17	3	3	4	7	4	4	11	2	4	50	2	7	7	7	4	7	2	4	2	2	4	10	10	7	4	17	140	6	2	6	6	22	1	6	2	2	2	7	7	4	4	7	18	18	18	10	3	3	0	2	7	16	16	16	7	2	17	2	2	2	4	4	2	50	2	7	2	2	7	2	2	0	4	2	16	2	2	0	11	2	2	2	7	2	4	2	2	2	2	2	2	16	4	2	2	10	10	2	2	10	10	2	2	10	10	2	2	10	10	2	2	10	10	2	2	10	10	2	2	10	10	2	2	10	10	2	2	2	10	2	2	10	10	2	2	10	2	2	10	10	2	2	10	10	2	2	10	10	2	2	10	10	2	2	10	10	2	2	10	10	2	2	10	10	2	2	10	10	2	2	10	10	2	2	10	10	2	2	10	10	2	2	10	10	2	2	10	10	2	2	10	10	2	2	10	10	2	2	10	10	2	2	10	10	2	2	10	10	2	10	2	2	10	10	2	2	10	10	2	2	10	10	2	2	10	10	2	2	10	10	2	10	10	6	6	6	6	6	229	2	6	9	2	7	7	2	18	6	1	2	2	2	2	9	9	9	2	7	2	7	2	7	9	9	7	7	7	9	6	7	7	7	7	6	2	9	2	6	6	7	6	6	6	2	2	6	7	6	7	9	6	6	9	9	6	9	6	9	9	6	9	6	9	9	6	6	6	7	2	7	7	7	7	2	6	2	6	6	6	2	2	6	2	6	6	6	2	2	6	6	2	6	130	2	7	2	2	2	2	2	6	2	6	2	2	2	2	6	2	2	2	2	2	2	2	2	6	2	2	6	6	6	6	2	2	2	2	6	6	7	6	6	6	6	6	6	9	9	6	2	2	6	2	7	9	7	9	6	6	9	7	7	7	2	6	6	2	9	2	6	7	6	2	2	7	7	2	7	2	9	2	6	18	6	2	2	2	2	2	7	2	7	9	2	6	7	2	2	2	7	2	7	7	2	9	2	6	6	9	2	2	2	2	2	2	9	6	2	7	2	7	2	2	2	9	9	6	2	2	2	2	18	7	7	9	2	2	2	2	2	2	2	7	9	2	2	18	2	2	6	2	2	6	2	6	130	2	2	18	2	9	2	9	2	6	7	6	9	6	2	9	2	2	7	9	2	6	2	9	2	7	18	2	6	2	2	7	7	2	2	2	6	9	2	7	7	7	2	7	2	2	2	7	2	7	2	9	2	2	2	2	7	2	2	6	6	9	9	9	6	2	2	9	7	9	7	7	7	2	2	7	6	9	3	9	2	7	7	2	2	18	2	7	9	9	9	2	6	2	7	2	2	7	2	2	2	2	6	2	24	2	2	2	17	2	7	2	18	2	6	2	2	2	2	2	2	2	2	6	2	2	2	3	2	7	2	2	7	2	2	3	6	2	273	273	2	2	7	6	6	2	2	2	2	6	18	6	2	2	9	2	7	6	7	3	3	3	2	10	2	19	2	11	2	2	2	10	2	6	4	4	9	7	2	2	2	1	2	2	4	19	2	2	7	2	2	2	4	2	10	2	2	2	4	4	4	4	4	4	4	4	4	4	4	4	2	4	4	4	4	4	4	4	4	4	4	4	4	4	2	4	2	2	2	50	2	2	17	6	2	2	11	9	9	2	63	2	18	22	2	2	2	2	2	7	2	2	7	2	6	6	17	10	3	7	6	2	2	14	3	1	7	10	2	4	10	4	6	11	3	7	24	2	2	2	7	2	63	7	10	7	2	24	63	30	52	4	2	50	6	3	7	7	17	1	4	2	9	2	2	24	2	2	24	7	7	9	9	2	7	9	10	2	2	9	9	2	7	2	6	7	9	24	17	7	126	10	4	2	30	9	24	10	7	120	10	7	10	7	2	6	2	2	9	4	9	63	7	3	7	7	2	7	2	7	3	16	2	10	2	2	110	7	2	18	2	9	2	3	19	1	7	22	2	9	1	2	7	2	2	2	4	10	7	2	10	2	6	14	17	2	2	2	2	2	20	17	17	4	1	17	17	1	17	17	2	2	17	2	2	2	2	17	10	17	10	3	17	4	3	17	2	19	19	17	7	7	20	19	2	2	47	7	7	2	7	6	7	18	4	7	2	7	2	10	2	2	2	2	18	2	2	2	9	2	2	9	11	2	2	2	2	2	2	2	2	2	2	6	20	6	2	2	2	2	4	2	10	6	2	283	2	2	2	20	2	3	2	20	2	6	2	2	3	24	6	2	2	2	17	2	2	2	2	1	284	1	11	4	2	2	9	7	9	22	3	2	10	2	193	2	7	2	10	18	2	2	2	3	2	7	6	4	2	4	2	18	19	6	2	2	2	10	6	9	2	2	2	1	18	6	2	19	50	16	17	3	2	4	18	10	2	2	2	2	2	50	2	2	1	7	4	17	6	9	18	7	6	10	22	47	7	6	1	2	3	10	47	20	10	18	2	6	47	2	17	10	2	9	4	18	2	10	2	7	10	18	1	18	2	1	3	11	18	2	18	18	193	18	2	18	18	2	6	24	18	2	10	7	17	6	18	7	2	10	17	2	10	2	1	2	16	1	7	16	17	18	6	6	2	9	47	7	2	1	2	2	2	16	18	2	7	2	10	7	2	2	6	17	2	2	1	7	2	2	7	2	7	47	2	11	6	2	16	19	4	7	7	18	2	2	17	9	10	2	2	7	2	2	2	2	10	9	9	9	14	2	2	2	2	2	2	2	2	2	18	6	2	1	2	2	2	9	2	2	7	2	7	2	2	2	2	2	9	18	2	2	2	7	6	20	6	2	17	2	1	1	6	2	2	2	20	3	2	2	2	3	3	3	20	2	1	2	18	18	18	18	20	20	20	20	20	20	20	20	20	20	20	20	20	6	18	6	6	1	24	6	6	6	7	6	6	6	6	6	3	3	3	3	3	3	3	3	6	6	3	3	6	6	6	11	2	2	6	2	6	6	3	2	6	7	3	3	7	6	3	3	17	7	3	2	7	24	7	17	63	18	14	17	6	7	3	6	18	18	7	3	7	7	7	2	4	63	2	2	7	10	1	2	1	4	24	11	2	2	2	10	2	3	2	17	2	10	7	10	10	2	2	9	2	2	2	2	2	10	10	3	3	3	3	3	3	3	3	3	3	3	2	2	7	2	1	2	3	2	2	19	2	2	2	1	7	2	9	6	6	32	32	7	2	2	2	10	2	6	2	32	7	2	2	2	2	2	7	1	10	11	6	279	7	2	2	2	2	2	9	2	2	2	17	2	2	2	17	2	2	2	2	7	7	1	20	18	11	19	7	2	2	2	3	2	2	2	9	20	2	9	2	260	7	2	2	2	2	2	2	1	2	4	2	6	2	7	2	2	2	2	7	2	2	7	20	19	2	2	2	2	7	20	1	2	6	2	2	10	2	2	2	2	2	2	9	2	2	9	2	2	2	2	2	11	2	6	10	1	285	9	130	11	7	288	2	11	7	2	7	2	19	2	1	2	17	17	2	1	18	2	2	2	6	2	6	10	0	2	14	47	7	11	11	2	2	18	2	10	2	19	9	2	2	2	22	2	1	6	2	2	2	2	30	1	2	30	2	7	2	2	19	10	11	10	2	6	2	1	2	19	2	2	2	2	2	2	7	2	2	18	18	3	1	7	7	11	7	3	6	2	17	1	2	2	256	2	2	7	2	2	2	7	2	16	10	4	2	7	2	2	11	20	2	2	2	10	2	2	7	7	2	7	6	2	7	1	1	10	6	2	255	18	1	24	7	2	6	7	2	7	2	10	2	9	4	255	20	1	19	2	2	19	2	2	4	10	2	3	2	2	9	3	19	7	2	6	130	1	2	2	2	2	1	16	6	3	2	2	2	7	6	7	63	10	1	2	2	1	2	6	2	11	2	19	1	17	2	2	9	7	2	4	2	2	11	18	17	18	2	50	2	7	2	2	2	7	2	7	17	6	7	130	2	42	2	7	3	3	10	3	2	18	18	3	10	3	63	18	6	7	3	1	6	10	6	18	3	3	3	14	14	14	14	3	6	3	10	3	3	3	3	3	6	7	2	7	2	17	2	2	2	2	9	2	2	7	7	6	2	2	2	6	14	17	9	9	17	10	7	19	9	17	17	2	63	10	7	2	2	7	7	6	2	7	7	10	2	7	2	0	1	2	11	7	2	2	2	6	6	17	2	2	2	6	3	7	6	6	2	2	2	17	2	2	7	2	2	2	2	2	2	2	2	2	6	4	9	11	10	2	2	18	6	3	1	6	286	7	2	2	1	2	2	2	1	18	18	3	2	6	3	7	7	2	6	2	2	3	2	6	24	6	1	2	10	2	3	2	6	1	18	16	2	2	1	3	7	2	17	19	18	19	2	6	2	4	2	2	3	2	2	17	32	17	18	17	4	18	6	19	7	6	2	2	2	7	2	50	10	10	2	24	17	1	2	1	3	215	2	2	1	50	6	2	4	2	11	10	10	10	17	10	2	2	2	2	2	2	6	7	9	2	2	2	2	1	2	2	51	56	2	57	3	2	62	2	3	10	4	4	2	2	66	2	2	35	69	24	11	1	35	2	2	35	2	35	2	50	2	2	2	20	3	2	9	2	3	9	9	2	2	3	2	2	2	2	50	2	2	11	2	2	11	2	26	2	35	2	1	2	19	2	2	2	2	22	3	2	74	2	75	19	9	2	24	1	2	2	3	2	2	4	2	2	3	78	2	30	2	7	3	2	54	48	11	11	79	2	11	3	51	2	3	4	2	52	2	2	9	80	2	9	130	2	24	2	6	6	2	9	7	7	3	2	22	3	7	11	1	50	2	2	7	7	7	7	7	7	7	7	7	7	7	9	11	2	2	9	2	2	2	81	18	83	2	2	2	16	7	7	2	7	7	7	7	7	7	7	7	7	7	7	7	7	7	7	24	3	20	2	2	2	7	7	2	82	2	7	7	7	7	85	2	86	55	11	2	7	9	7	2	2	2	2	2	2	2	11	4	2	3	9	2	2	49	7	7	84	3	54	2	55	9	7	10	2	3	2	3	2	2	2	3	2	87	2	2	4	2	2	3	7	9	10	9	9	7	9	6	2	3	88	19	2	9	2	2	89	90	2	3	91	2	2	52	3	26	26	19	7	3	2	2	2	1	27	2	71	10	2	3	7	2	7	7	7	10	10	10	10	10	10	10	10	10	10	10	10	10	10	10	10	10	10	10	10	10	10	10	10	10	10	7	24	26	1	1	7	1	2	3	3	1	25	2	1	7	10	7	7	10	22	2	10	1	10	7	10	24	26	26	3	3	22	23	23	22	22	22	22	22	22	22	70	2	127	20	52	17	3	2	2	3	92	9	2	2	19	2	3	2	2	2	9	9	2	9	4	94	52	1	2	2	9	2	9	22	22	22	29	22	22	28	7	22	9	7	28	9	7	22	29	9	7	22	22	22	22	2	7	22	9	22	22	22	22	7	28	9	28	7	22	22	22	2	4	96	6	4	2	9	9	20	9	11	97	11	2	2	35	2	3	22	26	2	2	11	2	24	24	3	10	2	16	11	3	19	72	68	73	2	76	77	2	9	2	26	2	95	9	52	3	7	7	2	6	52	2	2	16	11	10	10	1	9	2	2	11	7	11	4	2	52	9	9	9	9	9	9	9	9	9	9	9	9	9	9	9	9	9	9	9	9	9	9	9	9	9	9	9	9	9	9	9	9	9	9	9	10	9	9	2	9	20	20	9	9	31	6	9	9	9	9	9	9	9	9	9	9	9	9	6	9	3	2	4	98	7	99	9	3	2	18	18	9	4	18	22	2	2	22	9	9	9	30	9	2	3	6	2	1	9	9	9	9	9	9	1	17	9	1	3	2	2	2	7	29	2	2	16	2	3	1	32	1	1	7	9	30	30	1	2	7	2	6	7	7	7	7	7	4	2	17	22	128	7	7	2	7	7	2	7	128	4	7	2	2	9	2	2	9	22	3	9	17	9	3	7	19	19	2	3	7	2	2	7	29	3	2	22	9	3	9	3	19	2	1	9	2	29	19	19	19	2	3	3	9	3	1	7	1	3	2	24	2	4	19	2	6	20	2	2	9	64	2	2	2	7	7	2	3	9	2	2	11	2	7	7	2	7	2	2	2	10	7	7	2	2	2	9	7	9	7	2	7	2	2	2	9	7	2	7	9	9	131	7	2	18	7	30	0	9	2	2	2	7	7	7	7	7	2	2	30	30	6	7	16	3	7	9	9	1	7	7	1	7	10	7	1	33	1	10	1	1	7	3	45	2	52	7	2	2	2	9	9	20	9	7	7	7	9	9	9	9	9	9	129	9	2	2	2	9	9	2	9	9	2	19	9	52	2	2	2	2	2	2	2	9	9	9	2	19	9	2	2	19	9	52	19	2	9	9	9	52	9	9	9	19	2	2	20	9	2	9	19	9	2	1	2	2	2	2	2	9	129	9	9	52	9	9	9	9	9	2	9	2	9	9	19	52	9	9	2	9	2	2	2	9	9	2	2	2	9	7	7	9	3	9	9	2	2	9	9	9	9	2	9	2	2	2	2	9	19	9	20	2	2	9	9	1	2	2	2	2	2	9	9	9	9	9	2	9	52	9	9	9	7	2	9	2	9	9	2	2	52	9	19	9	52	20	9	9	9	2	2	2	19	52	2	19	9	9	2	52	9	9	52	2	2	2	9	2	129	9	2	2	100	86	11	9	6	9	101	7	102	2	10	19	19	20	9	22	19	2	22	20	20	9	4	7	19	9	22	20	7	20	10	9	9	22	19	19	9	9	19	9	19	9	9	10	22	9	9	20	9	22	19	19	9	2	10	2	52	19	2	3	3	10	16	9	22	6	3	2	29	9	9	9	9	9	9	29	9	29	2	22	3	9	9	9	3	9	9	7	7	9	9	9	7	34	35	2	3	3	3	3	6	3	19	103	2	4	2	22	2	18	2	2	104	3	2	3	2	2	6	7	1	1	1	29	9	1	1	22	9	7	7	1	7	22	6	1	19	1	1	7	22	7	17	36	36	17	19	9	19	2	9	9	19	9	2	7	7	9	9	105	20	26	20	2	3	9	3	2	2	3	2	107	7	1	2	2	22	3	2	2	2	51	19	2	2	11	2	24	2	7	7	37	7	7	4	11	6	7	11	22	1	11	7	2	2	2	2	3	6	7	0	19	9	0	19	19	18	9	1	7	22	38	18	22	22	7	9	10	10	3	22	1	1	9	9	9	22	1	1	1	1	7	1	1	9	7	2	7	30	7	7	30	7	9	3	2	2	4	2	6	2	2	0	2	11	2	11	2	2	2	9	2	106	2	3	2	86	83	27	2	2	40	4	9	9	9	7	29	7	18	17	4	3	10	2	2	2	2	42	1	2	1	2	47	9	7	2	2	1	2	42	1	1	3	2	7	10	2	2	30	4	3	7	7	114	30	9	22	10	22	7	7	7	22	22	6	39	1	9	22	29	9	7	9	3	9	9	9	22	22	9	9	22	22	22	7	22	22	22	7	9	7	29	9	29	29	22	9	22	7	22	22	22	29	22	22	29	29	29	22	29	9	22	29	2	9	22	3	3	3	19	19	19	2	3	3	3	3	2	19	2	24	108	2	2	2	86	26	4	7	24	10	9	24	2	27	2	9	1	1	7	2	2	29	2	2	2	22	9	9	7	1	2	22	9	9	2	2	2	9	7	2	2	6	7	22	3	9	2	3	9	46	2	22	1	2	20	19	29	29	43	9	29	20	20	24	24	7	10	3	10	1	9	2	19	2	11	2	10	6	2	2	3	18	27	2	2	2	2	7	2	2	22	2	2	2	109	110	109	111	112	2	26	113	4	2	2	2	2	2	7	9	9	41	1	1	1	1	42	22	9	10	10	2	7	2	52	2	2	52	132	2	3	133	134	2	2	11	2	2	52	22	135	2	2	10	4	2	2	2	9	112	136	137	9	2	24	138	2	2	9	2	4	69	11	16	20	7	9	7	7	20	11	11	22	10	20	19	11	3	50	11	19	19	24	18	7	3	9	22	2	7	22	3	22	7	7	22	22	7	2	4	22	9	1	7	7	6	3	22	29	22	9	1	10	10	9	9	7	9	2	2	0	2	2	2	2	2	2	9	2	2	2	2	9	2	2	2	0	2	2	2	2	2	2	2	9	2	2	2	9	9	2	2	9	9	9	2	2	2	1	1	22	29	2	1	22	2	6	2	1	9	42	1	22	1	18	22	22	24	22	9	397	9	9	2	2	2	2	2	2	2	2	2	9	22	7	78	7	9	9	9	30	30	22	4	3	9	10	141	4	14	2	4	4	2	2	2	2	3	2	3	2	142	2	24	9	9	9	2	2	2	29	143	144	9	3	3	20	2	145	2	2	86	6	78	146	10	52	4	2	24	147	2	10	148	2	9	2	30	9	9	2	2	9	9	9	2	79	2	2	9	2	2	2	2	150	22	82	24	1	2	2	2	7	11	11	16	7	2	22	9	2	545	10	2	9	2	3	7	7	9	2	2	9	9	9	9	9	9	9	2	9	9	9	9	139	9	9	9	9	9	2	7	7	2	140	50	149	7	151	8	2	2	2	20	2	9	2	157	3	2	2	78	3	7	2	2	24	11	11	26	2	7	10	7	35	4	2	24	24	2	24	17	154	3	1	3	79	22	22	24	4	24	9	22	2	79	24	22	153	153	22	397	156	2	2	2	2	2	2	2	2	2	2	22	22	2	24	9	2	2	7	2	11	2	2	2	2	2	2	2	1	20	160	16	103	2	2	3	2	2	2	14	11	78	7	22	1	7	86	7	7	7	7	3	1	6	17	1	1	11	1	1	6	10	17	1	3	3	2	10	2	2	10	2	5	10	2	2	16	9	2	7	20	11	155	10	155	10	7	20	155	7	20	2	2	2	7	2	10	22	9	9	9	22	22	9	2	152	22	20	3	7	79	18	2	2	2	2	11	158	35	4	9	159	2	4	2	2	2	69	18	2	20	60	1	162	9	163	2	1	2	22	3	2	2	164	3	2	165	2	7	2	2	7	8	7	166	2	52	1	3	2	2	7	2	2	2	18	2	7	2	22	4	4	2	7	78	10	7	7	3	52	9	3	2	9	7	2	2	7	7	7	55	7	3	2	7	9	2	2	2	2	2	2	2	2	2	2	2	2	2	2	2	2	2	2	2	2	2	2	2	2	78	78	1	8	2	43	43	22	2	2	2	2	2	2	2	2	2	2	2	2	2	2	2	2	2	2	2	2	2	2	2	2	2	2	2	2	2	2	2	2	2	2	2	2	2	2	2	2	2	2	2	2	4	2	11	11	11	2	2	2	2	2	9	9	9	9	9	6	6	7	1	17	17	17	7	7	7	7	3	3	3	3	10	10	10	10	10	10	10	18	10	10	161	161	161	161	50	28	3	3	50	3	3	3	29	29	3	3	3	7	3	19	20	3	3	19	1	1	1	1	1	1	1	2	1	1	1	1	2	1	1	1	2	1	1	1	2	1	1	2	2	2	1	1	1	1	2	1	1	1	2	1	2	2	61	2	2	2	8	2	27	2	14	2	6	3	2	9	2	1	2	162	2	11	2	2	170	2	7	7	2	172	172	2	1	1	29	2	1	29	9	2	2	9	22	29	22	22	18	3	1	3	2	1	2	2	10	83	2	2	2	2	130	2	1	10	2	0	161	2	161	2	50	161	22	161	17	18	7	6	3	2	2	2	22	30	30	9	22	30	30	10	22	7	19	3	3	3	9	29	7	7	29	7	2	169	7	1	9	24	4	4	2	171	78	26	2	2	173	22	7	2	2	7	60	110	2	2	2	2	17	17	18	20	2	9	2	2	2	2	22	19	2	174	3	24	175	78	2	35	2	2	176	3	114	177	2	19	8	2	30	2	7	2	2	2	22	2	2	2	178	7	2	19	9	19	20	19	9	2	19	19	19	20	2	3	2	7	8	16	24	2	3	2	2	2	11	2	2	47	2	2	11	2	2	168	24	2	2	169	2	2	2	2	167	9	9	167	22	22	22	10	9	22	42	167	1	2	3	2	1	1	9	22	2	2	2	9	2	10	2	2	2	4	2	3	3	2	19	2	2	4	4	2	2	3	2	78	78	2	7	3	11	2	10	11	10	2	19	2	151	2	6	9	2	2	2	2	2	22	2	2	2	2	2	2	2	2	2	2	2	86	10	10	11	2	2	2	2	2	2	2	2	2	2	2	2	2	2	2	2	2	2	2	2	2	2	2	2	2	2	2	3	2	2	2	3	2	2	2	2	2	2	2	2	2	2	2	2	2	2	11	2	2	2	2	2	2	2	2	2	2	2	2	2	2	2	2	2	2	2	2	2	2	2	2	2	2	2	2	2	2	7	2	2	26	24	2	193	2	193	2	3	2	2	7	7	2	2	2	2	9	194	196	4	2	2	2	2	2	7	2	2	2	7	7	7	10	9	7	11	2	10	10	10	10	10	10	10	10	10	10	10	10	10	10	10	7	22	7	7	7	9	9	2	9	9	9	0	9	9	9	9	76	4	10	6	7	1	147	29	10	2	2	7	11	2	10	93	2	1	25	7	184	185	117	187	2	22	35	191	22	180	181	10	1	20	190	16	11	9	20	9	7	19	10	2	19	115	11	2	3	2	9	19	182	183	188	2	110	2	50	192	19	9	11	47	9	186	110	29	7	50	210	211	7	3	11	76	6	10	2	10	2	195	2	1	2	7	2	207	208	2	169	1	11	3	2	188	156	203	10	2	22	19	140	86	2	7	10	1	9	9	17	8	2	198	204	9	1	25	2	214	188	6	7	201	206	205	7	30	71	197	200	202	82	7	2	9	18	3	42	22	26	2	9	1	188	9	30	82	2	7	9	2	199	161	29	9	6	209	156	51	1	24	2	16	53	22	93	114	60	10	27	2	42	1	2	215	3	2	2	0	9	22	7	2	212	47	57	2	2	2	2	1	9	9	9	9	9	9	9	9	9	9	9	9	9	9	9	9	9	9	9	9	7	7	7	10	7	7	7	7	7	10	7	7	7	7	7	20	1	3	3	3	3	22	10	1	1	7	7	3	7	27	1	3	9	3	2	7	2	2	10	2	2	11	3	47	2	2	2	2	2	29	189	2	2	185	2	5	2	340	10	10	2	2	2	9	1	2	2	2	2	3	2	2	10	161	2	2	341	183	2	2	179	2	19	7	3	2	1	7	7	342	42	16	2	19	2	2	10	2	2	2	2	29	2	52	9	2	2	2	2	2	2	2	2	2	2	146	27	9	214	115	2	215	57	16	22	22	7	7	10	2	2	3	17	19	2	9	2	7	7	19	22	2	140	183	189	52	2	60	7	9	9	2	42	3	193	1	9	19	2	10	9	179	20	9	9	9	0	29	6	200	10	3	1	29	9	9	1	10	201	93	6	22	1	11	1	20	10	2	190	10	10	7	29	1	10	1	9	2	35	7	7	2	22	42	11	2	50	11	47	9	1	3	1	22	1	1	3	52	4	6	4	4	4	2	2	6	3	2	1	2	2	2	6	7	1	19	22	19	4	3	1	7	2	2	6	7	7	7	2	7	7	7	2	9	6	2	2	7	2	42	2	42	42	2	9	9	9	2	1	2	7	6	1	18	27	10	22	10	9	51	79	3	6	11	2	0	11	2	2	1	2	29	193	22	7	2	2	2	20	2	9	216	4	10	1	7	17	29	1	16	114	14	11	1	217	3	11	9	19	9	201	30	3	10	29	3	10	211	2	10	2	29	35	9	1	11	2	2	6	22	1	2	2	20	20	19	22	218	7	22	29	9	3	10	2	2	1	22	22	2	2	7	1	9	1	9	9	9	2	9	9	9	9	9	9	9	9	9	9	9	9	9	9	9	9	9	9	9	9	9	9	9	3	2	9	79	16	9	79	2	26	79	22	9	9	9	9	9	9	9	9	9	9	1	9	9	9	29	22	9	9	9	9	9	9	9	9	9	7	2	3	9	19	30	79	9	2	7	9	24	79	22	2	2	2	2	2	20	79	2	9	2	2	20	2	7	219	2	7	2	22	173	2	20	103	2	4	2	2	4	2	7	7	7	7	7	7	9	9	9	9	9	9	9	9	9	9	9	2	1	7	7	7	10	42	1	9	114	9	1	9	1	22	9	114	9	9	7	9	9	9	9	9	9	9	9	1	7	7	1	2	9	18	9	2	7	7	1	9	9	1	7	7	9	7	114	9	22	1	10	1	9	9	1	2	9	9	9	9	9	9	9	9	9	9	9	9	9	9	6	78	78	9	9	9	9	22	9	22	9	2	7	18	9	9	9	9	9	2	11	3	4	2	8	26	147	220	2	3	52	9	52	7	2	2	20	3	1	9	2	22	19	4	19	2	1	2	19	17	3	7	2	18	2	7	2	2	2	19	19	2	3	1	19	2	7	1	221	2	29	20	7	7	7	86	2	9	9	2	2	9	2	9	19	3	2	2	2	27	16	222	2	2	2	2	2	52	19	19	18	9	3	9	223	1	7	1	9	9	1	1	7	2	1	9	9	9	9	9	9	1	9	1	9	3	6	7	7	7	7	7	9	7	9	9	30	9	9	9	9	9	1	3	20	9	9	27	3	7	7	27	11	2	22	9	9	22	22	10	22	10	3	2	9	9	9	9	11	9	22	9	9	9	22	29	1	2	22	22	22	22	22	22	0	22	543	543	22	22	7	22	22	22	22	22	22	22	7	10	84	2	22	3	27	4	7	224	2	2	2	2	2	2	10	2	10	9	2	35	52	2	2	9	9	9	9	9	2	2	2	2	2	225	2	2	6	4	2	4	9	9	66	3	9	226	9	2	9	9	9	9	9	9	2	2	9	114	2	3	2	9	2	4	22	9	7	9	1	9	2	9	9	2	2	9	9	9	4	9	9	9	7	4	9	9	3	9	9	9	9	9	9	9	9	2	9	9	9	9	9	3	9	9	9	9	9	9	9	9	9	9	9	9	9	9	9	9	9	9	9	9	7	9	9	9	9	9	9	9	9	9	9	9	9	9	9	9	9	9	9	9	9	9	9	9	10	9	9	9	9	9	9	9	9	9	9	9	9	9	9	9	9	9	19	9	9	9	9	9	9	9	9	9	9	9	9	9	9	9	9	9	9	9	9	9	9	9	9	9	9	9	10	3	9	55	2	7	2	2	4	227	188	2	9	9	2	2	2	9	7	9	2	2	2	14	9	2	2	51	19	9	2	22	19	110	2	10	2	2	26	2	11	6	6	700	190	2	2	189	184	22	22	22	22	22	22	22	5	5	22	5	1	2	179	2	55	9	3	3	0	3	3	9	3	55	3	3	9	3	9	55	3	2	3	3	3	3	3	3	3	3	9	5	4	4	88	4	9	7	2	11	2	1	22	9	0	22	3	2	19	2	11	2	7	2	2	10	1	2	2	2	2	2	2	228	9	9	9	9	29	9	9	9	7	9	9	9	9	9	9	9	9	9	24	9	9	9	9	9	9	9	7	9	9	9	9	9	18	9	9	18	3	3	9	3	3	3	9	9	14	9	9	9	18	9	2	1	2	2	2	9	9	9	9	9	9	9	9	9	9	9	9	9	9	9	9	9	3	2	2	1	0	2	114	26	2	2	2	3	231	2	2	30	3	318	18	3	18	18	3	3	3	3	3	3	29	1	7	2	2	230	2	2	1	30	22	30	18	3	3	3	3	3	3	0	18	3	18	3	3	3	3	3	3	3	18	3	2	6	9	9	22	9	9	7	9	9	7	7	9	9	9	1	9	9	2	1	9	9	9	7	9	9	9	1	9	9	9	9	9	9	1	20	2	52	9	9	9	52	20	1	9	52	9	20	9	9	9	9	9	9	1	20	1	9	9	52	9	3	3	3	3	3	3	3	3	3	439	3	9	27	27	2	9	9	9	9	9	9	9	9	9	9	9	9	9	9	9	9	9	9	9	3	18	29	18	2	3	3	9	2	169	169	22	169	14	8	2	2	2	11	52	7	3	2	232	79	2	1	233	7	2	2	7	7	10	9	9	3	3	22	22	1	22	1	9	1	2	2	235	3	3	3	2	4	2	2	9	2	35	9	19	2	9	9	9	22	22	2	42	9	22	22	22	2	27	3	3	2	2	6	7	7	9	6	9	2	2	3	42	1	10	4	68	11	2	2	2	2	2	2	22	1	19	9	22	22	1	1	21	9	30	2	22	11	9	7	22	7	29	11	20	7	7	11	7	236	9	7	2	22	2	7	22	20	11	29	20	2	7	17	7	22	7	0	2	2	29	2	9	7	7	20	9	0	29	8	9	3	11	2	236	193	52	8	9	7	3	0	52	7	7	7	7	20	7	2	0	8	7	20	9	19	10	0	22	19	22	2	9	11	30	7	7	19	11	2	8	193	7	11	7	29	7	7	9	10	29	7	11	0	11	17	7	2	19	9	29	29	22	22	22	238	9	2	3	20	20	7	29	7	1	4	3	68	2	22	2	2	9	4	1	9	11	1	11	11	11	9	6	1	4	1	2	7	434	2	9	193	11	6	2	2	239	240	2	9	2	2	1	19	20	2	2	9	2	2	2	4	9	9	241	4	4	52	52	52	52	52	22	22	10	52	4	52	52	6	22	3	10	18	20	2	2	2	2	7	7	2	2	2	7	2	2	2	2	2	2	60	2	2	24	2	7	2	7	2	2	2	2	7	2	19	7	2	2	19	19	2	7	20	29	1	29	2	1	29	37	29	7	29	1	1	1	29	2	1	2	2	2	7	7	10	1	18	7	2	7	2	7	10	243	243	2	2	7	7	2	10	2	7	4	2	9	2	7	3	2	24	19	11	10	2	10	4	2	1	7	2	244	2	30	2	246	3	9	2	245	18	9	51	2	247	2	2	147	7	6	20	52	248	20	1	9	11	9	3	22	199	14	7	2	6	14	3	22	22	3	3	10	3	163	2	7	3	2	2	2	68	2	4	7	9	1	131	249	68	2	246	246	2	20	1	1	20	1	11	7	24	127	6	29	7	7	29	22	7	7	7	250	24	19	2	35	16	2	2	246	79	10	9	3	4	20	26	2	4	30	9	252	9	26	3	169	2	2	2	3	2	11	2	19	2	6	2	19	2	251	2	7	7	20	2	6	216	17	2	2	20	7	2	2	3	26	19	2	9	9	9	9	9	9	9	9	9	9	9	9	9	9	9	9	1	1	2	7	2	701	26	9	4	11	252	4	9	3	2	2	9	10	7	2	4	703	2	2	24	2	9	2	18	2	2	2	3	2	2	2	7	2	2	22	22	22	22	9	9	9	9	7	9	9	9	9	9	9	9	9	9	9	9	9	9	2	450	2	2	2	7	9	2	16	702	2	2	2	2	2	2	2	2	22	22	9	22	9	22	2	2	24	26	2	2	11	22	22	22	22	22	22	22	22	22	22	22	9	2	2	9	22	22	22	22	22	22	22	22	22	22	22	22	22	22	22	22	10	10	10	9	9	9	9	9	344	344	22	22	22	344	344	9	9	9	2	10	20	2	22	22	22	6	29	22	3	1	7	22	9	10	9	52	9	18	9	20	2	9	20	22	2	2	10	451	2	2	2	2	2	114	9	3	3	3	3	3	10	29	29	29	29	7	29	7	2	2	2	2	2	29	29	29	29	7	19	29	434	2	24	29	219	7	7	24	10	9	639	24	10	10	11	19	16	16	11	9	2	2	728	20	20	20	20	16	20	9	9	19	24	24	24	158	158	2	19	2	29	2	2	29	29	2	2	42	2	4	1	29	2	2	3	7	17	2	26	19	20	461	2	2	2	3	2	1	24	7	7	7	7	7	7	7	7	7	7	7	7	7	2	2	1	1	362	7	19	19	7	19	19	16	7	7	16	9	2	10	10	22	10	6	42	42	1	7	7	29	29	7	2	219	22	7	2	2	19	2	3	2	2	19	9	9	7	30	627	627	7	22	9	22	9	9	9	9	9	9	9	9	9	9	9	9	9	9	3	2	2	2	10	10	2	2	29	0	452	452	452	2	2	2	2	9	7	7	7	42	7	3	1	2	9	20	9	9	9	9	7	2	2	2	9	2	9	3	1	2	8	7	11	20	16	7	457	7	1	3	1	1	1	1	1	1	622	7	7	0	452	452	188	53	188	188	188	53	7	29	188	53	3	7	7	3	3	7	3	29	6	1	6	2	2	2	2	2	2	623	22	9	10	29	29	9	2	2	9	9	9	9	9	9	9	2	2	2	2	7	7	2	20	2	2	18	2	2	17	6	7	2	2	11	22	2	2	2	2	1	188	82	704	156	252	11	431	11	156	156	252	77	77	16	2	2	2	10	6	20	9	9	9	2	2	9	10	29	10	2	10	7	29	10	10	11	42	3	29	3	3	3	16	16	29	29	6	2	9	9	9	1	1	1	1	1	1	17	14	14	29	29	190	190	2	22	9	26	26	9	18	18	18	9	1	1	1	10	22	2	7	7	2	2	19	9	22	7	29	3	3	29	3	29	29	29	3	3	29	3	3	3	3	29	29	3	2	10	9	9	22	20	9	9	10	9	11	29	29	29	18	18	18	18	18	18	18	18	18	7	2	2	3	29	3	3	29	29	29	29	29	29	29	29	29	3	3	3	3	29	16	3	3	3	7	7	7	7	7	7	29	22	7	29	29	238	238	3	22	22	22	22	20	22	22	22	22	24	1	17	2	2	22	2	2	3	11	4	2	2	2	2	9	2	52	52	2	2	638	7	2	7	2	2	7	2	20	2	2	2	7	7	20	2	2	10	324	324	2	10	17	10	17	2	24	24	24	24	7	7	7	7	7	7	7	7	7	7	7	7	7	7	7	414	0	439	2	7	7	10	3	2	2	3	7	705	7	9	9	9	10	7	2	2	7	7	7	1	1	22	1	7	3	3	3	3	3	29	7	7	2	1	1	1	1	1	1	9	19	362	0	324	22	22	22	11	3	7	3	3	7	7	1	1	1	1	0	22	22	11	2	2	2	11	11	22	22	22	22	22	22	22	22	9	9	9	9	10	10	2	2	2	2	52	52	7	7	4	4	1	1	3	3	3	3	3	3	2	2	9	9	3	3	2	2	29	29	7	7	3	7	7	279	11	11	11	11	11	11	11	11	11	11	11	11	3	3	3	3	3	6	2	10	2	2	10	10	2	10	10	10	10	10	10	10	10	10	10	2	2	2	2	86	2	20	2	6	7	2	20	2	188	11	2	7	7	2	7	2	2	2	7	7	2	52	52	52	52	52	52	52	52	52	52	52	52	2	2	29	29	22	22	2	2	30	30	2	2	2	2	2	2	2	2	50	30	22	22	11	9	9	9	9	9	9	9	9	9	22	9	22	324	324	2	2	7	2	2	7	9	22	9	9	2	11	11	11	11	11	11	11	11	11	11	11	11	11	11	11	11	7	29	1	9	2	10	22	22	2	234	7	213	179	189	52	9	193	22	1	29	22	24	2	2	7	2	3	2	2	2	1	7	3	3	640	642	2	3	19	22	2	2	10	2	18	18	18	7	7	7	7	7	10	10	0	3	3	2	2	1	1	20	1	35	22	22	22	22	9	22	22	22	22	22	22	22	22	22	9	9	22	22	9	172	24	8	79	9	2	2	1	644	7	2	9	22	9	10	9	9	9	7	7	7	20	10	7	9	9	9	9	9	9	9	9	9	9	10	10	10	27	2	2	2	2	2	18	29	29	22	29	29	4	7	20	20	20	20	20	20	20	20	20	20	20	20	1	7	1	22	20	22	338	2	2	10	10	10	10	10	10	10	10	10	3	10	7	10	10	10	10	10	10	7	7	10	10	10	10	10	193	9	19	1	2	69	2	2	2	7	18	19	3	2	2	2	2	2	9	1	9	2	2	2	2	2	9	2	9	9	2	7	7	9	2	2	2	10	2	2	2	9	0	9	9	7	9	2	2	2	669	2	2	2	2	2	51	10	10	10	6	24	10	10	10	10	10	22	22	22	22	22	22	22	29	22	22	3	22	22	22	22	3	10	1	19	9	9	9	9	9	9	22	22	22	19	19	19	19	19	19	19	1	1	1	1	1	1	1	1	1	2	2	2	131	11	2	2	3	2	22	7	2	6	7	2	2	11	193	18	2	4	9	22	131	6	6	6	6	6	19	19	19	19	19	19	19	19	1	9	1	9	3	7	7	1	3	7	7	4	3	7	7	1	3	7	7	4	9	22	573	2	2	1	1	29	2	22	2	1	22	9	3	22	6	3	2	22	279	2	29	42	19	7	2	20	1	2	9	3	9	1	9	10	6	7	29	484	22	1	10	6	10	338	9	2	7	2	6	1	50	10	29	2	22	70	2	6	7	338	27	9	7	2	22	9	2	7	7	1	1	1	1	1	1	1	1	1	1	1	1	1	1	1	1	1	1	1	1	1	1	1	1	1	1	1	1	1	1	1	1	1	1	1	1	1	1	1	1	1	1	1	1	1	1	1	7	1	7	1	1	1	1	1	1	1	1	1	1	1	1	1	1	1	1	1	1	1	1	1	1	1	1	18	1	3	7	6	1	3	9	19	7	6	7	6	6	2	22	7	9	1	22	6	6	6	9	2	1	2	1	2	9	10	9	3	7	1	1	3	10	2	1	22	2	2	6	7	1	2	3	2	7	9	1	1	7	2	7	4	2	10	22	2	2	4	19	52	7	7	3	2	8	9	2	2	1	1	1	1	18	18	18	18	1	18	18	18	1	1	1	7	1	1	1	1	1	1	1	1	1	1	1	1	1	1	1	1	1	1	2	2	2	10	7	2	22	22	19	22	3	2	2	9	9	2	2	52	2	22	1	2	22	2	6	1	1	9	10	9	448	2	22	2	3	22	9	1	18	6	6	7	6	6	7	10	22	22	10	29	10	18	3	22	2	17	17	29	10	22	29	2	22	7	7	2	22	6	6	29	2	22	10	6	1	9	7	22	3	10	10	10	10	10	10	10	2	10	1	1	10	10	9	7	7	7	9	2	10	10	27	57	2	19	22	20	20	20	20	20	20	10	10	10	10	10	10	7	1	10	22	22	22	22	22	22	1	22	10	20	20	20	20	20	20	20	20	20	20	20	1	29	22	22	10	10	10	10	10	10	9	10	10	10	10	10	10	10	10	7	7	7	7	7	7	7	7	20	7	7	3	3	3	3	7	3	7	3	7	2	2	2	2	11	2	4	2	2	52	4	2	2	2	2	2	52	4	2	2	7	2	22	1	1	9	9	1	1	20	20	2	439	2	3	1	1	1	1	9	1	2	2	29	7	7	29	29	29	29	42	109	4	4	18	18	10	18	3	3	3	3	3	3	7	7	7	7	2	22	3	22	22	22	22	22	22	22	22	22	22	22	22	22	2	2	2	2	2	7	2	22	52	9	2	50	2	3	52	2	2	2	2	9	52	2	52	9	219	1	1	10	1	1	1	50	10	2	2	1	10	1	10	1	10	1	2	1	1	9	2	1	1	9	1	1	1	1	1	10	9	10	1	1	1	1	1	10	9	9	11	11	7	0	2	2	2	2	2	2	42	42	42	2	2	2	2	2	2	2	2	9	9	9	9	9	9	17	17	20	22	18	9	9	22	22	22	9	9	9	30	9	10	22	20	20	9	10	10	10	10	10	9	3	42	9	29	10	10	10	22	22	22	22	3	3	22	22	22	22	22	22	10	9	2	9	9	18	9	9	7	2	9	7	10	22	2	226	2	3	11	2	161	1	2	52	2	52	0	2	22	79	16	2	2	2	9	9	9	2	2	9	2	2	2	2	19	19	9	2	2	2	17	7	1	10	9	9	22	22	22	9	9	9	9	22	9	7	2	29	19	0	3	16	4	11	2	11	2	2	7	9	11	19	2	0	9	9	2	19	4	18	2	2	11	19	9	11	2	2	2	520	20	9	2	2	2	2	2	2	439	52	9	2	2	22	19	7	2	2	1	2	2	2	2	2	2	2	2	2	2	2	2	2	2	2	2	2	2	2	2	19	20	20	9	2	9	2	2	24	9	7	26	20	20	3	20	110	2	4	10	9	10	52	52	22	9	9	9	9	3	3	9	9	9	9	9	9	2	7	9	9	7	9	78	9	29	2	9	7	7	7	7	30	7	7	29	18	3	20	3	3	29	2	7	29	7	9	19	2	20	4	53	2	9	11	2	20	11	9	9	2	10	3	50	2	1	10	1	1	3	1	3	1	1	14	2	3	2	1	1	2	42	1	1	1	1	1	1	1	1	1	1	1	1	1	1	1	1	1	1	1	52	11	11	11	11	11	7	7	52	2	2	30	42	9	9	9	9	9	9	9	9	22	6	9	22	1	201	9	17	2	22	22	22	22	2	19	9	2	19	2	19	4	2	11	9	2	30	2	19	2	52	1	2	2	2	22	7	9	2	10	2	3	29	2	1	52	52	4	3	2	2	52	6	11	2	3	2	2	2	2	24	24	24	24	24	24	9	2	22	52	52	52	19	52	2	2	2	2	2	2	2	2	2	2	2	17	52	9	52	52	52	9	52	52	52	52	52	52	52	52	52	52	4	1	706	52	17	24	2	9	9	9	9	9	2	9	29	10	19	10	3	3	3	3	17	17	3	22	30	7	9	22	22	1	7	22	7	2	78	2	9	9	22	2	2	2	2	52	9	52	3	29	3	3	3	3	3	3	3	3	3	3	3	7	3	3	3	7	19	2	2	2	2	2	2	2	2	2	2	2	22	7	22	19	9	7	9	9	9	7	7	22	22	18	9	9	9	9	7	3	19	22	22	29	2	2	2	2	3	18	18	79	26	193	20	2	9	20	20	1	1	1	10	10	2	2	2	2	1	7	7	1	460	1	1	1	1	1	1	1	1	1	1	1	1	1	2	2	2	2	4	2	1	1	6	2	1	6	1	6	14	6	6	1	6	1	1	1	14	1	6	14	14	6	6	1	1	1	10	6	1	1	2	2	1	6	2	14	1	42	3	3	1	10	1	6	1	19	10	6	10	1	10	2	1	10	42	14	42	2	6	10	6	1	6	1	2	2	2	7	1	42	2	7	2	10	19	4	1	1	10	10	1	10	2	7	1	1	7	2	2	2	9	2	1	9	9	1	42	18	1	2	1	42	1	2	42	1	2	1	1	1	42	1	1	42	42	2	6	2	2	1	1	1	1	1	1	14	1	1	14	14	1	14	14	1	1	2	1	1	10	10	42	11	50	1	1	1	50	1	50	10	1	1	1	1	1	42	1	1	1	1	10	10	20	3	1	7	1	1	1	10	19	52	2	3	2	9	2	9	7	52	52	7	2	11	1	1	1	1	2	2	2	9	17	7	114	3	3	3	49	2	8	3	7	17	1	1	24	279	10	10	1	9	22	2	1	9	9	2	2	4	2	2	2	17	2	2	10	10	7	7	6	42	2	1	2	2	11	10	10	10	10	2	1	2	1	3	1	1	42	42	3	42	6	6	1	10	10	10	1	3	1	1	2	2	14	6	7	2	20	2	6	2	9	1	1	2	10	2	2	1	6	19	9	2	2	2	2	2	2	1	3	2	2	2	2	17	10	2	1	2	2	2	7	2	2	9	42	7	7	7	7	22	9	7	7	9	7	2	9	7	9	9	1	22	10	10	10	10	10	10	2	9	7	7	1	7	22	22	22	2	2	2	2	2	2	9	9	9	1	7	42	10	10	10	10	10	2	1	2	7	7	7	29	1	1	29	2	22	22	22	22	7	7	7	22	2	2	2	2	2	2	2	2	2	2	1	29	9	22	7	2	20	26	20	52	2	587	22	4	2	16	10	2	226	463	1	22	22	22	18	18	18	22	18	1	2	2	2	2	2	7	2	2	2	2	2	2	2	22	22	22	7	22	22	22	22	22	22	22	22	22	22	22	22	22	22	22	1	7	22	3	2	1	30	30	30	19	3	2	2	2	2	2	2	22	22	24	24	362	2	2	2	2	2	2	2	22	19	2	9	19	9	7	7	1	1	1	1	1	9	9	9	2	10	11	2	10	9	51	7	7	466	2	19	2	2	7	1	19	19	19	1	1	1	1	1	1	1	1	1	1	1	1	1	1	1	1	1	1	1	2	7	22	2	2	20	2	2	3	3	2	30	2	2	2	22	9	7	20	2	7	7	10	1	10	1	1	10	10	10	10	10	10	10	10	10	1	9	9	9	9	10	9	29	29	29	29	29	1	1	19	19	19	19	29	9	9	42	1	29	9	29	19	9	9	22	22	22	22	22	3	9	9	2	1	3	3	3	3	9	22	22	22	3	1	3	22	9	1	3	9	3	3	9	3	9	397	19	20	2	2	9	9	9	3	10	10	1	2	20	2	2	2	2	473	2	29	2	9	3	22	6	279	17	193	3	17	226	3	17	3	6	50	10	3	14	3	16	22	22	22	22	22	1	1	1	1	2	2	2	2	2	2	10	10	10	10	10	10	10	10	1	10	10	1	10	10	10	10	10	10	10	10	10	10	10	10	1	10	10	1	10	9	10	1	1	1	7	7	1	9	9	9	1	10	9	9	10	1	10	9	9	3	9	9	7	10	10	10	10	1	10	10	10	10	10	7	7	10	22	7	3	22	22	3	22	3	22	22	7	7	7	22	10	2	9	9	22	22	22	22	10	10	10	1	10	29	29	29	1	10	10	9	9	3	9	9	10	1	9	1	1	1	1	10	10	9	3	3	9	3	3	3	3	9	3	3	3	3	1	1	1	1	10	3	10	3	22	22	9	9	1	1	9	9	7	2	2	7	1	10	10	10	10	10	10	10	10	10	10	2	4	51	4	10	10	10	2	492	20	29	3	3	17	3	3	3	193	3	17	216	6	3	3	10	35	3	6	52	9	2	10	10	464	464	29	3	10	2	2	497	52	52	2	6	22	9	2	2	2	52	2	9	20	7	7	7	7	7	7	7	7	7	7	7	7	7	7	9	9	7	7	1	22	1	1	1	1	1	9	1	9	1	509	509	2	7	2	2	10	3	338	3	7	501	7	0	35	29	114	3	3	17	3	510	3	9	7	7	1	10	2	3	4	2	10	2	10	10	7	2	2	10	3	7	20	9	9	9	10	1	2	19	1	9	4	7	2	2	707	707	7	0	2	226	2	3	7	7	9	9	9	9	9	9	9	9	9	9	9	9	9	2	7	9	7	7	7	7	7	9	9	2	2	7	7	7	2	2	2	9	6	6	1	1	2	1	1	42	7	22	22	7	7	7	7	22	7	7	2	2	2	2	2	2	2	2	2	2	2	2	2	2	2	2	2	2	2	2	2	2	2	2	2	2	2	2	2	2	2	2	29	2	42	7	9	52	20	9	2	9	22	7	9	3	2	4	4	29	7	7	7	3	20	7	4	29	29	9	9	2	29	29	29	2	1	1	1	1	1	7	42	42	7	29	29	9	20	10	9	9	9	9	9	18	18	1	2	7	7	9	9	166	2	2	2	7	169	22	43	26	22	20	169	169	22	169	169	7	7	7	7	7	29	7	2	7	7	55	3	1	4	17	2	2	2	2	24	6	1	18	17	2	130	2	2	2	52	2	7	7	1	9	2	29	1	25	10	3	10	10	1	20	20	1	1	1	529	7	7	7	7	7	7	7	2	1	10	10	1	10	22	1	1	19	22	10	2	2	2	2	2	9	708	10	7	16	7	7	7	9	7	7	550	9	7	9	7	7	7	29	7	6	2	30	22	19	42	22	42	9	19	549	19	2	4	3	2	2	9	42	42	2	519	1	10	4	2	9	3	22	11	2	2	2	50	190	42	2	2	42	7	7	2	2	9	1	2	2	2	29	189	2	2	3	2	19	10	10	2	2	2	2	2	2	2	2	2	9	9	2	52	9	2	22	42	2	9	7	7	7	7	3	22	10	10	20	1	29	2	2	22	7	7	7	7	19	2	2	22	9	52	22	9	10	29	29	7	29	2	26	2	22	22	1	7	29	29	7	7	6	216	22	4	22	434	2	442	161	2	6	2	52	29	29	29	7	7	7	7	10	10	17	22	22	22	22	9	7	22	22	22	3	2	169	10	10	1	52	52	2	20	2	20	29	20	7	22	22	2	1	1	22	9	7	9	7	2	9	7	7	22	9	22	22	2	173	7	50	4	553	559	2	2	2	2	561	2	2	20	24	69	127	9	2	7	2	2	2	2	2	7	8	30	2	2	2	2	20	29	9	29	1	2	2	2	3	3	3	3	1	3	3	3	3	3	3	3	1	2	2	10	10	7	2	10	19	20	22	9	9	29	29	29	6	2	2	2	6	114	2	9	51	2	20	3	20	20	2	17	7	502	1	26	14	217	9	10	29	29	7	29	2	2	2	2	2	2	2	2	20	52	20	20	2	20	1	20	20	20	17	52	52	52	20	20	52	52	52	52	20	19	2	10	26	10	9	9	9	9	9	22	22	9	22	9	22	22	9	1	1	3	0	565	3	10	7	9	9	30	9	29	41	244	7	7	10	7	9	10	10	1	1	20	9	9	9	9	9	9	10	3	10	42	47	47	19	709	6	2	42	22	22	22	22	22	22	22	22	22	22	22	22	10	20	3	3	19	52	9	9	11	26	26	2	11	22	22	2	2	2	2	2	2	2	2	7	2	279	2	9	24	2	236	7	7	7	22	3	3	446	3	2	3	2	2	11	7	7	0	20	22	9	9	6	10	465	1	1	22	22	29	52	9	9	29	22	22	22	22	22	22	22	2	2	717	50	2	9	20	20	4	2	7	166	718	2	26	9	22	9	22	9	9	2	22	20	22	22	1	29	19	19	19	18	18	19	7	719	2	719	9	17	6	20	504	9	7	2	2	50	2	22	3	22	2	10	6	6	2	9	27	22	22	22	22	22	9	22	22	22	9	2	4	2	50	3	2	16	2	2	11	11	20	2	2	719	42	6	22	10	2	1	2	2	83	3	2	2	9	2	9	16	2	16	2	2	2	19	50	10	22	20	3	9	9	9	9	9	9	9	9	9	9	2	2	2	2	2	18	18	4	22	17	720	2	3	9	6	18	18	9	2	4	2	2	4	10	2	10	19	10	19	2	10	2	2	2	20	42	2	10	2	2	2	6	2	2	10	6	2	10	2	2	10	10	10	10	2	6	6	6	6	6	6	6	6	1	7	10	11	10	10	10	2	7	10	17	11	1	17	1	7	7	11	19	11	11	1	2	2	42	7	10	7	7	7	1	261	30	19	11	11	2	11	42	17	29	29	52	2	2	339	17	2	2	2	2	7	3	7	2	3	3	2	2	7	3	2	2	29	10	6	1	2	10	3	7	2	10	2	3	10	1	2	2	10	2	4	7	2	2	17	1	24	6	9	10	18	10	2	6	2	7	42	2	2	6	6	1	9	4	3	2	1	10	261	2	7	6	2	10	2	2	2	9	9	2	9	3	6	2	2	263	1	2	2	32	2	2	1	7	7	10	2	2	2	6	2	2	2	11	11	11	2	1	1	10	2	2	10	2	2	9	6	2	243	1	243	7	17	17	261	7	2	3	2	6	30	243	42	1	243	7	2	261	7	2	10	10	10	10	2	30	9	2	9	11	2	19	11	0	3	2	11	11	2	2	2	2	1	3	3	2	2	9	2	2	8	52	2	2	52	4	11	3	9	721	30	22	2	2	2	9	2	2	9	9	9	2	2	19	2	24	557	20	2	7	2	2	10	22	9	9	9	9	9	9	9	22	1	2	10	3	52	22	22	22	10	20	20	22	22	10	2	2	9	9	9	9	1	22	22	1	1	1	2	52	52	20	20	19	52	1	1	1	52	20	7	2	2	722	1	22	22	22	9	20	20	9	9	9	9	9	9	9	9	9	9	2	3	1	2	4	723	9	11	2	20	480	7	2	150	150	2	4	2	2	2	22	9	2	50	3	2	2	2	19	24	9	52	2	3	9	6	2	193	2	204	50	16	29	22	1	7	2	2	2	2	4	9	2	2	2	2	2	7	2	151	263	2	162	217	2	9	19	2	2	19	9	3	489	490	2	3	19	2	3	11	3	3	1	2	2	2	9	20	22	2	9	2	2	2	1	22	2	9	2	22	20	19	19	19	2	10	10	9	9	9	7	78	9	9	9	3	3	7	1	7	1	9	9	7	1	1	9	1	1	9	3	2	491	114	53	10	7	10	10	10	10	2	3	11	11	9	7	9	10	2	2	2	11	3	6	485	2	487	2	2	11	20	2	2	169	2	1	14	2	3	2	7	7	2	9	20	2	2	10	2	2	471	10	10	10	14	14	14	14	14	14	14	14	14	2	2	14	2	4	2	14	14	14	14	14	10	10	2	2	3	9	7	7	7	7	7	9	2	2	20	9	16	3	2	2	3	420	2	11	2	2	26	2	7	93	19	19	19	9	318	9	9	9	9	9	9	7	9	22	29	1	0	11	29	9	3	9	9	2	19	9	29	29	29	9	9	29	10	9	30	29	29	10	29	30	29	9	9	29	9	7	22	9	30	9	29	9	22	29	9	14	14	6	14	14	9	6	2	2	2	493	2	9	9	11	50	2	9	494	2	51	2	495	2	1	1	2	20	20	20	17	3	3	3	3	3	3	3	496	9	50	9	9	2	9	9	7	9	7	9	9	9	9	22	2	7	22	7	9	10	22	9	9	2	11	10	3	10	16	9	9	3	3	3	1	9	9	9	9	9	9	9	9	9	9	9	9	9	9	9	2	20	2	3	2	29	9	9	22	9	22	30	30	30	2	2	2	2	20	20	20	79	1	1	2	29	0	2	2	11	2	498	500	9	29	9	16	16	7	1	9	9	1	9	7	22	29	29	2	2	2	506	2	20	2	110	110	22	9	9	2	2	2	2	1	2	10	10	51	2	20	10	1	2	3	3	22	9	3	9	2	16	16	2	3	22	22	7	22	7	22	22	19	19	9	22	9	19	2	2	2	2	2	2	2	2	2	2	2	2	2	2	2	2	2	2	29	29	2	1	2	19	29	29	2	2	6	20	29	29	9	9	9	9	29	10	10	10	10	10	10	10	9	10	2	26	2	513	2	11	2	2	2	2	9	2	9	2	2	511	16	3	20	9	11	9	434	3	9	6	1	1	9	1	9	9	3	22	9	1	22	22	2	7	1	22	22	3	29	2	1	1	17	1	7	7	9	29	3	9	9	7	9	2	9	22	9	7	9	9	22	9	9	9	9	20	2	79	9	9	22	9	9	9	9	1	22	9	1	1	1	1	9	1	1	9	1	1	22	2	9	1	7	22	2	2	2	79	2	52	22	2	9	4	9	3	3	3	3	22	42	3	9	42	516	516	516	516	516	516	516	516	516	10	2	516	516	7	7	516	9	29	9	22	7	22	22	22	78	10	10	10	9	9	9	9	9	7	10	7	193	24	2	2	2	1	78	2	19	2	7	2	2	2	2	6	9	9	20	7	2	7	2	2	17	2	1	1	1	1	9	4	4	9	9	9	29	9	29	9	22	29	29	29	7	7	516	3	516	516	516	516	516	516	516	516	516	516	516	521	516	521	10	7	1	42	42	42	10	10	42	42	42	42	10	1	1	1	2	1	42	1	1	3	3	1	50	10	1	1	1	2	2	50	42	10	1	43	1	3	2	345	3	10	10	1	43	1	219	3	42	2	24	7	42	189	219	1	219	30	2	11	189	7	19	3	2	2	42	50	50	189	2	30	2	14	50	3	2	2	3	2	3	3	10	2	1	2	2	7	10	10	2	2	2	2	7	42	6	9	2	1	2	2	42	17	2	42	2	19	9	9	6	7	30	2	10	7	2	2	2	3	10	7	2	10	2	3	7	18	14	2	3	17	2	140	1	7	18	18	3	50	2	2	50	3	17	7	42	7	2	14	7	2	7	2	7	18	2	2	2	9	2	42	2	20	6	2	7	14	2	2	3	9	9	22	22	22	9	22	52	52	52	0	52	52	52	2	11	9	2	9	7	7	9	24	2	2	9	22	2	1	7	29	3	9	9	11	11	11	9	14	7	2	2	9	9	4	3	7	2	2	51	3	1	2	9	2	18	9	9	520	2	9	9	9	20	9	20	9	9	29	4	9	9	9	1	9	9	9	2	9	50	10	19	16	10	20	10	10	10	10	10	10	10	10	9	9	9	3	3	3	7	20	20	7	2	2	4	22	22	79	3	2	1	428	10	1	428	428	10	22	543	7	0	7	22	19	180	11	2	19	20	7	20	20	22	20	544	11	9	20	10	17	2	2	2	2	2	3	22	2	505	26	4	2	17	18	7	79	2	11	22	9	9	9	9	9	3	2	6	2	7	1	11	2	1	6	1	2	2	2	10	17	7	2	1	130	3	10	1	1	1	1	1	1	1	2	1	10	2	1	10	18	2	6	10	22	1	1	10	6	7	1	2	2	1	6	2	2	2	2	30	7	2	538	1	4	6	7	2	20	24	20	16	10	9	24	26	24	24	24	24	10	10	2	2	2	7	7	0	24	4	11	0	29	9	9	9	22	29	3	11	1	18	18	1	9	7	7	7	2	7	7	7	7	6	3	6	6	6	47	2	2	22	4	9	2	231	2	2	7	2	2	4	16	2	19	2	19	2	2	2	7	7	7	7	4	9	22	6	22	6	6	22	6	7	11	7	2	2	4	552	10	20	20	20	16	16	19	16	16	16	11	1	1	238	3	3	7	1	1	1	1	30	1	1	7	7	7	7	7	7	7	7	7	7	2	7	7	9	9	20	26	2	10	20	551	7	2	2	4	22	22	20	20	22	22	2	2	24	7	2	22	1	22	1	22	22	24	24	24	22	24	22	24	24	16	2	2	18	2	2	9	18	338	3	2	3	9	3	8	52	554	2	3	22	22	9	3	2	0	78	2	7	2	30	2	2	2	2	2	2	2	2	10	10	2	2	2	20	2	24	24	16	3	3	19	16	16	16	19	16	9	569	1	14	2	1	9	3	2	1	16	7	7	554	7	9	9	7	2	2	7	4	3	3	409	238	238	518	14	532	1	7	518	518	518	518	14	0	6	2	20	22	362	9	30	30	30	30	30	9	9	1	9	9	2	9	9	22	2	2	2	6	2	2	3	3	3	3	3	3	3	3	3	3	1	22	1	3	18	7	22	2	9	9	9	9	9	9	7	9	9	2	9	9	22	9	24	2	22	9	9	9	0	3	3	9	7	9	29	18	1	22	1	9	2	2	9	10	9	2	10	9	9	10	9	1	1	7	7	9	2	9	9	2	2	9	9	22	9	9	7	9	22	9	22	2	29	18	2	2	22	18	18	22	2	9	20	22	22	9	9	2	2	3	2	2	24	3	3	3	42	42	10	42	42	10	2	2	2	2	587	10	22	9	3	2	2	7	2	2	9	9	3	7	29	10	3	29	10	9	2	22	29	9	9	2	2	2	2	1	2	3	7	2	7	7	3	7	19	7	7	7	7	7	7	7	10	2	9	7	2	9	7	3	2	18	7	7	7	7	7	7	9	9	9	7	22	10	7	7	2	9	7	7	2	9	7	1	2	18	18	18	18	10	22	2	9	1	2	22	1	10	22	22	22	2	1	2	1	1	9	29	2	9	9	2	2	2	2	24	22	22	7	29	494	9	9	9	9	9	9	9	29	9	9	29	29	9	9	9	29	29	9	29	9	9	9	9	9	9	193	591	22	20	0	9	2	1	2	1	7	2	7	3	2	4	9	7	3	29	3	3	22	1	29	3	3	3	3	10	3	1	9	3	9	2	1	3	29	10	1	2	9	2	7	7	29	20	3	2	9	3	2	3	3	3	1	9	7	9	9	7	7	20	22	7	3	22	2	9	10	2	1	3	1	7	7	1	9	7	9	3	9	22	9	9	1	9	1	22	7	22	7	7	7	3	7	7	7	9	7	7	7	19	9	7	9	1	7	7	9	17	17	22	10	19	3	29	9	2	24	397	24	3	9	9	9	9	9	9	9	9	9	3	3	7	9	3	7	0	3	3	3	1	29	1	3	3	3	29	29	3	3	3	1	3	1	1	1	29	1	29	3	3	3	29	3	1	9	3	29	9	9	29	29	1	1	1	1	29	2	1	1	1	50	1	1	2	7	10	42	42	42	7	3	9	22	22	3	1	9	7	7	7	1	22	2	2	9	22	9	2	1	9	2	9	3	2	2	9	9	2	2	2	9	9	1	9	3	9	3	29	7	1	1	1	29	1	20	7	7	1	7	7	7	7	7	7	7	7	7	3	2	7	7	7	2	7	3	3	2	3	7	3	3	3	3	9	7	7	7	2	3	7	42	3	7	2	9	2	2	3	2	29	2	20	7	18	22	22	9	11	2	2	42	42	42	9	9	9	9	6	9	9	6	29	9	2	19	1	2	9	1	1	2	2	29	29	9	9	9	29	29	1	29	29	29	29	29	29	29	9	29	29	29	29	29	29	29	9	50	9	2	9	19	2	16	19	19	10	3	22	22	22	1	3	3	29	22	22	1	22	10	22	22	18	22	22	22	1	3	22	22	1	22	3	3	22	29	3	9	3	3	22	22	22	7	3	7	3	22	22	3	3	22	1	2	2	7	20	20	10	9	2	2	2	4	2	2	2	9	16	6	2	10	22	2	10	2	10	10	10	10	10	10	1	30	7	20	79	20	20	9	20	20	9	20	9	20	9	20	20	20	20	20	20	20	20	20	20	20	20	20	0	2	10	2	10	11	2	20	22	22	22	22	22	2	2	2	6	2	27	78	1	1	19	16	2	2	22	20	3	17	29	22	22	22	2	29	560	1	2	560	2	3	3	16	9	24	629	16	20	16	20	397	397	29	604	22	19	4	2	20	20	20	20	20	20	20	20	20	20	20	20	20	20	20	22	7	2	2	3	9	2	2	20	20	20	20	20	20	20	20	4	4	9	20	20	10	16	19	24	24	1	11	11	11	19	11	22	11	10	10	10	10	3	3	3	3	11	3	3	9	1	1	3	3	3	3	625	3	3	3	9	19	20	9	20	20	20	20	20	3	3	3	3	3	3	3	3	3	7	9	9	7	19	19	11	11	19	19	11	7	19	11	19	2	2	2	385	705	3	3	2	19	20	20	16	16	20	16	24	24	10	11	10	10	7	2	1	9	2	2	22	10	22	1	3	379	3	502	7	2	2	2	2	3	2	2	2	2	20	22	29	17	19	19	2	2	2	634	2	2	2	635	2	52	2	11	70	9	0	9	1	1	1	22	10	2	22	2	2	2	9	9	2	9	2	9	30	2	2	2	2	604	1	1	7	2	2	2	2	9	3	9	9	3	3	3	3	3	3	22	22	3	22	22	3	3	22	22	22	22	22	22	22	22	22	22	22	9	9	22	22	2	19	1	2	22	22	22	9	22	22	2	22	9	9	9	22	22	9	9	9	9	22	22	22	22	9	9	9	22	22	22	22	9	4	9	22	9	16	9	9	4	9	9	115	2	3	51	52	52	52	7	52	52	9	1	641	4	2	22	4	11	0	2	22	22	22	7	18	7	7	7	7	7	7	7	7	7	7	7	7	20	0	7	20	9	29	9	9	9	9	29	19	9	29	9	9	20	20	22	22	22	22	22	9	22	22	22	22	22	22	22	22	22	9	9	18	7	29	9	10	10	9	10	9	9	9	9	9	9	9	9	9	9	9	9	9	9	9	9	9	9	10	9	1	1	1	1	9	9	1	3	3	3	3	3	3	3	3	3	3	9	9	9	9	9	22	9	22	22	10	9	9	9	9	22	9	2	3	3	3	3	3	3	3	3	3	3	3	3	3	3	3	3	3	3	648	9	9	9	9	9	9	9	2	2	2	9	9	2	2	18	22	1	2	22	2	3	9	2	7	9	6	646	2	6	649	29	6	7	2	9	4	2	7	3	22	2	2	10	9	10	10	3	22	10	2	1	10	10	3	10	10	9	10	9	10	1	9	7	9	1	10	9	9	10	10	10	9	9	10	10	10	22	10	10	9	9	10	7	30	2	9	161	9	2	7	7	2	7	7	9	9	9	3	9	9	9	9	9	9	9	9	9	9	9	9	9	9	9	9	9	19	9	9	7	9	7	9	2	2	448	7	2	2	2	2	2	2	2	3	3	3	3	3	3	22	3	3	42	9	3	1	10	9	1	1	1	1	655	22	3	22	22	22	22	22	4	3	1	1	2	1	1	9	2	2	2	22	2	9	9	2	2	2	2	2	2	2	2	2	2	20	52	6	2	9	1	7	0	4	2	1	2	3	9	4	10	10	2	4	147	2	4	2	2	9	2	2	2	147	2	2	2	2	2	1	1	22	1	1	22	1	1	1	9	26	16	2	24	24	2	24	22	17	22	24	24	24	24	26	24	79	2	17	3	3	24	24	24	24	17	3	22	24	24	24	9	16	24	24	24	24	24	24	24	24	24	24	24	1	1	1	1	24	22	79	1	24	24	22	3	22	24	24	24	24	20	9	10	22	20	24	10	24	26	14	24	3	3	18	26	3	3	3	26	24	24	26	24	24	30	2	22	7	2	22	22	22	2	2	2	2	2	2	2	2	2	2	2	2	2	2	2	2	1	6	1	3	1	6	52	6	1	2	2	216	7	11	7	2	9	9	9	9	7	7	7	7	7	7	7	7	7	7	7	20	3	2	3	3	2	3	3	3	3	7	7	3	29	7	7	7	7	7	7	7	7	7	7	9	3	24	19	20	3	24	19	24	24	20	29	24	29	19	24	9	22	22	9	2	22	22	2	9	10	560	560	2	1	560	24	20	11	20	29	29	29	10	29	29	11	19	19	9	9	7	7	10	7	29	7	7	9	7	1	9	9	9	10	9	10	10	2	2	2	22	22	22	22	22	0	3	3	2	22	22	0	0	22	0	0	3	0	22	0	0	0	0	0	0	22	0	0	0	22	22	22	3	0	0	0	2	22	0	0	22	0	0	0	0	0	3	0	22	0	22	0	0	0	0	0	29	0	3	0	0	3	24	11	2	2	9	9	9	9	9	9	9	9	9	9	9	9	9	9	9	9	9	9	10	29	7	9	2	4	8	2	17	4	9	52	2	4	2	7	3	3	2	22	1	7	1	22	7	2	22	4	9	9	2	7	3	7	9	7	3	0	22	7	4	7	2	22	7	1	9	22	2	9	7	9	571	9	2	9	9	7	7	7	7	7	2	2	11	1	1	2	1	9	1	1	1	7	2	2	18	2	2	2	2	9	2	2	2	53	35	573	9	11	566	2	2	9	10	93	9	9	9	2	9	7	9	9	9	3	2	2	2	2	2	2	2	2	2	2	2	2	2	2	2	2	22	22	22	22	22	3	2	22	22	22	22	22	22	22	22	22	22	2	2	22	11	9	2	7	7	17	2	7	2	2	52	20	19	2	2	9	90	19	2	2	2	2	496	2	2	6	30	2	240	2	1	9	9	9	456	9	7	9	7	1	7	19	9	1	9	11	20	456	2	9	22	1	456	11	434	24	14	3	24	24	24	16	1	1	22	3	22	3	22	24	22	22	3	2	0	9	9	9	9	9	9	9	9	9	9	9	9	9	22	1	22	17	2	10	3	3	1	3	7	7	9	10	7	7	10	10	9	9	9	2	18	4	2	4	2	127	9	22	4	2	19	2	11	22	9	2	2	10	3	29	9	6	9	6	2	1	1	1	2	1	2	2	2	22	2	22	2	10	343	17	6	3	339	338	161	1	3	1	3	1	3	6	7	6	1	10	24	1	1	7	3	7	1	10	2	10	2	7	4	3	3	6	1	3	7	1	3	7	6	19	1	7	19	11	10	4	7	2	2	6	3	10	3	3	6	3	1	1	3	10	1	2	2	4	2	2	2	1	2	1	19	219	6	7	29	6	27	7	6	2	9	22	22	10	1	1	243	9	3	7	2	7	6	6	6	1	1	7	2	6	6	10	10	20	1	10	7	1	7	9	2	9	9	1	6	1	22	6	6	7	6	20	3	1	2	1	6	3	6	6	7	2	7	2	2	2	7	6	3	22	19	2	4	22	9	49	10	9	2	2	3	6	6	2	6	6	6	6	6	6	6	6	7	48	4	2	7	7	20	9	2	17	2	19	2	11	7	6	1	9	6	6	9	2	4	2	448	10	2	2	66	2	2	7	7	6	9	2	2	2	2	3	42	4	9	9	1	9	9	1	9	20	20	7	10	6	9	10	10	9	9	22	6	19	19	9	19	19	19	19	19	9	2	9	2	2	9	9	9	7	7	22	22	22	78	9	2	2	9	3	2	2	3	20	19	2	2	4	3	7	2	2	2	2	2	7	2	52	52	2	2	2	10	2	2	52	7	2	2	9	1	1	1	19	2	22	2	22	3	9	3	3	3	3	2	9	9	22	9	22	22	9	7	22	7	22	2	9	7	10	7	601	3	6	7	11	7	11	9	11	2	11	11	11	22	11	11	22	22	22	2	2	2	2	2	20	4	2	19	9	4	2	2	596	35	51	26	1	7	1	7	1	7	1	1	7	1	20	20	1	7	1	3	2	3	9	2	7	22	2	22	22	3	4	2	3	7	26	7	9	9	19	19	9	7	9	9	9	1	188	2	9	30	2	9	188	573	573	505	2	30	505	30	93	598	2	93	53	2	53	53	53	598	2	22	1	110	57	9	2	3	1	3	7	7	7	7	93	2	2	2	2	22	22	9	2	1	22	1	2	1	1	2	10	14	1	1	1	43	7	18	20	52	19	19	1	9	9	9	79	9	2	26	1	3	6	6	7	604	604	1	3	2	2	9	3	4	10	2	2	2	20	150	150	4	50	594	35	2	2	437	2	2	1	1	2	1	2	1	1	1	2	2	2	1	1	1	2	2	2	1	2	1	1	2	2	2	602	1	1	217	603	19	2	9	24	2	9	2	10	10	10	10	10	10	2	3	2	2	4	9	19	19	20	434	42	7	7	7	2	19	19	2	19	2	2	2	605	2	9	2	2	420	4	1	10	2	2	9	0	0	1	10	2	43	2	43	7	7	7	1	7	7	9	422	3	9	7	7	2	29	29	29	29	29	2	2	6	2	2	7	19	1	1	22	2	22	2	2	2	18	18	2	79	52	2	2	2	2	26	2	2	2	2	18	18	7	18	18	9	11	22	2	26	2	606	173	24	90	20	20	50	22	9	2	10	2	560	22	560	22	1	2	560	1	22	1	2	2	651	26	2	9	2	2	7	2	607	2	1	2	11	3	9	2	20	19	2	2	0	16	7	4	7	2	70	2	2	2	2	2	4	2	2	208	10	2	3	9	4	2	2	2	14	9	3	9	2	2	2	3	448	19	2	2	19	22	9	29	22	22	3	6	2	2	2	1	3	2	621	3	2	24	2	619	7	7	1	7	11	7	7	7	7	7	9	9	2	4	10	4	9	22	2	9	57	2	7	7	4	9	19	19	19	9	9	19	9	19	7	2	7	2	3	2	9	29	29	7	7	3	7	7	3	3	3	17	3	3	7	3	17	17	7	20	4	17	7	11	174	3	7	9	1	1	10	22	17	17	22	29	7	9	22	22	17	2	1	3	3	2	3	10	103	2	2	10	2	2	3	22	17	26	7	2	3	7	42	3	9	7	7	2	2	22	7	7	7	3	7	9	7	7	9	7	3	2	2	3	20	2	9	2	7	11	52	4	2	2	19	9	2	14	2	19	51	2	51	2	22	17	9	9	2	10	2	2	3	26	428	52	2	2	2	2	2	2	428	2	2	626	2	2	57	7	7	7	7	3	628	2	1	7	2	16	16	9	9	22	19	9	22	1	1	1	1	52	1	9	22	18	9	7	9	22	18	9	9	9	9	7	22	22	10	4	7	3	52	2	3	69	24	1	9	7	9	2	7	7	2	9	7	7	7	7	7	7	7	7	7	7	2	2	7	19	2	2	17	19	19	2	2	2	2	17	17	17	17	17	18	9	9	9	19	9	1	29	22	3	22	3	630	10	7	210	7	19	2	29	9	2	2	2	2	2	2	52	17	24	2	2	24	9	7	7	29	2	22	9	7	2	29	7	7	7	29	20	479	479	479	479	479	479	479	479	479	479	479	479	479	479	479	479	479	479	479	479	479	479	479	479	479	479	479	479	479	2	479	479	479	479	479	479	479	479	479	479	479	479	479	479	22	9	2	2	1	24	52	2	22	2	9	4	2	19	86	11	20	1	17	9	17	17	22	19	22	9	19	22	3	22	22	22	22	22	22	29	9	9	3	22	9	7	9	2	1	11	9	2	9	9	9	9	11	17	22	2	11	9	2	26	2	2	6	9	1	2	9	2	2	1	10	7	7	10	10	1	10	1	7	7	16	1	7	1	1	9	2	4	30	52	2	7	30	2	7	47	2	2	2	4	9	9	1	7	2	24	24	1	7	7	7	2	2	2	2	11	3	2	2	2	503	24	245	2	2	4	2	2	2	19	10	614	22	614	2	9	22	10	1	2	10	2	2	512	3	515	2	22	7	7	7	29	1	7	3	9	9	2	22	9	2	2	43	2	52	10	2	2	4	2	2	624	19	47	47	2	20	4	7	7	4	2	29	2	7	22	10	22	22	9	24	9	9	19	24	9	24	16	11	10	10	29	10	10	10	10	1	10	10	26	10	1	26	10	10	10	10	10	2	9	2	10	9	1	1	10	42	50	2	4	7	2	17	17	9	1	17	17	1	17	17	17	17	17	17	7	17	17	2	22	22	29	22	29	29	29	22	29	22	29	22	2	22	2	3	22	2	2	1	11	22	22	22	7	7	1	19	424	9	20	457	2	2	114	428	512	151	7	3	2	4	7	2	2	7	2	2	29	7	11	9	9	557	3	17	11	517	2	176	22	19	3	3	3	3	3	3	3	3	3	2	3	3	3	9	2	2	22	22	1	1	9	26	26	1	29	9	9	22	22	9	2	22	19	22	22	17	428	22	22	9	22	2	2	2	2	10	20	3	86	3	26	26	26	26	526	4	7	2	9	2	9	7	2	18	18	10	2	9	9	9	9	137	9	52	9	9	2	9	137	3	7	2	2	20	19	3	7	1	2	2	2	2	9	9	2	2	52	9	9	9	2	2	2	52	9	52	52	2	9	2	2	2	9	7	20	2	9	2	2	2	667	1	1	20	22	20	20	20	20	20	22	3	0	9	10	1	52	4	10	1	19	18	1	52	18	1	18	216	19	52	1	19	18	20	26	7	239	42	42	42	42	42	42	42	42	42	42	42	42	42	42	42	42	9	9	7	24	9	24	22	7	9	24	4	4	2	409	2	2	7	2	180	231	7	14	14	4	2	2	79	2	211	7	24	2	1	535	26	564	2	518	0	556	2	2	211	535	2	7	2	2	1	1	231	2	563	2	79	409	2	7	11	2	2	2	2	2	19	2	19	7	2	2	29	2	18	0	7	9	9	1	2	6	24	2	6	2	19	4	20	1	9	3	417	590	2	1	7	27	2	9	9	9	22	9	22	9	9	20	22	22	2	9	9	9	2	9	9	42	22	22	2	22	2	9	9	9	2	9	2	11	9	2	9	9	19	9	9	9	2	9	52	9	2	2	30	2	2	2	2	9	18	9	18	1	24	2	19	19	19	7	7	1	1	2	19	19	3	3	3	29	4	22	2	2	572	1	2	29	2	2	2	2	2	7	2	20	2	1	22	22	22	20	22	22	22	22	17	20	2	3	455	9	9	1	9	2	2	30	30	6	1	1	7	2	7	7	17	3	10	6	10	10	10	9	10	19	10	3	3	10	2	130	6	1	130	130	3	9	9	9	9	1	1	1	9	9	9	10	3	1	10	6	1	2	10	10	1	10	10	6	10	10	10	9	6	9	9	10	10	10	10	2	6	7	2	9	10	1	0	1	1	42	6	3	10	1	19	10	10	1	3	1	10	10	10	10	10	7	10	3	6	575	10	9	11	2	3	2	2	2	2	11	2	2	50	9	9	3	2	7	42	29	9	1	11	2	1	0	2	9	2	9	2	11	2	2	9	2	2	4	3	2	4	2	3	20	2	1	3	4	4	2	2	2	7	226	9	3	3	7	3	3	2	593	464	11	3	9	2	2	9	9	9	9	9	9	9	52	2	7	52	7	7	1	4	29	29	29	9	9	29	29	9	2	9	29	29	9	20	2	2	7	3	6	20	22	22	22	22	24	3	2	151	0	10	2	2	2	3	3	2	3	20	3	1	484	29	19	19	22	2	20	22	22	22	20	18	7	2	2	2	2	11	26	2	4	22	22	22	22	42	2	2	22	10	2	50	51	4	6	2	9	29	9	9	9	9	9	9	9	9	2	2	22	22	22	3	2	7	22	10	22	22	3	42	20	10	599	42	79	1	1	7	9	19	2	30	30	30	526	30	526	30	3	7	7	7	7	7	7	7	22	22	7	7	7	10	53	2	19	2	2	2	2	20	2	7	22	3	2	1	2	22	22	22	22	22	22	7	7	7	7	7	7	7	7	7	7	7	7	7	7	7	7	7	7	7	7	7	7	7	7	7	7	7	7	7	7	7	4	1	1	22	22	22	22	3	3	2	17	2	1	1	9	6	2	17	17	17	50	2	2	50	2	4	2	7	50	50	7	7	7	7	7	7	7	1	1	4	1	3	17	9	11	2	2	4	2	7	7	22	7	9	9	3	7	3	3	50	50	2	7	7	7	9	7	7	7	2	7	7	2	2	4	4	79	2	2	2	9	4	9	9	2	9	2	4	3	7	6	4	9	9	9	9	9	2	2	9	2	22	20	7	2	11	9	17	20	1	9	464	9	7	22	22	22	10	1	2	2	9	1	9	2	7	2	2	2	6	2	10	7	7	2	3	2	2	2	7	3	2	2	2	3	2	262	2	2	3	1	2	2	7	32	2	9	2	17	7	3	7	2	2	1	2	2	7	2	2	2	17	6	3	2	2	11	2	2	17	10	2	2	1	11	2	7	2	2	2	3	2	1	2	1	2	2	2	2	2	2	2	2	1	3	2	2	2	9	2	2	2	2	24	2	2	10	7	3	7	9	2	2	2	1	7	7	20	2	2	1	7	11	4	2	2	3	2	2	2	2	2	1	2	4	2	7	2	17	1	7	7	11	2	1	20	2	4	2	2	35	2	2	9	9	22	9	9	9	9	9	20	22	22	22	7	1	9	9	2	7	2	2	2	1	20	10	2	4	10	2	7	2	2	7	7	2	2	2	11	3	3	2	2	11	2	264	6	2	7	2	2	7	2	2	262	11	17	7	19	2	2	9	22	29	3	3	3	3	9	9	52	3	2	2	9	9	9	9	22	22	22	22	22	22	22	2	9	20	2	2	2	2	2	2	6	9	2	2	2	2	2	2	2	2	2	2	2	2	2	2	2	2	2	2	2	2	2	2	2	2	2	2	2	2	2	2	2	2	2	2	2	2	2	2	2	2	2	2	2	11	2	2	2	2	20	2	9	1	1	1	1	1	1	2	2	3	2	2	2	3	3	3	2	3	3	1	18	9	4	2	2	3	2	2	9	2	17	2	10	2	20	2	10	2	2	2	2	22	2	2	2	18	22	22	22	22	2	22	11	22	2	2	2	22	3	1	3	2	3	3	3	3	3	3	3	3	3	20	7	2	1	1	10	22	2	29	29	7	2	0	0	42	50	2	4	0	7	3	4	2	2	2	2	2	2	2	22	22	2	424	22	9	20	2	2	9	9	9	2	2	114	10	2	11	29	29	2	2	2	2	2	2	2	2	2	2	2	2	2	2	457	4	2	10	10	4	2	4	2	0	2	22	29	29	7	9	2	2	10	29	11	19	0	2	3	2	2	8	3	52	11	2	2	2	26	9	114	2	8	9	4	3	2	2	55	2	10	9	22	22	9	7	2	2	2	2	10	2	22	3	1	7	2	2	22	22	22	11	2	22	2	3	22	55	3	22	22	185	2	0	673	185	0	2	2	2	185	22	76	204	7	19	161	189	2	22	2	22	2	185	7	1	2	1	2	2	1	0	211	214	2	2	16	3	1	2	2	7	2	20	2	3	9	2	2	2	1	9	10	0	11	10	11	169	29	10	24	2	7	4	4	2	7	4	0	9	3	20	50	2	29	22	2	2	2	7	2	52	3	2	4	22	22	1	22	29	22	22	22	1	22	2	2	2	2	2	9	2	9	2	9	9	9	2	2	9	3	3	3	10	9	22	22	22	22	22	22	22	22	22	2	2	2	2	2	2	2	2	2	2	22	3	2	2	11	2	19	7	1	19	19	30	22	1	7	2	29	29	1	2	20	35	52	52	9	9	10	30	2	2	2	42	42	9	2	2	2	2	2	2	424	2	424	7	2	42	2	9	22	22	22	22	22	22	22	22	22	22	22	22	22	22	22	22	22	22	22	22	22	22	22	22	22	22	22	2	2	9	2	2	3	2	19	22	22	2	3	173	2	2	2	4	1	7	2	2	10	2	7	3	1	10	2	2	2	10	7	2	2	2	10	1	20	2	2	2	6	7	2	7	4	2	10	6	4	2	2	2	22	2	7	2	3	2	2	7	4	7	7	2	11	3	4	2	7	1	2	1	17	2	2	2	6	7	17	10	7	2	17	2	50	19	17	10	2	1	1	1	7	10	2	10	2	20	2	0	19	2	7	2	2	11	6	17	2	3	2	4	7	4	2	14	7	20	20	2	52	2	17	2	6	10	10	17	2	2	3	3	2	2	2	1	6	243	3	1	17	2	2	2	2	1	17	50	9	2	9	2	2	18	2	17	6	3	20	22	4	10	3	2	2	2	2	2	19	11	2	3	1	2	2	18	1	2	2	2	7	2	2	1	2	7	2	4	2	2	2	4	2	2	7	9	9	2	2	2	2	7	2	1	4	7	7	7	0	2	7	2	7	2	17	11	2	2	2	3	7	2	7	2	7	2	2	20	10	7	1	3	29	333	2	6	3	3	2	6	2	1	1	2	2	18	4	2	7	2	10	11	2	2	7	2	3	18	2	2	2	6	2	1	2	2	10	2	1	2	17	2	2	2	2	2	11	6	2	6	2	1	2	2	7	7	7	7	7	7	137	22	7	2	7	22	2	22	7	2	7	22	7	7	7	7	7	2	4	2	2	2	7	17	2	17	2	2	2	2	9	11	6	2	4	2	9	2	6	2	2	11	2	11	10	2	1	1	7	2	7	2	2	2	2	2	17	4	2	7	2	4	2	19	19	22	19	19	2	9	19	7	3	10	10	2	17	2	4	17	243	2	2	2	2	52	2	2	11	2	2	24	4	10	11	52	29	22	10	22	22	22	22	3	3	10	3	22	22	22	22	22	3	2	17	17	17	0	52	2	2	19	0	2	2	6	9	9	20	20	20	3	19	7	2	2	2	22	9	9	9	17	22	22	22	22	22	22	22	22	22	9	22	3	2	17	9	9	22	7	22	22	6	1	7	0	7	2	10	2	2	2	2	16	2	52	26	2	2	2	17	2	2	7	22	7	7	22	7	22	7	7	19	22	19	1	22	22	22	9	52	22	22	2	22	22	22	22	22	22	2	22	22	22	22	22	22	22	2	2	2	2	9	7	3	9	3	2	2	7	10	9	9	10	421	3	22	9	29	9	3	3	3	10	11	1	1	420	3	1	18	2	6	1	2	2	4	29	7	7	7	6	7	7	7	7	7	7	7	7	7	2	52	7	1	7	7	10	10	22	10	2	6	2	2	2	2	130	7	2	9	69	2	104	2	338	9	2	2	1	1	27	10	22	2	11	2	20	17	22	3	10	8	2	205	29	24	7	7	1	2	2	10	2	1	9	2	2	70	7	7	4	9	1	7	2	2	4	1	2	2	2	20	3	3	1	24	2	2	10	2	2	2	11	2	2	2	19	3	2	423	2	10	3	9	30	2	4	3	4	1	20	4	27	29	4	29	4	4	2	4	4	29	3	3	3	2	27	4	1	1	29	9	2	19	1	3	16	10	10	3	26	4	1	428	427	2	6	7	2	2	2	179	9	50	3	7	19	7	7	7	7	7	7	7	29	2	9	0	9	2	10	20	10	370	2	20	20	10	9	9	9	19	4	52	4	2	2	52	2	22	2	2	2	2	11	2	2	6	179	2	3	1	4	424	7	52	3	2	7	9	1	9	29	2	1	22	6	9	9	9	9	22	9	9	10	9	29	9	9	2	2	9	50	79	10	10	79	190	190	190	190	10	190	3	22	7	190	190	190	190	19	6	190	19	190	2	2	1	425	2	2	3	430	4	4	9	9	9	9	9	9	9	9	9	9	9	9	9	9	9	9	8	10	433	3	24	24	9	9	9	9	2	2	2	26	4	2	24	9	2	435	9	35	3	2	2	2	2	2	2	2	2	2	2	2	2	2	2	2	2	2	2	2	2	2	2	2	2	2	2	2	2	2	2	2	2	2	2	2	2	2	2	2	2	2	2	2	2	2	2	2	2	2	2	2	2	2	2	4	2	2	2	2	4	4	2	48	2	1	3	49	2	2	4	2	2	50	11	2	9	7	2	35	2	11	51	2	2	2	2	2	2	2	53	35	3	2	2	2	2	2	20	52	24	2	1	2	2	2	2	2	2	2	2	2	2	2	2	2	2	2	2	2	2	2	2	2	2	2	2	2	2	2	2	2	2	2	2	7	4	2	1	9	9	4	9	9	2	2	2	2	16	16	20	2	2	2	2	2	2	2	2	2	2	2	3	3	2	2	2	3	10	7	1	2	52	2	4	2	52	2	4	9	3	16	2	2	9	11	2	24	52	2	4	20	2	58	19	9	9	20	9	2	2	11	59	9	2	60	61	63	4	2	2	2	14	4	2	2	2	64	2	7	9	2	19	2	52	22	22	22	52	6	22	22	3	10	10	10	2	2	1	1	17	11	1	10	1	2	44	6	2	1	10	17	19	2	51	3	65	2	2	2	2	11	67	2	26	2	1	2	68	2	2	7	24	1	17	2	2	26	2	11	50	70
[truncated: 82,818,061 more chars]
